# Supplementary material for: Diurnal rhythms in gene expression in the prefrontal cortex in schizophrenia
Source: Nat Commun. 2019 Aug 9;10:3355. doi: 10.1038/s41467-019-11335-1 (PMC6689017; doi:10.1038/s41467-019-11335-1)
Supplement: Supplementary file 3 — Supplementary Data 1 [file 41467_2019_11335_MOESM3_ESM.xlsx]

## Sheet: Sheet1
Individual_ID	Institution	Dx	ZeitgeberTime
CMC_MSSM_026	MSSM	Control	-5.1826
CMC_MSSM_037	MSSM	Control	3.98669
CMC_MSSM_040	MSSM	Control	6.17887
CMC_MSSM_047	MSSM	Control	16.7915
CMC_MSSM_049	MSSM	Control	10.8818
CMC_MSSM_053	MSSM	Control	-3.28804
CMC_MSSM_071	MSSM	Control	-4.29317
CMC_MSSM_084	MSSM	Control	10.8905
CMC_MSSM_098	MSSM	Control	-2.83615
CMC_MSSM_099	MSSM	Control	-0.710856
CMC_MSSM_100	MSSM	Control	7.07887
CMC_MSSM_104	MSSM	Control	-0.869634
CMC_MSSM_120	MSSM	Control	17.089
CMC_MSSM_121	MSSM	Control	17.0851
CMC_MSSM_123	MSSM	Control	15.2919
CMC_MSSM_124	MSSM	Control	14.4436
CMC_MSSM_128	MSSM	Control	11.9442
CMC_MSSM_130	MSSM	Control	-4.44064
CMC_MSSM_131	MSSM	Control	8.68497
CMC_MSSM_173	MSSM	Control	12.5536
CMC_MSSM_177	MSSM	Control	12.6289
CMC_MSSM_178	MSSM	Control	10.1511
CMC_MSSM_182	MSSM	Control	5.74546
CMC_MSSM_186	MSSM	Control	15.4432
CMC_MSSM_187	MSSM	Control	11.9611
CMC_MSSM_188	MSSM	Control	10.0772
CMC_MSSM_227	MSSM	Control	17.0285
CMC_MSSM_228	MSSM	Control	10.1934
CMC_MSSM_230	MSSM	Control	8.58496
CMC_MSSM_232	MSSM	Control	9.42102
CMC_MSSM_233	MSSM	Control	15.6446
CMC_MSSM_235	MSSM	Control	9.44266
CMC_MSSM_237	MSSM	Control	10.8925
CMC_MSSM_243	MSSM	Control	-0.799482
CMC_MSSM_244	MSSM	Control	13.4628
CMC_MSSM_247	MSSM	Control	6.25994
CMC_MSSM_251	MSSM	Control	0.602822
CMC_MSSM_272	MSSM	Control	11.4505
CMC_MSSM_278	MSSM	Control	16.4247
CMC_MSSM_325	MSSM	Control	-5.41447
CMC_MSSM_358	MSSM	Control	12.3606
CMC_MSSM_389	MSSM	Control	6.94463
CMC_MSSM_402	MSSM	Control	11.2277
CMC_PITT_129	Pitt	Control	6.70549
CMC_PITT_133	Pitt	Control	17.0859
CMC_PITT_137	Pitt	Control	3.68749
CMC_PITT_140	Pitt	Control	17.1504
CMC_PITT_143	Pitt	Control	11.5071
CMC_PITT_144	Pitt	Control	4.77897
CMC_PITT_146	Pitt	Control	10.1169
CMC_PITT_149	Pitt	Control	5.24879
CMC_PITT_153	Pitt	Control	8.26414
CMC_PITT_161	Pitt	Control	10.1162
CMC_PITT_165	Pitt	Control	15.8555
CMC_PITT_168	Pitt	Control	2.72952
CMC_PITT_169	Pitt	Control	13.6539
CMC_PITT_170	Pitt	Control	15.5289
CMC_PITT_175	Pitt	Control	12.4297
CMC_PITT_176	Pitt	Control	13.9684
CMC_PITT_001	Pitt	Control	9.82006
CMC_PITT_002	Pitt	Control	7.42784
CMC_PITT_008	Pitt	Control	9.6365
CMC_PITT_009	Pitt	Control	15.1458
CMC_PITT_010	Pitt	Control	6.21183
CMC_PITT_012	Pitt	Control	11.8132
CMC_PITT_013	Pitt	Control	1.36961
CMC_PITT_015	Pitt	Control	13.1831
CMC_PITT_021	Pitt	Control	9.24298
CMC_PITT_022	Pitt	Control	12.5143
CMC_PITT_028	Pitt	Control	8.45769
CMC_PITT_031	Pitt	Control	9.6749
CMC_PITT_036	Pitt	Control	4.02582
CMC_PITT_039	Pitt	Control	13.4666
CMC_PITT_040	Pitt	Control	10.4133
CMC_PITT_042	Pitt	Control	6.62109
CMC_PITT_045	Pitt	Control	9.47435
CMC_PITT_046	Pitt	Control	7.91389
CMC_PITT_048	Pitt	Control	-0.594261
CMC_PITT_050	Pitt	Control	7.18098
CMC_PITT_054	Pitt	Control	9.32831
CMC_PITT_055	Pitt	Control	5.2755
CMC_PITT_058	Pitt	Control	6.55426
CMC_PITT_063	Pitt	Control	16.7001
CMC_PITT_064	Pitt	Control	4.59688
CMC_PITT_067	Pitt	Control	9.10107
CMC_PITT_075	Pitt	Control	1.09551
CMC_PITT_076	Pitt	Control	16.6554
CMC_PITT_080	Pitt	Control	6.07452
CMC_PITT_087	Pitt	Control	6.44324
CMC_PITT_088	Pitt	Control	9.26532
CMC_PITT_092	Pitt	Control	6.38943
CMC_PITT_093	Pitt	Control	13.5386
CMC_PITT_097	Pitt	Control	16.0026
CMC_PITT_098	Pitt	Control	15.1294
CMC_PITT_100	Pitt	Control	8.95076
CMC_PITT_101	Pitt	Control	3.63869
CMC_PITT_103	Pitt	Control	-2.82733
CMC_PITT_104	Pitt	Control	11.2455
CMC_PITT_108	Pitt	Control	4.30691
CMC_PITT_110	Pitt	Control	8.03163
CMC_PITT_113	Pitt	Control	10.1288
CMC_PITT_116	Pitt	Control	4.44523
CMC_PITT_121	Pitt	Control	4.38336
CMC_PITT_122	Pitt	Control	7.2743
