# Supplementary material for: Diurnal rhythms in gene expression in the prefrontal cortex in schizophrenia
Source: Nat Commun. 2019 Aug 9;10:3355. doi: 10.1038/s41467-019-11335-1 (PMC6689017; doi:10.1038/s41467-019-11335-1)
Supplement: Supplementary file 4 — Supplementary Data 2 [file 41467_2019_11335_MOESM4_ESM.xlsx]

## Sheet: Sheet1
genes	FullControl_A	FullControl_phase	FullControl_offset	FullControl_peak	FullControl_R2	FullControl_pvalue	FullControl_qvalue
CIART	0.757153	2.37341	1.92808	3.62659	0.479118	3.41877e-07	0.00475688
OPRL1	0.369762	1.38602	4.40385	4.61398	0.344174	1.02563e-06	0.00713532
PER1	0.553484	0.607182	4.06846	5.39282	0.281609	1.70939e-06	0.00792813
PER3	0.309334	23.9876	4.86086	6.01238	0.251343	2.39314e-06	0.00832454
DBP	0.350566	1.70042	3.99986	4.29958	0.236482	3.07689e-06	0.00856238
ARNTL	0.187758	12.9193	5.65423	17.0807	0.23625	3.76065e-06	0.00872094
CRY1	0.195254	16.3382	4.26204	13.6618	0.225491	4.4444e-06	0.0088342
PDZRN3	0.224203	1.95827	5.06404	4.04173	0.220934	5.12816e-06	0.00891915
PER2	0.385005	22.2865	4.36459	7.7135	0.215654	6.49566e-06	0.0100423
NR1D1	0.557601	1.90513	2.78728	4.09487	0.207609	8.54693e-06	0.011676
CAT	0.243288	11.4661	5.46505	-5.46611	0.206864	9.23068e-06	0.011676
BHLHE40	0.331424	23.5237	4.75758	6.47626	0.192299	1.33332e-05	0.0154599
MAN1A1	0.256649	14.9718	6.2989	15.0282	0.18869	1.53845e-05	0.0164661
CRY2	0.160824	0.331203	6.53691	5.6688	0.187027	1.81195e-05	0.0176284
DKK2	0.281165	11.5345	3.18034	-5.5345	0.183716	1.9487e-05	0.0176284
ANKDD1A	0.201446	21.4106	4.0963	8.58945	0.183184	2.08545e-05	0.0176284
NFIL3	0.232935	14.569	3.39577	15.431	0.180995	2.15383e-05	0.0176284
TEF	0.156758	22.9938	6.66926	7.0062	0.174361	2.63245e-05	0.0203489
ZDHHC23	0.233224	17.1706	6.05525	12.8294	0.173408	2.90596e-05	0.0212808
LINC01158	0.231629	13.4014	3.02508	16.5986	0.172002	3.11108e-05	0.0216438
UBASH3B	0.150022	15.0255	5.00939	14.9745	0.169533	3.38458e-05	0.0224253
ZFYVE28	0.247552	1.05769	4.66438	4.94231	0.167803	3.79484e-05	0.0233707
NR1D2	0.202816	1.70328	7.22731	4.29672	0.16741	3.86321e-05	0.0233707
ZNF844	0.170246	10.725	4.92759	-4.72504	0.166408	4.20509e-05	0.0237844
ACVR2B	0.255868	0.540065	2.3757	5.45994	0.166362	4.27346e-05	0.0237844
DGAT2	0.265831	4.19354	3.36015	1.80646	0.165067	4.68372e-05	0.0250651
RGS17	0.172149	14.4082	3.60528	15.5918	0.164819	4.88884e-05	0.0251938
KCNK9	0.155529	0.522789	3.37096	5.47721	0.16398	5.29909e-05	0.0263327
PNPLA7	0.334213	23.7221	3.14574	6.27786	0.162504	5.64097e-05	0.027065
ZFHX4.AS1	0.351626	9.63032	1.21886	-3.63032	0.16131	6.05122e-05	0.0280656
IFRD2	0.212016	3.52863	2.75684	2.47137	0.159016	6.87173e-05	0.030843
MLF1	0.219765	12.0292	4.99286	17.9708	0.157073	7.69223e-05	0.0334468
STK35	0.236688	0.0981575	4.78512	5.90184	0.156204	8.37599e-05	0.0353162
SLC6A6	0.19761	23.4079	4.00821	6.59211	0.154907	8.99137e-05	0.0367958
HOMER1	0.201607	14.7994	8.31306	15.2006	0.151885	0.000109743	0.0436274
ZBTB16	0.285786	23.7253	5.54367	6.27473	0.149411	0.000121366	0.0466925
AKAP1	0.195552	0.253795	4.68813	5.7462	0.148901	0.000126836	0.0466925
EEF2K	0.180575	22.3485	4.59161	7.65151	0.148849	0.00012752	0.0466925
PTCH1	0.26386	22.1967	3.97111	7.80325	0.148437	0.000132306	0.0472029
ZNF845	0.161446	11.5897	4.18825	-5.58966	0.147776	0.000139144	0.0484012
MTHFD1L	0.117434	22.4791	4.18066	7.52094	0.146691	0.00014393	0.0488146
C1orf131	0.142344	10.1546	3.3275	-4.15465	0.146248	0.000147349	0.0488146
ELP4	0.166352	10.9533	4.47072	-4.95328	0.145566	0.000156238	0.0492893
FBXO40	0.20772	3.31471	3.01825	2.68529	0.145306	0.000158289	0.0492893
ADCYAP1R1	0.146832	22.0717	7.05408	7.9283	0.145015	0.000162392	0.0492893
NBPF10..includes.others.	0.224801	21.9693	3.13494	8.03066	0.144853	0.000164443	0.0492893
ALOX12P2	0.279551	22.7875	1.77944	7.21249	0.144787	0.000166494	0.0492893
SAPCD2	0.28999	2.55687	2.79631	3.44313	0.144387	0.00017128	0.0494133
KANSL3	0.130891	1.20104	5.64356	4.79896	0.144271	0.000174015	0.0494133
INHBA	0.274237	14.9188	1.85844	15.0812	0.144019	0.000178802	0.0497569
SHC4	0.232699	11.7632	3.99842	-5.76316	0.143594	0.000185639	0.0504046
SELENOP	0.363296	10.6366	6.0913	-4.63663	0.143411	0.000188374	0.0504046
NIM1K	0.148659	2.33374	4.64594	3.66626	0.142808	0.000198631	0.0521461
KDM4A	0.0947073	23.2381	5.3681	6.76191	0.141352	0.000214357	0.0546191
GPAT3	0.232621	15.9126	2.44867	14.0874	0.141157	0.000216408	0.0546191
SAMD9	0.236252	10.9782	3.35581	-4.97818	0.140826	0.000219827	0.0546191
ATF1	0.175122	12.3786	3.87659	17.6214	0.139851	0.000232135	0.0566653
OVGP1	0.253411	23.4934	1.80065	6.50661	0.139485	0.000236237	0.0566725
PCDHA5	0.227002	0.390271	2.4258	5.60973	0.13917	0.000242391	0.0571632
CENPQ	0.288377	11.666	3.16236	-5.66597	0.138733	0.000247861	0.0574789
LOC283922	0.264135	22.4811	2.52844	7.51893	0.137339	0.000273844	0.0606685
CENPO	0.140916	23.6367	2.50553	6.36327	0.13728	0.000275211	0.0606685
BMP2KL	0.443287	23.0451	1.25012	6.95495	0.136842	0.000279997	0.0606685
TLE3	0.187556	22.9603	4.37219	7.03968	0.136739	0.000282049	0.0606685
TMEM50A	0.128657	11.7691	6.08354	-5.7691	0.136641	0.000283416	0.0606685
PDE7B	0.176832	15.2213	5.80774	14.7787	0.136209	0.000290254	0.0608454
SNX18	0.131891	10.2433	5.08266	-4.24325	0.135993	0.000292989	0.0608454
CCDC84	0.157698	23.9641	4.23627	6.03589	0.135427	0.000307347	0.0628887
DNAH2	0.287897	0.0146358	1.70773	5.98536	0.134404	0.000331279	0.0659933
SGCG	0.222895	3.80375	1.0359	2.19625	0.134122	0.000335381	0.0659933
ALCAM	0.185918	10.8544	7.90316	-4.85437	0.134074	0.000336749	0.0659933
RUNDC1	0.121325	22.1179	4.94602	7.88213	0.133657	0.000344954	0.0662792
SEMA3C	0.219603	11.3587	5.9391	-5.35874	0.133276	0.00035521	0.0662792
RCAN3	0.206811	8.97076	2.13974	-2.97076	0.133155	0.000356578	0.0662792
SPG20	0.188064	12.5689	7.27083	17.4311	0.133088	0.000357262	0.0662792
NPEPL1	0.242633	23.9246	2.00634	6.07542	0.13272	0.000364783	0.0667841
RIDA	0.2374	10.7321	5.68925	-4.73211	0.131976	0.000386663	0.0692899
SFR1	0.225431	10.8922	2.79936	-4.89219	0.131711	0.000394184	0.0692899
TAB1	0.14952	1.54186	4.23697	4.45814	0.131678	0.000396236	0.0692899
MIAT	0.291313	21.7727	7.91968	8.2273	0.13107	0.000409227	0.0692899
SPATC1L	0.462522	23.5569	0.888821	6.4431	0.13097	0.000411962	0.0692899
WNT3	0.14163	23.917	2.81668	6.08301	0.130857	0.000412646	0.0692899
SLC26A11	0.179464	23.9723	3.72197	6.02774	0.130815	0.000413329	0.0692899
MANEA	0.247193	12.1251	4.69388	17.8749	0.130255	0.000427004	0.0706142
LINC00265	0.245352	0.308511	1.03052	5.69149	0.129859	0.00044068	0.0706142
PDGFD	0.22302	12.9641	3.26456	17.0359	0.129717	0.000444782	0.0706142
DLG5	0.252055	23.4376	4.18605	6.56243	0.129469	0.000455038	0.0706142
KCTD4	0.25186	11.2289	4.32363	-5.22895	0.1294	0.000459825	0.0706142
VASN	0.303988	1.8285	2.18717	4.1715	0.129282	0.000463243	0.0706142
DUSP5	0.290547	21.6188	1.6053	8.38122	0.129153	0.000467346	0.0706142
SBF1P1	0.445391	22.5426	0.993374	7.45741	0.128982	0.000471448	0.0706142
HNMT	0.201583	12.257	5.12138	17.743	0.128843	0.000476235	0.0706142
LOC101929653	0.357056	21.4394	1.28173	8.56064	0.128772	0.000481021	0.0706142
ATP7B	0.214575	22.9979	3.20557	7.00213	0.128613	0.000483072	0.0706142
ZKSCAN3	0.153615	21.8589	2.25979	8.14112	0.12843	0.00048991	0.0706142
MKRN5P	0.400803	22.4093	2.04946	7.59072	0.128146	0.000497431	0.0706142
GIMAP6	0.290015	10.2408	3.48317	-4.24084	0.127723	0.000509055	0.0706142
SLAIN1	0.246231	9.03496	7.29394	-3.03496	0.127685	0.000509739	0.0706142
MFHAS1	0.138776	23.6804	5.02386	6.31955	0.127513	0.000515892	0.0706142
GLTP	0.225934	9.54096	4.92923	-3.54096	0.127472	0.000517944	0.0706142
ANGPTL1	0.285705	10.0957	2.82427	-4.0957	0.127428	0.000519311	0.0706142
SMIM18	0.26627	12.9248	2.39958	17.0752	0.127404	0.000520679	0.0706142
PRKCQ	0.208274	9.19981	3.875	-3.19981	0.127365	0.00052273	0.0706142
TCTN2	0.134297	23.0405	3.4207	6.95952	0.127179	0.000528884	0.0707586
CDC6	0.182253	15.8375	2.25087	14.1625	0.126538	0.000549396	0.0719323
ZFP37	0.166996	11.9647	4.05209	-5.96468	0.126509	0.000551448	0.0719323
CMTM5	0.329807	8.76627	3.56948	-2.76627	0.126165	0.000565123	0.0719323
OMG	0.21317	8.57702	7.29156	-2.57702	0.126037	0.000569225	0.0719323
RYR1	0.239946	21.7534	4.85092	8.24664	0.12598	0.000573328	0.0719323
ZNF433	0.129003	10.9268	3.33705	-4.9268	0.125862	0.00057743	0.0719323
TMEM206	0.26816	10.3561	4.55062	-4.35614	0.125763	0.0005829	0.0719323
ZNF271P	0.148083	12.7275	6.0689	17.2725	0.125691	0.000585635	0.0719323
FOLH1	0.337583	9.4468	4.23708	-3.4468	0.125648	0.00058837	0.0719323
NSL1	0.143702	11.5958	5.4089	-5.59577	0.125629	0.000590422	0.0719323
DBNDD2	0.298369	9.4934	5.20647	-3.4934	0.125525	0.000594524	0.0719323
PRR26	0.464368	21.9806	1.10122	8.01936	0.125307	0.000604097	0.0722476
ANKS1A	0.146819	22.0282	4.75872	7.97175	0.12526	0.000607516	0.0722476
HCN3	0.256629	23.639	1.9274	6.36098	0.124936	0.000621874	0.0733285
ADRA1A	0.161937	21.5949	3.73247	8.40505	0.12473	0.000630079	0.0736716
PRKG1	0.16697	14.967	5.00588	15.033	0.124496	0.000641703	0.0744055
HIF3A	0.461656	23.6205	2.57769	6.37952	0.124091	0.00065743	0.0751736
PRKG2	0.162447	13.9749	4.11706	16.0251	0.123835	0.000669053	0.0751736
SREBF1	0.231906	0.679258	4.77094	5.32074	0.123803	0.000671788	0.0751736
METTL18	0.212437	13.3368	2.75476	16.6632	0.123688	0.000675891	0.0751736
DCAF13	0.12154	11.8284	4.77336	-5.82836	0.123613	0.000680677	0.0751736
PTGFR	0.268322	13.5013	1.79621	16.4987	0.123595	0.000682045	0.0751736
TANK	0.157321	11.6129	5.06564	-5.61285	0.123508	0.000686147	0.0751736
LSS	0.157243	0.242166	5.49942	5.75783	0.122933	0.000708027	0.0769648
PRTFDC1	0.176912	10.3329	4.59288	-4.33286	0.122625	0.000724438	0.0781382
LOC101929240	0.277069	22.369	0.874519	7.63102	0.122327	0.000737429	0.0789276
SEC31B	0.261838	22.7809	3.04398	7.21911	0.122106	0.000748369	0.0794871
ACOT11	0.275929	22.1945	4.63495	7.80547	0.12178	0.000764779	0.0806147
ZNF627	0.179988	10.8218	4.92002	-4.82185	0.121613	0.000771617	0.0807239
ANAPC10	0.146864	11.6581	4.01211	-5.65809	0.121216	0.000792813	0.0823224
DNHD1	0.261734	23.0007	3.72358	6.99927	0.120702	0.000815377	0.0835362
MAT2A	0.169374	23.3406	6.37069	6.65941	0.120639	0.000818796	0.0835362
USP2	0.316687	1.6354	2.86244	4.3646	0.120462	0.000826317	0.0835362
CNNM4	0.193383	0.265876	3.14705	5.73412	0.120316	0.000833838	0.0835362
ACTL6A	0.174567	11.7467	2.95353	-5.74667	0.120312	0.000834522	0.0835362
C10orf128	0.263458	12.3429	2.07467	17.6571	0.12008	0.000853667	0.0848423
BCL6	0.199167	21.7735	4.4103	8.22647	0.119933	0.000863923	0.0852527
CHRM4	0.28255	1.46093	1.79677	4.53907	0.119562	0.000884436	0.0862558
SLC40A1	0.200649	11.8061	4.17464	-5.80613	0.119517	0.000886487	0.0862558
PDE1B	0.133376	0.515243	5.91585	5.48476	0.119441	0.000895376	0.0865157
DNAH9	0.124214	23.5612	3.31146	6.43877	0.119342	0.000902214	0.0865752
SLC29A2	0.289699	23.7855	0.900839	6.21455	0.118847	0.000927512	0.0880182
LOC150776	0.2941	22.7772	2.74306	7.22275	0.118805	0.000930248	0.0880182
KIF26B	0.145368	22.5181	4.33985	7.48193	0.118719	0.000937085	0.0880182
HRH3	0.293028	0.23011	2.2489	5.76989	0.118647	0.000942555	0.0880182
PCDHGA3	0.28541	22.0541	1.83349	7.94593	0.118452	0.000955546	0.0882385
ASF1A	0.203983	11.625	5.34324	-5.62498	0.118439	0.000957598	0.0882385
ZHX3	0.149792	21.9103	6.55464	8.08968	0.1182	0.000971273	0.0889098
LDAH	0.121422	15.0902	4.20044	14.9098	0.118025	0.000981529	0.0892145
MTMR3	0.0926623	22.2584	6.30046	7.74159	0.117823	0.000992469	0.0892145
RMDN2	0.15457	13.6677	4.04231	16.3323	0.117806	0.000993837	0.0892145
PLEKHM1P1	0.290188	23.003	2.96788	6.99705	0.117731	0.00100341	0.0894964
LINC00901	0.392907	20.9376	0.875521	9.06243	0.117628	0.00101025	0.0895323
CAD	0.208087	22.6975	3.78128	7.3025	0.117415	0.00102392	0.0897225
PIK3IP1	0.157908	3.9809	5.75043	2.0191	0.117408	0.00102529	0.0897225
MIMT1	0.309091	17.2051	0.883458	12.7949	0.11708	0.00104307	0.090439
CARNMT1	0.176322	14.5699	5.66962	15.4301	0.117017	0.00105059	0.090439
EXD2	0.0890147	15.2455	5.34131	14.7545	0.116904	0.00105879	0.090439
TCAIM	0.140886	12.2283	5.81918	17.7717	0.116904	0.00105948	0.090439
MFN2	0.0943693	23.0739	7.16471	6.92609	0.116834	0.00106631	0.0904677
SLC9A1	0.346335	23.9035	2.68037	6.09651	0.116582	0.00107862	0.0909573
CHRM1	0.232311	1.3419	5.29089	4.6581	0.116122	0.00110666	0.0924315
ASTN2	0.14419	0.138446	5.25679	5.86155	0.116006	0.00110939	0.0924315
STK36	0.246267	21.9089	3.26751	8.0911	0.115771	0.00112648	0.0929139
FBXO8	0.145093	11.1538	4.32722	-5.15382	0.115725	0.00112854	0.0929139
PLPPR1	0.230174	10.3647	4.74309	-4.36472	0.115633	0.00113743	0.0930949
ARAP3	0.259409	23.8228	1.65373	6.17723	0.115486	0.00115042	0.0932293
ZNF572	0.204021	10.5968	2.51845	-4.59682	0.115459	0.00115247	0.0932293
BMI1	0.130631	11.8967	6.83626	-5.89667	0.115336	0.00116272	0.0935153
TRAM1L1	0.176107	11.6422	3.95643	-5.64219	0.115145	0.00117298	0.093798
SMG1P3	0.253917	23.8738	4.01889	6.12616	0.115072	0.0011805	0.09386
NOB1	0.127003	1.23993	2.50286	4.76007	0.114787	0.0011976	0.0943091
MCF2L	0.128596	23.3713	7.30905	6.62873	0.114722	0.00120238	0.0943091
SLC37A4	0.154619	23.299	2.70704	6.70098	0.114686	0.00120648	0.0943091
MAPK7	0.251836	22.8781	0.976498	7.12192	0.114108	0.00124819	0.0966967
LOC101928524	0.226353	21.2036	2.18924	8.79643	0.114103	0.00125093	0.0966967
CPSF1	0.256775	23.0443	4.20594	6.95565	0.11395	0.00126324	0.096941
TMEM64	0.18169	12.3242	5.24796	17.6758	0.113905	0.00126802	0.096941
CAMK1G	0.225653	21.8246	4.84159	8.17539	0.113553	0.00130153	0.0989586
PXDN	0.271395	23.3495	2.46608	6.65051	0.113486	0.0013111	0.0991447
SPRED1	0.191299	15.6589	8.01024	14.3411	0.11309	0.00134392	0.101077
KDM6B	0.344958	23.141	1.651	6.85896	0.112644	0.00137811	0.102359
TMEM164	0.115155	21.4832	4.37868	8.51684	0.112587	0.00138221	0.102359
CABLES1	0.203275	0.357442	4.99963	5.64256	0.112559	0.00138494	0.102359
WFS1	0.216255	23.1715	5.03387	6.82851	0.11247	0.00139315	0.102359
BBS10	0.163918	12.2401	5.70346	17.7599	0.112277	0.00141093	0.102359
DCHS1	0.244501	22.5322	4.19733	7.46775	0.112218	0.00141503	0.102359
AGAP6..includes.others..1	0.348382	22.7413	2.59173	7.25873	0.11221	0.00141571	0.102359
AIMP1	0.161228	11.4374	5.29698	-5.43738	0.11215	0.00141982	0.102359
STRADA	0.197058	23.0587	2.83518	6.94129	0.112078	0.00143007	0.102567
NPIPB5..includes.others..1	0.377609	22.0283	2.05693	7.97171	0.111876	0.00145469	0.103798
ARHGEF17	0.190506	0.195974	5.87506	5.80403	0.111418	0.00149366	0.105392
RGS20	0.206291	12.3852	4.28117	17.6148	0.111406	0.0014964	0.105392
GLB1L2	0.214292	22.9996	2.19921	7.00035	0.111372	0.00150118	0.105392
GFPT2	0.153372	22.2049	3.53576	7.79505	0.111332	0.00150734	0.105392
NCAN	0.242394	23.1958	6.60262	6.8042	0.111181	0.00153127	0.10653
ZNF442	0.203768	10.5999	2.59555	-4.59987	0.110859	0.00157366	0.108096
TSNARE1	0.173789	0.596831	3.68862	5.40317	0.110848	0.0015764	0.108096
KLHL4	0.188111	11.3274	5.31518	-5.32737	0.110835	0.00157708	0.108096
ASB1	0.0877679	22.4261	5.99394	7.57391	0.110636	0.00159281	0.108639
TNFSF10	0.35258	10.1051	3.40039	-4.10512	0.110471	0.00160922	0.109044
NARF	0.10619	0.230226	4.69812	5.76977	0.110404	0.00161742	0.109044
LRP1	0.241594	23.1009	8.43078	6.89908	0.11032	0.00162494	0.109044
SLC8B1	0.157648	0.0104851	2.77837	5.98951	0.110203	0.0016352	0.109044
GRHL1	0.152402	16.9925	3.10351	13.0075	0.110151	0.00163793	0.109044
ACVR1B	0.177987	23.7446	5.33665	6.25537	0.109934	0.00166186	0.110091
GRIN2D	0.287642	0.567447	1.33111	5.43255	0.109775	0.00167622	0.110091
ETV1	0.161341	11.4469	6.26963	-5.44689	0.109744	0.00168101	0.110091
BAG2	0.157138	13.3267	3.52414	16.6733	0.109668	0.00169332	0.110091
ZNF71	0.150292	22.7123	4.07207	7.28774	0.109644	0.00169742	0.110091
CHEK2	0.20751	16.0205	1.06942	13.9795	0.109566	0.00170494	0.110091
CLK3	0.147169	0.282277	3.90454	5.71772	0.109538	0.00170904	0.110091
RYR3	0.21325	22.5763	6.36731	7.42373	0.109434	0.00172272	0.110407
TCEA1	0.143937	11.3436	6.79423	-5.34361	0.109332	0.00173639	0.110407
ACOX3	0.147426	22.5508	3.74344	7.44922	0.109303	0.00173776	0.110407
CCDC121	0.182862	10.5407	3.05675	-4.54071	0.109116	0.00175896	0.111246
CHN2	0.149458	9.91181	5.82425	-3.91181	0.108817	0.00178904	0.111557
HPS4	0.0879974	0.102	5.15562	5.898	0.10867	0.00180682	0.111557
EVI2A	0.402651	10.6589	6.24327	-4.65892	0.108627	0.00181092	0.111557
HTATIP2	0.145901	9.78413	3.76005	-3.78413	0.108582	0.00181434	0.111557
RNF125	0.251391	10.591	2.75511	-4.59102	0.108578	0.00181503	0.111557
BBIP1	0.136999	11.9685	4.46687	-5.96849	0.108572	0.00181639	0.111557
RGP1	0.176306	23.8744	4.9315	6.12556	0.108509	0.0018246	0.111557
COMMD6	0.211305	11.9773	5.07584	-5.97733	0.108495	0.00182802	0.111557
PDP2	0.098573	1.01042	4.4151	4.98958	0.108373	0.00184032	0.111818
TMEM38B	0.226497	11.5225	3.99729	-5.52254	0.108126	0.00186836	0.112662
PPP2R5A	0.132547	11.6192	6.07863	-5.61915	0.108108	0.00187041	0.112662
DNAAF5	0.193223	23.9494	2.45557	6.05061	0.108071	0.0018793	0.112709
NCAPD3	0.103711	22.4879	4.12412	7.51206	0.107923	0.00190049	0.113491
TTYH2	0.26126	6.40813	5.0133	-0.408133	0.10766	0.00193605	0.114065
CAMKK1	0.132901	22.5979	6.94131	7.40209	0.107587	0.00194289	0.114065
NEB	0.281554	22.703	3.039	7.29696	0.107582	0.00194494	0.114065
SGSH	0.233004	23.7778	2.27415	6.22217	0.107545	0.00195041	0.114065
TGDS	0.157761	11.2276	2.71783	-5.22759	0.107535	0.00195109	0.114065
PCDHGB7	0.288492	22.5563	1.7779	7.44371	0.107413	0.00197024	0.114702
LIN37	0.197529	2.82419	1.09721	3.17581	0.107238	0.00199417	0.115085
RASA3	0.134196	21.8644	4.89708	8.13558	0.107149	0.00200579	0.115085
ANKMY1	0.18792	0.076497	2.51516	5.9235	0.107138	0.00200853	0.115085
FGL2	0.302842	11.2712	3.96621	-5.2712	0.107119	0.0020099	0.115085
FAM118B	0.10703	15.6358	4.31316	14.3642	0.106975	0.00203041	0.115228
TGFBR2	0.208254	10.1388	4.30401	-4.13882	0.106784	0.00205981	0.115228
COPS7B	0.122316	22.0462	4.04093	7.95385	0.106721	0.00206665	0.115228
GGA2	0.131355	22.7401	5.11466	7.25991	0.106676	0.00207348	0.115228
ASXL1	0.165832	23.5591	5.29769	6.44086	0.106631	0.00207827	0.115228
MAGT1	0.236252	11.2171	5.52025	-5.21712	0.106543	0.00209195	0.115228
RAB39A	0.153787	13.4695	3.04751	16.5305	0.106538	0.002094	0.115228
RGCC	0.251622	8.82615	5.49509	-2.82615	0.106522	0.00209673	0.115228
CEPT1	0.127345	14.4876	5.54461	15.5124	0.106488	0.00210083	0.115228
CLN5	0.172628	10.3218	4.746	-4.32175	0.106481	0.0021022	0.115228
PCDHA2	0.21646	1.3007	0.884536	4.6993	0.106405	0.00211041	0.115228
MAP3K6	0.237317	0.68568	2.35132	5.31432	0.106396	0.00211177	0.115228
TSC2	0.22291	23.3617	5.31312	6.63827	0.106315	0.00212408	0.115354
UGT8	0.305539	10.3656	6.33361	-4.36562	0.106172	0.00214323	0.115354
MAP3K1	0.108431	11.5052	4.81487	-5.50525	0.10617	0.00214391	0.115354
RAB28	0.134218	13.3279	4.96269	16.6721	0.106119	0.00215348	0.115354
FANCG	0.138284	22.8353	2.22698	7.16466	0.105954	0.00217536	0.115354
EVA1C	0.180216	3.4602	2.75082	2.5398	0.105877	0.00218767	0.115354
RASGRP3	0.260914	10.5426	4.68695	-4.5426	0.105867	0.00218904	0.115354
RFX2	0.20486	23.4966	2.09344	6.5034	0.105801	0.0021993	0.115354
VAV3	0.152514	12.7319	3.70647	17.2681	0.105754	0.00220818	0.115354
BCHE	0.207735	11.0883	3.07649	-5.08832	0.105574	0.00223417	0.115354
EPHB1	0.15346	22.8853	4.23707	7.11469	0.105548	0.0022369	0.115354
TCP11L2	0.127202	9.83416	4.41019	-3.83416	0.105521	0.002241	0.115354
ANAPC16	0.111552	12.5169	5.13634	17.4831	0.105437	0.00225536	0.115354
LGI1	0.112163	10.811	6.22644	-4.81098	0.105431	0.00225673	0.115354
QSOX2	0.12194	22.848	3.70598	7.152	0.105421	0.00226015	0.115354
ABCC8	0.288825	23.3447	4.17594	6.65529	0.105403	0.00226425	0.115354
NUPL2	0.122589	14.4804	4.99719	15.5196	0.105379	0.00226904	0.115354
TMEM63B	0.187867	0.474579	4.65474	5.52542	0.105345	0.00227588	0.115354
STAM2	0.140889	12.166	6.54202	17.834	0.10531	0.00228066	0.115354
FOXRED2	0.273018	23.5829	3.92845	6.41713	0.105282	0.00228476	0.115354
LOC105376114	0.221897	9.72233	1.37047	-3.72233	0.105266	0.00228818	0.115354
NETO2	0.130359	13.4052	6.62096	16.5948	0.105125	0.00230596	0.115688
REC8	0.197147	23.5214	1.80046	6.47859	0.105079	0.00231143	0.115688
PIGP	0.130925	9.81325	3.54764	-3.81325	0.104973	0.00232442	0.115921
DAPK1	0.15156	22.2092	6.37724	7.79084	0.104841	0.0023504	0.116132
TBC1D24	0.17204	22.1588	5.71462	7.84123	0.104809	0.00235451	0.116132
PRELID3B	0.196447	10.806	5.70543	-4.80597	0.104785	0.00235793	0.116132
GNG11	0.221434	12.6653	3.98488	17.3347	0.104768	0.00236203	0.116132
ERVK13.1	0.228568	22.1846	4.74247	7.81538	0.104633	0.00237912	0.116204
WDR59	0.129928	23.3514	4.29862	6.64857	0.104568	0.00238664	0.116204
AFAP1L2	0.1044	2.74166	4.8809	3.25834	0.104548	0.0023887	0.116204
RAD54L2	0.165498	23.6727	4.12776	6.32733	0.104505	0.0023969	0.116204
CCDC183	0.204474	0.0422942	2.15986	5.95771	0.104377	0.00241673	0.116414
BAMBI	0.199244	9.16237	2.46672	-3.16237	0.104357	0.00241946	0.116414
LPAR6	0.238614	13.5183	4.05831	16.4817	0.104309	0.00243177	0.116414
RNF165	0.228901	22.1563	4.61805	7.84373	0.104235	0.00244476	0.116414
LINC00998	0.215573	11.305	4.49685	-5.30497	0.104164	0.0024557	0.116414
GPRIN2	0.239594	21.0256	1.00115	8.97441	0.104161	0.00245775	0.116414
IMPDH1P11	0.505336	23.1141	0.996213	6.88588	0.104142	0.00245981	0.116414
RNFT1	0.158798	13.6325	2.86819	16.3675	0.104051	0.00247348	0.116664
STARD3NL	0.120602	11.7311	5.87858	-5.73111	0.103884	0.0025022	0.11715
GPM6B	0.144259	10.9728	10.3441	-4.97283	0.103853	0.00250835	0.11715
NUMBL	0.278982	0.743618	3.64971	5.25638	0.103845	0.00250904	0.11715
IFT172	0.121557	21.1248	5.42533	8.8752	0.103796	0.00251929	0.117236
CMTR2	0.132555	12.4451	4.60683	17.5549	0.103641	0.00253639	0.117638
BAZ2A	0.240431	23.2335	4.50284	6.76647	0.103433	0.00256989	0.118437
TUB	0.0884626	19.5927	7.66935	10.4073	0.103385	0.00257673	0.118437
FAM122C	0.2104	23.5063	2.04976	6.49371	0.103363	0.00257946	0.118437
LYPLAL1	0.173588	10.7319	5.35374	-4.73193	0.103342	0.00258767	0.118437
SMIM8	0.201315	13.5111	4.95282	16.4889	0.103224	0.00261023	0.118782
BAG6	0.145668	23.7612	5.83843	6.23884	0.103209	0.00261228	0.118782
TRIM3	0.158561	23.9636	4.58226	6.03635	0.103121	0.00263211	0.119294
GPR37	0.306961	9.06506	5.74733	-3.06506	0.103036	0.00264168	0.119339
SCART1	0.371788	20.0923	1.80864	9.90768	0.102962	0.00265604	0.119599
SLC39A8	0.157411	11.1053	4.6413	-5.10526	0.102696	0.00270117	0.121072
NAA40	0.121577	22.1345	4.02062	7.8655	0.102613	0.00271279	0.121072
SLC6A1	0.135116	22.0983	7.64769	7.90173	0.102603	0.00271485	0.121072
FAM151B	0.124328	11.1836	2.7147	-5.1836	0.102531	0.00272784	0.121262
PCDHGA4	0.182835	23.7525	1.78575	6.24749	0.102433	0.00274288	0.121543
GATM	0.167519	11.6814	7.95324	-5.68136	0.102323	0.00276681	0.121923
MTFR1	0.15922	9.84731	3.01328	-3.84731	0.102279	0.00277707	0.121923
ANO8	0.247534	22.7595	3.71473	7.24046	0.102273	0.00277775	0.121923
SNX6	0.1811	11.7108	6.46897	-5.71077	0.102189	0.00279074	0.122088
ZZEF1	0.166282	23.5651	6.02171	6.4349	0.102122	0.00280442	0.122088
FASN	0.287974	23.8041	6.78196	6.19591	0.102089	0.00280784	0.122088
GNL3L	0.164255	23.244	3.36602	6.75603	0.102021	0.00282151	0.122098
PIGO	0.133556	23.6216	3.49782	6.37841	0.102011	0.00282561	0.122098
LGR5	0.277246	7.659	1.90921	-1.659	0.101609	0.00289399	0.124398
HERC5	0.196125	8.15569	2.55676	-2.15569	0.101596	0.00289672	0.124398
RNGTT	0.126196	12.5586	6.3987	17.4414	0.101393	0.0029357	0.125122
ACOT13	0.097151	12.8192	5.39839	17.1808	0.10138	0.00293912	0.125122
NEAT1	0.355422	22.0015	7.64714	7.9985	0.101357	0.00294595	0.125122
CLUHP3	0.159092	22.3265	2.74741	7.67346	0.101315	0.00295895	0.125122
SELENOK	0.165288	13.1808	5.36572	16.8192	0.101236	0.00297536	0.125122
NFE2L1	0.165527	0.035229	7.0668	5.96477	0.101234	0.00297604	0.125122
TNS2	0.237409	2.02756	3.78529	3.97244	0.101189	0.00298288	0.125122
CACNA1B	0.216111	23.3353	6.28171	6.66469	0.101172	0.0029863	0.125122
RAB33B	0.152532	11.8418	5.02041	-5.84178	0.101105	0.0029945	0.125122
LOC102606465	0.20443	14.2624	2.06746	15.7376	0.101031	0.00300749	0.125288
BAIAP3	0.259186	23.176	6.25633	6.82399	0.100667	0.0030745	0.127697
SEC14L5	0.147601	1.34628	5.75024	4.65372	0.100566	0.00309433	0.127857
KAT2A	0.183871	22.5611	4.70566	7.43893	0.100472	0.00311006	0.127857
SNX25	0.118871	14.0231	5.66716	15.9769	0.100451	0.00311553	0.127857
AMZ1	0.18577	23.2908	2.91887	6.70921	0.100392	0.0031251	0.127857
GPI	0.14047	22.5093	8.14683	7.49066	0.100349	0.0031333	0.127857
EPS8L2	0.234688	1.79977	2.16102	4.20023	0.100337	0.00313877	0.127857
RAB36	0.19676	0.261721	2.74548	5.73828	0.100274	0.0031504	0.127857
NTM.AS1	0.295232	10.264	1.79482	-4.26397	0.100218	0.00316134	0.127857
GIN1	0.149569	11.9601	4.50022	-5.96015	0.100196	0.00316339	0.127857
XAB2	0.190502	1.18925	4.0926	4.81075	0.100172	0.00317023	0.127857
TF	0.316636	9.32817	8.5712	-3.32817	0.099973	0.00321946	0.129292
SIN3B	0.222355	23.3294	5.77294	6.67064	0.0999441	0.00322835	0.129292
RAB23	0.141086	13.1708	5.40246	16.8292	0.0998563	0.00324681	0.129292
TAF12	0.1606	11.7207	4.055	-5.72069	0.0998354	0.00325023	0.129292
HUNK	0.12733	0.0606465	3.87889	5.93935	0.0998295	0.00325228	0.129292
LAMA5	0.284775	23.4954	3.51649	6.50461	0.0997404	0.00327416	0.129791
METTL4	0.130746	14.1205	4.31628	15.8795	0.099657	0.00328646	0.129902
TRMT10A	0.174332	10.9968	3.19151	-4.99679	0.0995461	0.00330698	0.129902
EFR3B	0.16989	21.3764	6.26095	8.62362	0.0994855	0.00331997	0.129902
KL	0.166174	11.1472	1.9068	-5.14719	0.0994786	0.0033227	0.129902
PRMT8	0.187492	23.3789	3.85149	6.62112	0.0994093	0.00333843	0.129902
ADAM1A	0.212597	22.85	1.94139	7.15003	0.0993602	0.00334869	0.129902
P4HA1	0.189807	12.4967	5.26324	17.5033	0.0993354	0.00335416	0.129902
TMEM125	0.338222	9.41012	3.44664	-3.41012	0.0993347	0.00335484	0.129902
TBC1D20	0.112474	23.2953	5.00826	6.70469	0.099314	0.00336099	0.129902
EP400NL	0.229733	23.001	2.23582	6.99901	0.0992247	0.00338424	0.129935
NOL11	0.127449	12.845	5.26204	17.155	0.0991947	0.00338971	0.129935
ZSCAN22	0.191939	23.29	1.90491	6.71	0.0991755	0.00339381	0.129935
NPHP4	0.174453	22.9152	4.07209	7.08477	0.0991553	0.00340133	0.129935
LOC100294362	0.290025	22.4878	0.99839	7.51222	0.0991041	0.00341159	0.129935
AMER1	0.195067	23.7765	3.14919	6.22345	0.0989483	0.00343894	0.129935
PELP1	0.191152	23.1352	4.16651	6.86483	0.098838	0.00345604	0.129935
ABCA2	0.26109	2.521	7.42679	3.479	0.0987828	0.00347313	0.129935
ZNF180	0.115408	10.8163	4.05003	-4.81631	0.0987768	0.00347518	0.129935
ADCK1	0.155359	23.3361	2.7228	6.66395	0.0986847	0.00349364	0.129935
JMJD6	0.137926	19.5164	4.69951	10.4836	0.0986489	0.0035039	0.129935
CABLES2	0.318671	0.214288	1.80562	5.78571	0.0985601	0.00352783	0.129935
FAIM	0.136151	11.3442	3.70423	-5.34423	0.0985555	0.00352851	0.129935
RBPMS	0.245634	23.1359	1.61812	6.86409	0.0985453	0.00352988	0.129935
ELAVL2	0.149914	13.3993	7.99981	16.6007	0.0985175	0.0035374	0.129935
ADGRD1	0.208552	1.02009	1.19158	4.97991	0.0985161	0.00353809	0.129935
PLXNA3	0.29998	0.178054	2.86901	5.82195	0.0985054	0.00354014	0.129935
LOC102724428.SIK1	0.266261	22.4575	3.28658	7.54254	0.0984657	0.00355108	0.129935
TAF7	0.107654	12.1183	6.8418	17.8817	0.0984465	0.00355586	0.129935
NECTIN3	0.154794	13.2778	6.30083	16.7222	0.0983724	0.00357432	0.129935
MFSD14B	0.0944873	11.0269	5.54966	-5.02692	0.0983681	0.00357501	0.129935
NLGN2	0.325376	23.3203	4.61875	6.67967	0.0983249	0.0035839	0.129935
CC2D1A	0.229745	22.7884	3.5721	7.21161	0.098301	0.00359279	0.129935
CYB5R3	0.24469	23.9781	3.87293	6.02187	0.0982913	0.00359484	0.129935
CTTN	0.105779	23.7503	6.60869	6.24971	0.0982492	0.00360236	0.129935
PFKFB3	0.192888	21.7049	5.81013	8.29506	0.0982172	0.00361125	0.129935
ADCY9	0.228046	23.3296	4.66479	6.67042	0.0982082	0.00361398	0.129935
CCDC88C	0.22437	0.14387	2.4133	5.85613	0.0981757	0.00362424	0.129968
CACNA2D2	0.223589	23.7627	3.337	6.23733	0.0981315	0.00363723	0.130099
SLC31A2	0.320771	8.58515	2.40375	-2.58515	0.0980157	0.00365979	0.13057
MICALL2	0.234378	23.0215	4.10556	6.97852	0.0979311	0.00367757	0.130624
MITD1	0.126733	11.4912	3.93092	-5.49124	0.0979054	0.00368441	0.130624
MPEG1	0.236202	12.0653	2.17134	17.9347	0.0978132	0.00370424	0.130624
SOCS6	0.147021	11.6309	5.77783	-5.63088	0.0977544	0.00371655	0.130624
RASL11B	0.184099	4.43433	4.13989	1.56567	0.0977346	0.00371996	0.130624
KIAA1671	0.20578	22.3437	5.82615	7.65635	0.0976979	0.00373364	0.130624
C14orf132	0.129441	20.9886	8.15244	9.01143	0.0976691	0.00374253	0.130624
FAM96A	0.145382	12.7048	4.12555	17.2952	0.0976446	0.00374595	0.130624
GLG1	0.129502	23.1452	6.98585	6.85478	0.0976352	0.00375005	0.130624
MTG2	0.152389	23.3413	3.33788	6.65871	0.0975877	0.00376167	0.130624
ELOVL1	0.268392	9.00694	4.41906	-3.00694	0.0975501	0.00376919	0.130624
RSRP1	0.149177	16.3372	6.71874	13.6628	0.0974556	0.00378971	0.130624
SEMA4B	0.224249	23.8811	3.32556	6.11893	0.0974306	0.00379244	0.130624
PCDHGC4	0.156951	22.7743	3.70602	7.22568	0.0973879	0.00380338	0.130624
CSNK1D	0.204103	22.6606	4.67776	7.33944	0.0973491	0.00381501	0.130624
KDM4B	0.206584	23.3333	4.24512	6.66672	0.0972106	0.00384988	0.130624
C5orf64	0.264535	10.7441	1.46235	-4.74405	0.0971798	0.00385877	0.130624
EEF1AKMT1	0.102139	11.3423	2.66327	-5.34235	0.0971767	0.00385945	0.130624
SBDSP1	0.134901	9.30214	4.97509	-3.30214	0.0971491	0.00386424	0.130624
CSRNP1	0.178408	0.259986	3.95941	5.74001	0.0971468	0.00386629	0.130624
LAYN	0.242204	10.0922	3.21799	-4.09218	0.0971178	0.00387381	0.130624
SEC14L1	0.153851	0.20755	6.05663	5.79245	0.0971114	0.00387518	0.130624
GRID1	0.153855	23.8897	5.04201	6.11033	0.0971003	0.00387723	0.130624
SF3B6	0.194481	12.0792	5.03004	17.9208	0.0970673	0.00388817	0.130676
TRIM59	0.375846	9.40872	3.56142	-3.40872	0.0969596	0.0039162	0.130989
UBOX5	0.139422	23.2872	3.05705	6.7128	0.096928	0.00392783	0.130989
AKAP7	0.148685	13.0754	5.44867	16.9246	0.0968504	0.00394492	0.130989
HTR4	0.159627	21.1386	2.49249	8.86144	0.0968466	0.00394629	0.130989
NAV2	0.23554	22.5073	5.03733	7.4927	0.0968075	0.00395996	0.130989
SORCS2	0.212336	22.5928	4.44188	7.40717	0.0968035	0.00396065	0.130989
NUDT12	0.222121	12.2009	5.64442	17.7991	0.0967808	0.00396338	0.130989
TNRC6C	0.192001	23.0995	5.26432	6.90054	0.0965281	0.00401876	0.132505
FAM171B	0.141073	10.91	9.8405	-4.90996	0.0964774	0.00403107	0.132597
ADGRG1	0.255946	23.3717	5.11603	6.62828	0.0964042	0.00404817	0.132845
ZNF599	0.110359	14.0268	2.13004	15.9732	0.0962851	0.00407552	0.133428
JMJD7.PLA2G4B	0.240376	22.4167	2.41357	7.58331	0.0961506	0.00410902	0.134209
SLC24A4	0.214082	20.0353	4.47988	9.96468	0.0960742	0.00412611	0.134451
SLC38A7	0.156015	23.2907	3.49568	6.70935	0.0960309	0.00413637	0.134471
ANXA11	0.160251	22.2423	5.92112	7.75771	0.0959724	0.0041521	0.134667
ZNF181	0.136063	11.9134	5.12617	-5.91338	0.0959019	0.00417193	0.134727
ZNF468	0.131955	12.8766	3.90192	17.1234	0.0958898	0.00417329	0.134727
ARMT1	0.181647	13.4384	5.49714	16.5616	0.0958154	0.00418902	0.134921
INPP5B	0.120404	22.3863	4.51983	7.61373	0.0957755	0.00420133	0.135005
CNNM2	0.199823	0.301151	3.68519	5.69885	0.0956936	0.00422457	0.135439
TMEM63C	0.300564	0.645592	3.56735	5.35441	0.0955513	0.00426218	0.136331
LOC441455	0.278	22.044	0.989291	7.95596	0.0954662	0.00427928	0.136564
ZNFX1	0.112564	0.489549	5.4322	5.51045	0.0954281	0.00429022	0.1366
FOXN2	0.206131	10.4595	6.04878	-4.45951	0.0953869	0.00430457	0.136744
CTSA	0.145246	0.598996	4.61712	5.401	0.0953164	0.00432509	0.137083
COA4	0.165619	9.88832	4.04574	-3.88832	0.0952384	0.00435175	0.137614
SEMA4C	0.12915	1.45175	4.94024	4.54825	0.0950671	0.00439756	0.138014
COLQ	0.187709	23.8523	1.95213	6.14769	0.0950293	0.00440577	0.138014
MAPK12	0.155286	0.127718	4.31594	5.87228	0.0950133	0.00441056	0.138014
MAG	0.32362	7.37917	5.63968	-1.37917	0.0950126	0.00441192	0.138014
ARG2	0.214765	15.8171	3.79252	14.1829	0.0950018	0.00441397	0.138014
TMEM145	0.232904	23.1404	2.55142	6.85963	0.0948877	0.00445227	0.138899
HECTD3	0.221111	23.7056	3.05362	6.29436	0.0947943	0.00448098	0.139482
RNASE1	0.322304	9.60389	6.02412	-3.60389	0.0946779	0.00451585	0.140254
LOC101927056	0.328193	21.922	0.826148	8.078	0.0946365	0.00452748	0.140301
STEAP1B	0.187525	9.29756	1.1464	-3.29756	0.094579	0.00454389	0.140479
GJB1	0.356444	9.38851	3.75886	-3.38851	0.0945525	0.00455414	0.140479
CHAC2	0.185325	13.2265	1.95845	16.7735	0.0944632	0.00457944	0.140479
ITGAV	0.162315	12.6589	8.16579	17.3411	0.0944436	0.00458628	0.140479
MYRF	0.363153	3.29705	4.28652	2.70295	0.0944367	0.0045897	0.140479
NKX6.2	0.345889	7.40269	3.7276	-1.40269	0.0944237	0.0045938	0.140479
LMF1	0.187892	0.569181	2.8076	5.43082	0.094379	0.00460679	0.140568
ZMYM3	0.177004	0.327755	4.85975	5.67225	0.094308	0.00462457	0.140619
ZNF525	0.145974	10.8233	4.90739	-4.82334	0.0942951	0.00462867	0.140619
CHKA	0.125337	22.1483	5.01919	7.85168	0.0941456	0.00468337	0.141829
GTF3C3	0.111635	12.1262	5.73829	17.8738	0.0941208	0.00469363	0.141829
MCTP2	0.171195	10.8969	3.22747	-4.89694	0.0941025	0.0046991	0.141829
PDIA6	0.135664	13.1992	6.10813	16.8008	0.0939752	0.00473602	0.142027
RASSF4	0.132307	2.43459	5.74474	3.56541	0.0939222	0.00474354	0.142027
SYCP3	0.285802	22.9506	1.52113	7.04943	0.0938609	0.00476542	0.142027
SMG1P5	0.330892	0.555232	2.45245	5.44477	0.0938436	0.00477158	0.142027
TMOD3	0.119409	13.9395	5.48276	16.0605	0.0938148	0.0047791	0.142027
SOX10	0.306	5.05856	3.10271	0.941443	0.0938078	0.00478047	0.142027
ZNF778	0.106735	23.3173	3.40825	6.6827	0.0937939	0.00478662	0.142027
LOC100506725	0.316971	11.4319	3.81427	-5.4319	0.0937913	0.0047873	0.142027
MYO1D	0.16453	7.27311	4.77318	-1.27311	0.0937442	0.00480303	0.14219
CLUH	0.212978	23.5952	5.08104	6.40484	0.0936604	0.00482354	0.142435
POLR1A	0.203186	22.9895	4.95233	7.01054	0.0935738	0.00484884	0.142435
ST6GALNAC3	0.167822	9.98445	4.54507	-3.98445	0.0935677	0.00485089	0.142435
ARHGAP1	0.203551	0.65615	4.0433	5.34385	0.0935645	0.00485226	0.142435
LRCH4	0.236456	23.1688	2.54659	6.8312	0.0934978	0.00487141	0.142676
MUC20	0.46939	21.9788	1.48395	8.02118	0.0934713	0.00488098	0.142676
GNA12	0.164758	23.9274	4.71195	6.07261	0.0934009	0.00490218	0.142736
JPT2	0.179089	9.81616	3.16206	-3.81616	0.0933762	0.00491106	0.142736
RASGEF1B	0.141472	10.2079	4.99965	-4.20788	0.0933691	0.0049138	0.142736
NPY2R	0.211666	13.3739	2.96488	16.6261	0.093306	0.00493158	0.142954
SNRNP200	0.157709	23.1526	6.48821	6.84741	0.0932038	0.00495824	0.143428
PLEKHA6	0.228315	23.0602	5.18233	6.93977	0.0931329	0.00497876	0.143723
MRPL13	0.172266	12.4358	4.41806	17.5642	0.0930951	0.00499653	0.143738
COG3	0.0852538	11.1405	5.81474	-5.14049	0.093084	0.00499995	0.143738
DNAJB4	0.17453	13.5983	6.07928	16.4017	0.0929646	0.00503277	0.144234
LRIF1	0.122529	13.2339	4.72082	16.7661	0.0929074	0.00504508	0.144234
KRCC1	0.165303	11	4.10018	-4.99999	0.0928578	0.00505534	0.144234
FANCL	0.145828	12.6736	4.79107	17.3264	0.0928455	0.00506423	0.144234
EMX1	0.185834	2.0851	3.8128	3.9149	0.0928274	0.00506901	0.144234
NOL6	0.137066	23.4723	4.64198	6.52771	0.0927665	0.00508952	0.144483
CRH	0.412106	16.2121	2.70857	13.7879	0.0926424	0.00512713	0.144483
ANO4	0.127914	10.6711	5.78062	-4.67108	0.0926219	0.00513192	0.144483
HAP1	0.224611	22.1168	2.7154	7.88322	0.0926032	0.00514286	0.144483
KIAA0907	0.0906307	17.2728	5.23044	12.7272	0.0925982	0.00514491	0.144483
PLS1	0.142598	15.7227	3.43021	14.2773	0.0924656	0.00518388	0.144483
ZC3H3	0.24288	23.8949	2.22507	6.10507	0.0924328	0.00519551	0.144483
ATG2A	0.226989	23.8645	3.88676	6.13549	0.0923592	0.00521465	0.144483
ZNF862	0.143553	22.9553	4.36069	7.04469	0.092257	0.00524884	0.144483
DPH1	0.159934	23.8471	3.73774	6.15293	0.0922186	0.00525909	0.144483
GABPA	0.166723	12.4189	5.42713	17.5811	0.0922031	0.0052632	0.144483
RXRA	0.14323	21.9495	5.30733	8.05046	0.0921991	0.00526593	0.144483
MRPS31	0.126045	12.2049	4.44228	17.7951	0.0921935	0.00527004	0.144483
TMEM98	0.243734	10.6778	3.98469	-4.67784	0.0921762	0.00527551	0.144483
KNDC1	0.217691	23.4082	6.194	6.59178	0.0921562	0.00528234	0.144483
TAB2.1	0.360803	13.3549	1.49679	16.6451	0.092147	0.00528645	0.144483
PRDM15	0.154656	23.7394	3.41773	6.26057	0.092062	0.00531311	0.144483
SLC9A8	0.117131	22.8408	4.10639	7.15922	0.0920306	0.00532474	0.144483
GIMAP4	0.230166	11.0914	3.50907	-5.0914	0.0920134	0.00532884	0.144483
THAP2	0.180028	14.4621	4.53121	15.5379	0.0920096	0.00533021	0.144483
C15orf62	0.234381	23.4663	1.0548	6.53367	0.0919784	0.00534662	0.144483
ENO2	0.117966	22.5716	8.90514	7.42842	0.0919766	0.00534867	0.144483
MORC3	0.118532	12.7168	7.05943	17.2832	0.0918941	0.00538422	0.144483
SOX2.OT	0.268102	10.0371	7.4896	-4.03713	0.0918339	0.0054061	0.144483
ABCA7	0.220307	23.0621	2.94685	6.93789	0.091823	0.00541157	0.144483
IL18BP	0.259434	21.4082	0.905558	8.59181	0.0917983	0.00542456	0.144483
SELENON	0.227338	23.3644	3.88127	6.63562	0.0917449	0.00543892	0.144483
LRRC8A	0.16765	23.1359	5.94177	6.86412	0.0917349	0.00544097	0.144483
LENG8	0.318789	22.5404	5.06925	7.45956	0.091652	0.00546764	0.144483
GREB1	0.176367	22.9658	4.42132	7.03425	0.0916074	0.005482	0.144483
KIAA0556	0.144903	0.412578	4.25759	5.58742	0.0916069	0.00548268	0.144483
TNKS1BP1	0.201793	22.7028	4.10654	7.29718	0.0915699	0.0054902	0.144483
C1orf132	0.266302	21.9829	3.16823	8.01707	0.0915684	0.00549089	0.144483
LOC105374363	0.315732	23.1215	1.55546	6.87853	0.0915645	0.00549362	0.144483
STAG2	0.130883	11.3578	7.41361	-5.35778	0.0915467	0.00549773	0.144483
LAMC1	0.132389	22.3736	4.43199	7.6264	0.0915232	0.00550867	0.144483
NPIPB5..includes.others.	0.440722	23.2613	0.909385	6.73865	0.0915091	0.00551208	0.144483
PKD1	0.243904	23.54	7.34518	6.46001	0.0914735	0.00552234	0.144483
PLXNB1	0.198817	0.0454961	6.03725	5.9545	0.0914569	0.00552781	0.144483
MROH1	0.229625	23.3296	4.04854	6.67041	0.0914216	0.00553943	0.144483
NAT10	0.143442	22.6191	4.32944	7.38087	0.0914185	0.0055408	0.144483
APTR	0.147068	8.34303	2.26157	-2.34303	0.0914159	0.00554285	0.144483
PLEKHG5	0.185197	21.9359	5.71883	8.06408	0.0914018	0.00554969	0.144483
CALCRL	0.170151	10.7849	5.21659	-4.7849	0.091346	0.00556747	0.144483
CCDC180	0.285478	22.3521	1.89596	7.64786	0.0913273	0.00557362	0.144483
ZFP64	0.202823	23.8145	2.41911	6.18554	0.0912613	0.00559619	0.144483
BTG3	0.153733	10.9512	3.21663	-4.95124	0.0912403	0.00560166	0.144483
SLC7A5	0.202257	0.16032	4.36987	5.83968	0.0912336	0.00560302	0.144483
MYH14	0.183194	23.8896	4.36822	6.11043	0.0912332	0.00560371	0.144483
CCDC58	0.154524	13.4907	2.97775	16.5093	0.0912057	0.00561396	0.144483
SLC13A5	0.28545	22.2113	2.50196	7.78865	0.0912043	0.00561533	0.144483
ALS2CL	0.219711	22.3461	3.27361	7.65394	0.0911084	0.00564542	0.144483
TUBGCP6	0.148042	23.9455	5.70495	6.05455	0.091092	0.00565499	0.144483
PKD1P6	0.270337	23.3184	3.01061	6.68157	0.0910816	0.00565977	0.144483
HAPLN2	0.337943	7.36497	4.59388	-1.36497	0.09108	0.00566046	0.144483
TNFAIP8L3	0.110034	3.86364	3.58063	2.13636	0.0910556	0.00566935	0.144483
LOC101927359	0.143432	11.9623	3.99315	-5.96235	0.091038	0.00567277	0.144483
MMRN1	0.336367	11.1122	1.49199	-5.1122	0.0909879	0.00569054	0.144483
RNF207	0.200465	23.2849	2.70484	6.71511	0.0909873	0.00569123	0.144483
PTMA	0.147822	11.0713	8.43531	-5.07132	0.0909639	0.0057008	0.144483
GOLGA8K..includes.others.	0.258633	0.633397	1.08037	5.3666	0.0908922	0.00573157	0.144904
MED30	0.173841	9.40455	3.10003	-3.40455	0.0908486	0.0057473	0.144904
TTLL3	0.182475	22.9853	3.12403	7.01469	0.0908469	0.00574866	0.144904
ZDHHC8	0.255851	0.430156	3.45021	5.56984	0.0907369	0.005789	0.145128
NCR3LG1	0.196357	23.7925	5.09756	6.20751	0.0907305	0.00579106	0.145128
PCDHB19P	0.32178	22.7648	0.981496	7.2352	0.090721	0.00579516	0.145128
LOC100134317	0.368473	22.406	1.41235	7.59395	0.0907153	0.00579926	0.145128
RASD1	0.255699	23.0704	5.45502	6.92963	0.0906811	0.00581635	0.145294
PRKAB1	0.111214	0.481617	3.87209	5.51838	0.0905558	0.00586764	0.145768
PPARGC1B	0.217794	0.227272	4.5018	5.77273	0.0905539	0.005869	0.145768
SLC25A24	0.147833	12.0604	4.16774	17.9396	0.0905153	0.00588405	0.145768
ZBED8	0.168862	13.8111	4.26278	16.1889	0.0904893	0.00589294	0.145768
SLC6A11	0.14995	21.0936	5.00388	8.90638	0.0904888	0.00589362	0.145768
PLLP	0.29057	8.25508	4.98521	-2.25508	0.0904536	0.00590456	0.145768
PRR18	0.305321	5.67555	2.89475	0.324454	0.0904481	0.00590866	0.145768
ABCD4	0.134036	21.9283	3.79275	8.07168	0.0904192	0.00592029	0.145774
TNPO2	0.1224	22.7648	7.23568	7.23518	0.0903875	0.00592986	0.145774
THAP9	0.160553	9.55916	3.85444	-3.55916	0.0902586	0.00598182	0.146314
CBR1	0.189267	9.26783	5.99859	-3.26783	0.0902354	0.00599345	0.146314
CRB2	0.233535	23.4941	4.158	6.50592	0.0902334	0.00599618	0.146314
ZFHX2	0.327878	22.6518	3.00624	7.34821	0.0902195	0.0060037	0.146314
KLF15	0.188113	3.21457	3.53364	2.78543	0.0902195	0.00600439	0.146314
MYRIP	0.0885203	2.17168	6.34486	3.82832	0.0901821	0.00601738	0.146374
MAML1	0.193346	23.3911	3.93293	6.60894	0.0901365	0.00603379	0.146517
SAFB2	0.200293	23.1766	4.40183	6.82344	0.0899643	0.00610011	0.147869
TSPAN31	0.10631	11.0027	4.96186	-5.0027	0.0899208	0.00611789	0.148042
SH3BP2	0.208383	23.3251	4.09437	6.67492	0.0898806	0.00613635	0.148231
ELFN2	0.258411	23.6798	4.90517	6.32022	0.0898385	0.00615618	0.148453
SLC16A1.AS1	0.214504	21.6533	1.14029	8.34675	0.0896494	0.00624165	0.15001
LINC00844	0.343323	10.4308	4.49742	-4.43076	0.0896485	0.00624233	0.15001
MAU2	0.171972	0.798358	4.62167	5.20164	0.0896044	0.00625874	0.150103
TRAM1	0.15016	10.8545	6.11873	-4.85448	0.0895745	0.00626968	0.150103
TBC1D2	0.188678	1.59681	1.71457	4.40319	0.0895405	0.00627857	0.150103
RNFT2	0.154062	23.4447	4.8275	6.55534	0.0894476	0.00631618	0.150354
EIF4G1	0.142041	23.829	6.78621	6.17095	0.0894209	0.00632849	0.150354
CCNG1	0.166359	12.2395	6.04619	17.7605	0.0894191	0.00632985	0.150354
NPIPB13	0.347608	23.0089	2.60905	6.99111	0.0894168	0.00633327	0.150354
FANCF	0.143932	13.5737	3.70653	16.4263	0.0893868	0.0063449	0.150354
LINC00473	0.328565	20.0885	2.62543	9.91151	0.0893696	0.00635447	0.150354
SIDT2	0.192568	23.6683	4.21116	6.33174	0.0893312	0.00636473	0.150354
PTPRF	0.187141	22.8383	6.64796	7.16166	0.0893177	0.00637703	0.15039
COL4A5	0.260133	9.79486	5.74336	-3.79486	0.0892654	0.00639549	0.15057
INTS8	0.124498	14.0141	5.78729	15.9859	0.0891488	0.00643515	0.151185
INPPL1	0.182733	23.6177	4.28796	6.38227	0.0891342	0.00644336	0.151185
MAP3K14	0.166147	22.4206	1.99316	7.57936	0.0890603	0.00647344	0.151635
ZFYVE26	0.12948	22.985	4.95381	7.01497	0.0890281	0.0064878	0.151716
TBC1D2B	0.111073	22.0601	4.56704	7.93988	0.0889652	0.0065172	0.152148
DAG1	0.135526	23.4672	5.19479	6.5328	0.0889305	0.00653908	0.152403
EXOSC3	0.0803368	13.8781	4.29332	16.1219	0.088881	0.00655754	0.152578
RET	0.203619	23.2183	2.91971	6.78167	0.0888309	0.00657669	0.152704
PLXNB2	0.19528	23.3515	5.14173	6.64849	0.0888159	0.00658489	0.152704
HGSNAT	0.145469	22.5392	4.91779	7.46084	0.0886665	0.0066478	0.152784
GADD45G	0.306458	2.97499	1.66463	3.02501	0.0886338	0.00665942	0.152784
SYNM	0.141265	21.835	6.74292	8.16504	0.0886131	0.00666763	0.152784
STRIP2	0.106605	18.4458	4.86511	11.5542	0.0885893	0.00667105	0.152784
LOC100049716	0.148755	9.56994	1.94598	-3.56994	0.0885763	0.0066772	0.152784
C1D	0.208053	12.5584	4.57267	17.4416	0.0885617	0.00668335	0.152784
RAB9A	0.170764	12.373	4.53944	17.627	0.0885561	0.00668472	0.152784
ANKRA2	0.136728	12.01	4.05291	17.99	0.088526	0.00669703	0.152784
SZT2	0.226516	23.4942	4.5687	6.50579	0.0885227	0.00669771	0.152784
PIEZO1	0.221546	0.355992	3.88625	5.64401	0.0884485	0.00672165	0.152784
FAM234B	0.105312	21.1754	7.33758	8.82463	0.088444	0.0067237	0.152784
C1GALT1C1	0.145816	11.3582	4.12496	-5.35816	0.0884151	0.00673532	0.152784
MEIS2	0.0796766	15.2288	5.39806	14.7712	0.0884065	0.00673942	0.152784
UBE2J1	0.109073	9.79203	5.71013	-3.79203	0.0883876	0.00675036	0.152784
ZCWPW2	0.180907	10.5893	2.98641	-4.58927	0.0883772	0.00675378	0.152784
ABHD3	0.16506	12.7676	3.64234	17.2324	0.0883574	0.00676404	0.152784
NACC2	0.125309	22.651	6.68877	7.34904	0.0883206	0.00677976	0.152891
TRIM54	0.269575	0.688885	1.08731	5.31111	0.0882751	0.00679344	0.152935
TUBD1	0.131302	11.3978	3.28637	-5.3978	0.0882449	0.0068037	0.152935
GDPD5	0.22264	0.120201	2.59498	5.8798	0.0882076	0.006816	0.152964
TRNT1	0.112098	12.7182	5.27458	17.2818	0.0881554	0.00683583	0.153162
TBC1D17	0.21802	23.9648	3.4364	6.03522	0.0881063	0.0068584	0.153173
CXCL12	0.16513	13.1664	2.845	16.8336	0.0880785	0.0068666	0.153173
LINC00909	0.12022	8.81554	4.25298	-2.81554	0.0880757	0.00686934	0.153173
IGHMBP2	0.152211	23.77	3.5496	6.23003	0.0880153	0.00690216	0.15358
PABPC5	0.16292	11.937	2.75036	-5.937	0.0879971	0.00690968	0.15358
MAL	0.302935	7.86689	3.95172	-1.86689	0.087961	0.00692677	0.153715
APC2	0.24013	0.314116	6.81007	5.68588	0.0878423	0.00697669	0.154448
DHFR2	0.136524	10.5194	4.14377	-4.51936	0.0878138	0.00698968	0.154448
GOLPH3	0.0909871	12.409	5.85832	17.591	0.0878039	0.0069931	0.154448
CUL9	0.156182	22.9162	5.3787	7.08379	0.087773	0.00700745	0.154519
UNKL	0.142056	23.1664	4.1191	6.83362	0.0877289	0.00703139	0.154802
LZIC	0.0987208	10.0897	4.86129	-4.08966	0.0876433	0.00706626	0.155094
PIGG	0.123181	22.1404	4.84005	7.85965	0.0876418	0.00706694	0.155094
FKBP14	0.134829	17.4433	3.95096	12.5567	0.0876036	0.00708609	0.155269
GCNT2	0.131767	12.7717	2.64824	17.2283	0.0875751	0.00710181	0.155369
PEX26	0.10701	22.795	5.5418	7.20504	0.0874585	0.00714968	0.15617
DNAH1	0.277618	23.0602	3.85357	6.93979	0.0874048	0.00717497	0.1564
AIG1	0.06868	10.8901	5.01152	-4.89012	0.0873427	0.00720574	0.1564
LRRC41	0.0964521	1.54214	5.49071	4.45786	0.0873322	0.00721121	0.1564
ANKRD33B	0.283935	23.3201	2.46991	6.67992	0.0873111	0.00722284	0.1564
P3H1	0.146931	23.9575	2.59784	6.04246	0.087304	0.00722626	0.1564
FAM214B	0.153856	0.980752	3.7145	5.01925	0.0873013	0.00722762	0.1564
PFDN4	0.230285	11.8839	5.83025	-5.8839	0.087241	0.00725839	0.156822
INF2	0.238555	1.66664	5.51519	4.33336	0.0872048	0.00727207	0.156874
CCDC57	0.209381	22.0852	4.40328	7.91484	0.0871241	0.00731036	0.157456
PXN	0.210184	0.2533	2.07559	5.7467	0.0870844	0.00732677	0.157565
MCUB	0.197763	10.1743	2.68658	-4.17426	0.087014	0.00735685	0.157752
ZNF879	0.119528	12.2309	3.4936	17.7691	0.0870031	0.00736232	0.157752
TMEM196	0.161758	14.1032	4.97611	15.8968	0.0869819	0.00737053	0.157752
SSPO	0.359949	21.854	2.41092	8.14603	0.0869616	0.00738078	0.157752
RIMS3	0.0909222	21.9647	9.19427	8.03535	0.0869237	0.00740403	0.15777
ID1	0.293058	8.11467	4.60791	-2.11467	0.0868998	0.00741497	0.15777
PLGLB1.PLGLB2	0.273999	19.8239	1.26393	10.1761	0.0868998	0.00741566	0.15777
POLR1D	0.068212	13.2199	4.40434	16.7801	0.0868291	0.00744848	0.158219
VASH1	0.156687	21.2628	4.30571	8.73724	0.0867478	0.00748677	0.158219
KDM2A	0.152307	22.8353	5.3658	7.16473	0.086745	0.00748882	0.158219
MEGF8	0.202648	23.1671	7.03885	6.83287	0.0867428	0.0074895	0.158219
TTC30B	0.102995	8.85938	2.73553	-2.85938	0.0867343	0.0074936	0.158219
ZNF536	0.147764	5.69954	5.27417	0.300458	0.0866828	0.00751548	0.158287
MIDN	0.232617	23.3558	2.89837	6.64425	0.0866746	0.00751959	0.158287
RB1	0.114039	13.4644	6.07385	16.5356	0.0866292	0.00753942	0.158298
DEPDC5	0.125789	23.3266	4.27863	6.67337	0.0866161	0.00754694	0.158298
LRRC8D	0.124509	8.81253	5.79795	-2.81253	0.0865549	0.0075695	0.158298
LRSAM1	0.136229	22.3546	4.59393	7.64544	0.0865494	0.0075736	0.158298
GPC4	0.154569	20.0551	2.84799	9.94485	0.0865462	0.00757702	0.158298
ZNF687	0.164399	0.516401	3.71634	5.4836	0.0864485	0.00762147	0.158863
LINC01567	0.354056	21.4359	0.933131	8.56412	0.0864032	0.00763993	0.158863
SCARA3	0.191171	1.16596	5.31369	4.83404	0.0863759	0.00765497	0.158863
LARP7	0.138601	11.1681	5.41188	-5.16814	0.0863079	0.00768779	0.158863
PTPRN	0.197696	23.4816	6.56979	6.51841	0.0862866	0.0077001	0.158863
SLC16A1	0.205538	9.40566	5.94705	-3.40566	0.0862662	0.00771446	0.158863
COPB1	0.121416	11.4031	6.95319	-5.40308	0.0862551	0.00771856	0.158863
SRC	0.173369	23.1454	4.12867	6.85457	0.0862386	0.00772676	0.158863
PML	0.24651	0.0261897	2.56283	5.97381	0.0862333	0.00773292	0.158863
SNX33	0.177996	20.8827	3.35177	9.11726	0.0861965	0.00775138	0.158863
CYP4F11	0.269255	22.7386	2.53744	7.26137	0.086196	0.00775275	0.158863
ZNRF3	0.178477	20.9148	5.17933	9.08517	0.0861434	0.00778215	0.158863
OGDH	0.145179	23.7091	6.22239	6.29091	0.0861388	0.00778625	0.158863
SDCCAG3	0.101405	22.1498	3.21734	7.8502	0.0861383	0.00778693	0.158863
OSBPL5	0.175854	23.3807	3.50669	6.61928	0.0861358	0.00778899	0.158863
TECPR2	0.128294	0.552664	5.95215	5.44734	0.0861084	0.00780198	0.158863
CNR1	0.118528	14.6209	7.83216	15.3791	0.0861072	0.00780266	0.158863
CD84	0.308857	10.4966	3.01004	-4.49661	0.086089	0.00781497	0.158863
DAGLB	0.115835	1.24564	4.83828	4.75436	0.0860784	0.00782112	0.158863
TCF7	0.255652	22.9537	1.63879	7.04629	0.0860075	0.00784916	0.158863
C16orf58	0.128556	23.7359	4.34099	6.26412	0.0859952	0.00785668	0.158863
UBAP1L	0.289757	23.0529	3.85456	6.9471	0.0859795	0.00786488	0.158863
CICP27	0.302435	22.3464	1.44235	7.65357	0.0859751	0.00786967	0.158863
RAB11FIP4	0.119681	23.4915	7.92215	6.50852	0.085949	0.00788403	0.158863
LOC105372321	0.316923	22.0601	1.59179	7.93993	0.0859381	0.0078895	0.158863
MINK1	0.17941	22.9524	6.30634	7.04765	0.0858554	0.00792779	0.159376
PLA2G7	0.213509	7.03207	2.31156	-1.03207	0.085792	0.00795992	0.159376
PAPD7	0.194732	21.7603	4.02564	8.23973	0.0857806	0.00796403	0.159376
ICOSLG.LOC102723996	0.288542	4.13427	2.82636	1.86573	0.0857786	0.00796471	0.159376
GTF2F2	0.144715	11.8746	4.84508	-5.87459	0.0857661	0.00797223	0.159376
LIPA	0.187123	9.58559	6.22303	-3.58559	0.0857156	0.00799821	0.159666
MED12	0.18259	23.6212	4.24704	6.37876	0.0856482	0.00803514	0.159894
RAI1	0.277443	23.1617	4.43928	6.83827	0.0855973	0.00806727	0.159894
MTMR1	0.0909201	21.1541	5.16808	8.84587	0.0855925	0.00806796	0.159894
MTMR4	0.0872613	22.6443	6.88392	7.35573	0.0855435	0.00809394	0.159894
HERC2	0.16966	23.3601	7.4385	6.63993	0.0855246	0.0081042	0.159894
GLRA3	0.168389	14.1739	6.98269	15.8261	0.0854934	0.00811719	0.159894
PDE4A	0.277751	23.9394	4.10366	6.06063	0.0854894	0.00811992	0.159894
RDX	0.181066	10.1693	6.75535	-4.16934	0.0854883	0.00812197	0.159894
ECE1	0.147623	0.613508	4.6156	5.38649	0.085479	0.00812608	0.159894
HINFP	0.100931	18.8469	4.28438	11.1531	0.0854409	0.00814043	0.159894
NDST1	0.164967	23.3675	5.95979	6.63251	0.0854097	0.00816505	0.159894
TBC1D13	0.163227	23.7714	4.20199	6.2286	0.0853606	0.00818898	0.159894
TMPO	0.140334	13.2763	6.58073	16.7237	0.0853571	0.00819103	0.159894
SORBS3	0.242672	0.406858	2.26787	5.59314	0.0853566	0.00819172	0.159894
MEG3	0.255125	21.6706	7.5432	8.32945	0.0853488	0.00819514	0.159894
MED15	0.225696	23.4459	4.0455	6.55409	0.0853301	0.00820471	0.159894
GTF2IRD1	0.202381	22.8954	2.66985	7.10462	0.0853229	0.00820881	0.159894
CCDC93	0.108664	23.0762	5.40431	6.92385	0.0852999	0.00822317	0.159894
CMTM6	0.175782	12.7722	4.94016	17.2278	0.0852899	0.00822796	0.159894
ABCA3	0.185135	23.8772	6.70539	6.12275	0.0852195	0.00826625	0.160256
TSPAN15	0.243534	8.9601	3.32737	-2.9601	0.0852153	0.00826966	0.160256
VPS39	0.113282	0.439855	6.07387	5.56014	0.0851453	0.00830659	0.160509
RTL1	0.200645	21.8867	1.95748	8.11334	0.0851215	0.00831616	0.160509
CWC15	0.146603	11.3557	6.21188	-5.35573	0.0850837	0.00833941	0.160509
SETD1A	0.286319	23.4857	1.95933	6.51427	0.0850433	0.0083606	0.160509
ABCC5	0.176762	21.5979	6.2182	8.40208	0.0850023	0.00837701	0.160509
NDNF	0.248832	15.6455	2.1981	14.3545	0.0849883	0.00838727	0.160509
VWA3A	0.23769	23.214	2.18849	6.78603	0.0849812	0.00839274	0.160509
L3MBTL1	0.180445	22.8456	3.90226	7.15444	0.0849719	0.00839616	0.160509
SMG1P1	0.279641	21.3375	2.56518	8.66251	0.0849297	0.00841804	0.160509
GRAMD1A	0.23886	23.9242	2.78853	6.07583	0.0849201	0.00842214	0.160509
GPER1	0.245134	22.0032	1.46884	7.99676	0.0849183	0.00842419	0.160509
PI4K2B	0.138998	12.8398	3.74363	17.1602	0.0848712	0.00843582	0.160509
FEZ2	0.125904	11.1131	7.04061	-5.11314	0.0848675	0.00843855	0.160509
VIP	0.224958	12.9317	5.15471	17.0683	0.0848377	0.00845496	0.160509
TYW3	0.12715	13.6481	5.32537	16.3519	0.0848359	0.00845633	0.160509
LYPLA1	0.17767	12.6658	5.41712	17.3342	0.0848191	0.00846727	0.160509
MGST2	0.170249	15.2736	2.53708	14.7264	0.0847412	0.00851035	0.160926
ATP13A1	0.213468	0.225177	3.65742	5.77482	0.0847357	0.0085124	0.160926
FNTA	0.109957	11.4931	6.10708	-5.49311	0.0846951	0.00853017	0.161043
BBS1	0.136396	22.0182	2.29382	7.98176	0.084667	0.00854248	0.161057
NAA60	0.180734	0.120772	2.3943	5.87923	0.0846276	0.00856368	0.161238
KIAA0319	0.132976	22.6371	5.76719	7.36287	0.0845999	0.00857804	0.16129
FBXO42	0.0882901	23.5058	5.24688	6.49421	0.0845711	0.00859787	0.16142
TRIM46	0.190661	23.4213	2.79506	6.57866	0.084555	0.00860812	0.16142
PLCD3	0.201049	0.552445	3.49646	5.44756	0.0845185	0.00862864	0.161587
PPP4R2	0.159924	12.8617	7.51995	17.1383	0.0844912	0.00864368	0.161651
ZNF124	0.232078	11.7854	6.02589	-5.7854	0.0844708	0.00865735	0.161689
ZCCHC7	0.130626	11.1836	5.53735	-5.18361	0.0844211	0.00868607	0.161803
MDFIC	0.173269	10.6353	3.81897	-4.63526	0.0843968	0.00869838	0.161803
PCDHAC1	0.121218	20.7989	3.0214	9.20107	0.0843662	0.00871479	0.161803
PLBD2	0.197131	0.276227	4.06937	5.72377	0.0843181	0.00873872	0.161803
TRAPPC13.1	0.152464	11.3146	2.35224	-5.3146	0.0843132	0.00874145	0.161803
U2AF1.U2AF1L5	0.154937	22.5916	4.46189	7.40838	0.084308	0.00874487	0.161803
VCAM1	0.364078	11.5413	2.35181	-5.54128	0.0842341	0.00877975	0.161803
BRD1	0.115177	0.0263338	4.75211	5.97367	0.0842324	0.00878111	0.161803
ABHD5	0.104244	11.9296	3.7779	-5.92957	0.0842318	0.00878248	0.161803
DNAH17	0.263969	8.41397	2.44822	-2.41397	0.0842024	0.00879889	0.161803
MUM1L1	0.186551	12.5041	6.17631	17.4959	0.0842	0.00879957	0.161803
NINJ2	0.348224	8.29246	2.30707	-2.29246	0.0841769	0.0088112	0.161803
PPRC1	0.176957	23.5668	3.10503	6.43317	0.0841534	0.00882556	0.161803
DPAGT1	0.130527	0.768547	2.36521	5.23145	0.0841516	0.00882624	0.161803
SNX32	0.231674	21.3759	2.78589	8.62415	0.0841075	0.00884949	0.161903
KIF1A	0.211671	23.772	9.395	6.22796	0.0840956	0.00885496	0.161903
ACSS1	0.244928	21.8591	5.31725	8.14091	0.0840455	0.00888162	0.162113
SLC25A20	0.146218	10.9388	3.73783	-4.93885	0.0840314	0.00889051	0.162113
FRMD4A	0.13267	22.1929	5.42628	7.80711	0.0839909	0.00891034	0.162113
HRH1	0.157833	17.2874	4.88414	12.7126	0.083988	0.00891308	0.162113
ARHGEF1	0.195949	23.3383	3.17772	6.66165	0.0839345	0.00894111	0.16229
TUT1	0.145977	0.209285	1.98886	5.79071	0.0838323	0.0089965	0.16229
LPCAT4	0.232327	22.4935	3.76926	7.50652	0.083809	0.00900949	0.16229
ITGA7	0.194309	22.0793	4.67926	7.92073	0.083762	0.00904094	0.16229
PPP1R8	0.121264	10.5367	5.46373	-4.53671	0.0837494	0.00905051	0.16229
LTBP3	0.246938	23.6111	4.40335	6.38887	0.0837459	0.00905598	0.16229
MAP3K12	0.116968	22.0322	5.46297	7.96779	0.0837399	0.00905667	0.16229
DIP2C	0.123143	23.8521	6.1734	6.14795	0.083731	0.00906214	0.16229
CEP85L	0.112948	13.1757	6.30369	16.8243	0.0837309	0.00906282	0.16229
FKBP5	0.38895	1.31554	3.56192	4.68446	0.0837263	0.00906419	0.16229
SLC24A3	0.131347	21.9156	3.33832	8.08439	0.083725	0.00906555	0.16229
NIFK	0.152584	9.95726	4.79802	-3.95726	0.0837222	0.00906829	0.16229
RASSF2	0.168614	9.51106	7.21304	-3.51106	0.083681	0.00908538	0.16229
CCDC112	0.155221	10.3135	4.58405	-4.31353	0.0836784	0.00908607	0.16229
DNAAF1	0.206017	22.7602	1.97122	7.23983	0.0836169	0.00911273	0.162385
IFFO2	0.141659	22.4052	4.14253	7.59485	0.0836123	0.00911684	0.162385
PDPR	0.208741	22.6148	4.25079	7.38524	0.0835952	0.00912641	0.162385
KCNS2	0.123991	0.440219	5.87893	5.55978	0.0835281	0.00916538	0.162691
SPAG5.AS1	0.189711	20.7405	1.36042	9.2595	0.0834768	0.00919889	0.162691
MAPKBP1	0.190367	22.6673	5.02737	7.3327	0.0834056	0.00924196	0.162691
SPPL2B	0.179883	0.292973	4.06565	5.70703	0.0833794	0.00925837	0.162691
COMMD2	0.15904	12.9072	5.61712	17.0928	0.0833761	0.00926179	0.162691
IGFBP4	0.155755	15.3526	3.68663	14.6474	0.0833741	0.00926384	0.162691
PHF21B	0.190016	21.9882	1.58333	8.01184	0.0833379	0.00928299	0.162691
MYOZ3	0.152394	23.9181	1.19268	6.08191	0.0833013	0.00930282	0.162691
NKAPP1	0.273882	20.9648	1.70354	9.03525	0.0833	0.0093035	0.162691
ZDHHC20	0.148034	10.731	5.43072	-4.73098	0.0832962	0.00930692	0.162691
TACC2	0.250534	23.6483	3.32571	6.3517	0.0832897	0.00931171	0.162691
TRAPPC9	0.164747	22.984	4.94924	7.01595	0.0832894	0.00931239	0.162691
SLC35A5	0.153885	11.4143	6.61931	-5.41429	0.0832764	0.00931991	0.162691
ZNF324	0.128581	23.7675	3.73049	6.23247	0.0832557	0.00933564	0.162691
LOC101927468	0.198899	21.8253	3.93143	8.17472	0.0832358	0.00934316	0.162691
LDB1	0.183306	1.808	4.94121	4.192	0.083224	0.00935	0.162691
ZNF740	0.093022	19.8292	4.49056	10.1708	0.0832234	0.00935068	0.162691
ENPP6	0.150126	9.30861	3.58874	-3.30861	0.0832168	0.0093541	0.162691
AP5B1	0.209779	23.1434	2.76922	6.85664	0.0831404	0.00939512	0.162925
TPCN2	0.176096	22.6949	2.78244	7.30515	0.0831369	0.00939786	0.162925
RRN3P3	0.170188	22.5311	2.21858	7.46885	0.0831292	0.00940265	0.162925
TBC1D12	0.141459	11.0447	6.49669	-5.04472	0.083093	0.00942589	0.163124
ASIC1	0.215958	23.9304	3.29742	6.06963	0.0830571	0.00945666	0.163271
CNNM3	0.17466	23.6196	3.21633	6.3804	0.0830025	0.00949085	0.163271
MNDA	0.306104	12.1648	1.82386	17.8352	0.0829448	0.00952025	0.163271
ELMSAN1	0.210205	23.7636	4.29712	6.23642	0.0829291	0.0095264	0.163271
XKR6	0.26339	23.3978	2.58317	6.60225	0.0829271	0.00952777	0.163271
CELF1	0.115908	23.0795	7.16425	6.92052	0.0829174	0.00953324	0.163271
HACD1	0.174141	11.9265	2.35119	-5.92649	0.0829152	0.00953529	0.163271
EML6	0.113781	19.1834	6.22066	10.8166	0.0829118	0.00953803	0.163271
MANF	0.194634	14.3859	3.50559	15.6141	0.0829053	0.0095435	0.163271
EHD3	0.118998	0.166804	6.94164	5.8332	0.082895	0.0095517	0.163271
NUP37	0.130966	10.5171	2.22563	-4.51712	0.082851	0.00957495	0.163279
CIC	0.247591	23.6136	4.69881	6.38638	0.0828498	0.00957563	0.163279
MFSD4B	0.154521	19.5082	4.27721	10.4918	0.0827409	0.00964196	0.164208
MAP6D1	0.166686	6.3381	4.79226	-0.338104	0.0827117	0.00965495	0.164229
NINL	0.124455	0.286468	3.44679	5.71353	0.082682	0.00967136	0.164307
CYR61	0.253498	22.587	2.05587	7.41296	0.0826335	0.00969803	0.164416
ANGPT1	0.223936	12.2391	3.06524	17.7609	0.0826276	0.00970145	0.164416
ETAA1	0.157674	9.47482	4.43681	-3.47482	0.0824707	0.00979785	0.165611
ABLIM2	0.161651	22.6163	5.40023	7.38365	0.0824115	0.00982794	0.165611
TM9SF4	0.174315	0.383777	4.7248	5.61622	0.0823911	0.00983956	0.165611
CDIP1	0.177942	0.466651	5.62622	5.53335	0.0823577	0.00986144	0.165611
MTSS1L	0.208338	23.3407	5.19354	6.65931	0.0823548	0.00986418	0.165611
TNRC6A	0.188468	23.512	5.93808	6.48803	0.0823539	0.00986555	0.165611
TSTD2	0.0930567	23.2843	3.74527	6.71574	0.0823514	0.00986623	0.165611
WDR31	0.111059	3.54046	2.50043	2.45954	0.0823458	0.00986897	0.165611
ST5	0.167344	22.0825	3.44916	7.9175	0.0823257	0.00988059	0.165611
ITFG2	0.138142	23.7772	2.70521	6.22275	0.0823001	0.00990384	0.165611
INTS3	0.159172	22.5536	5.74725	7.4464	0.0822827	0.00991204	0.165611
SEMA3E	0.199608	8.99397	5.42763	-2.99397	0.0822796	0.00991478	0.165611
SAMSN1	0.383439	10.8879	1.96736	-4.88789	0.0822376	0.00993802	0.165625
BEST1	0.23092	5.15349	3.58261	0.846512	0.0822298	0.00993939	0.165625
PLEC	0.212916	23.454	7.65095	6.54597	0.0821748	0.00997221	0.16582
PTPRS	0.174927	23.8221	7.49155	6.17793	0.082173	0.00997495	0.16582
CACNA1C	0.217726	22.6749	5.24359	7.32513	0.0821275	0.0100112	0.166185
LINC01102	0.122415	13.1997	3.59369	16.8003	0.0821112	0.0100208	0.166185
NXF1	0.226233	21.9612	3.49422	8.03879	0.0819936	0.0100878	0.166626
NISCH	0.153647	0.0686887	7.11479	5.93131	0.0819597	0.010109	0.166626
AHDC1	0.328731	23.4395	3.3171	6.56052	0.0819572	0.0101117	0.166626
PLGRKT	0.170903	10.8801	2.6632	-4.88011	0.081939	0.0101295	0.166626
ACACB	0.187725	23.5498	4.51612	6.45022	0.0819388	0.0101302	0.166626
XRCC4	0.15332	12.0678	3.06229	17.9322	0.0819339	0.0101349	0.166626
BIRC2	0.133074	12.8335	6.60131	17.1665	0.0819336	0.0101356	0.166626
CD55	0.170508	7.81412	4.15432	-1.81412	0.0819212	0.0101432	0.166626
VARS	0.148858	23.6961	4.62391	6.30391	0.0818921	0.0101602	0.166709
TLR6	0.242243	10.7683	2.46608	-4.76832	0.0818162	0.0102047	0.167242
FAM107B	0.271926	9.19552	5.92129	-3.19552	0.0817923	0.0102245	0.167299
SAMD13	0.187233	12.1481	1.90244	17.8519	0.0817774	0.0102334	0.167299
FAM173B	0.13957	14.1128	4.46162	15.8872	0.0817447	0.0102526	0.167299
MOK	0.135601	20.8565	3.87305	9.14352	0.0817098	0.010271	0.167299
LRRN3	0.123508	10.5433	6.92486	-4.54325	0.0816808	0.0102977	0.167299
SARM1	0.161767	23.7649	3.35802	6.23506	0.0816545	0.0103196	0.167299
CNTNAP1	0.17818	23.5735	6.84075	6.42649	0.0816024	0.010351	0.167299
PHLDB1	0.19908	2.32887	5.55964	3.67113	0.0815985	0.0103537	0.167299
NOP14.AS1	0.167458	1.93439	3.02285	4.06561	0.0815984	0.0103544	0.167299
KLC2	0.176466	23.9841	5.80647	6.01592	0.0815924	0.0103558	0.167299
CDKN1C	0.245502	8.48949	3.41178	-2.48949	0.0815866	0.0103592	0.167299
HID1	0.214794	1.12102	4.17541	4.87898	0.0815574	0.0103763	0.167299
MPC1	0.150888	11.4478	5.77782	-5.44776	0.0815393	0.0103893	0.167299
SNX29P2	0.276674	23.3034	5.54782	6.69659	0.0815319	0.0103941	0.167299
DNAJC3	0.119178	11.1898	5.03374	-5.18983	0.0815171	0.0104037	0.167299
EXTL3	0.10393	22.1699	6.49607	7.83015	0.0815137	0.0104078	0.167299
SND1	0.0873928	23.7	5.99945	6.30001	0.0814927	0.0104167	0.167299
B3GALT2	0.178658	10.2759	6.96303	-4.27589	0.0814673	0.0104372	0.167299
ANKS6	0.200093	22.8633	3.2848	7.13675	0.0814645	0.0104406	0.167299
SF3B3	0.111857	23.8432	6.17668	6.15682	0.0814214	0.0104686	0.167299
THBS3	0.148819	22.1931	2.83134	7.80687	0.0814199	0.0104693	0.167299
RIMS4	0.137918	18.71	6.69483	11.29	0.0814134	0.0104727	0.167299
SLC6A17	0.254197	23.9088	6.5822	6.09115	0.0813694	0.0105001	0.167544
MCM3AP	0.101836	23.5292	6.19064	6.47082	0.0813426	0.010522	0.167545
TMEM72.AS1	0.191556	0.0925307	1.00854	5.90747	0.0813346	0.0105288	0.167545
CHFR	0.111096	0.0676195	4.21261	5.93238	0.081318	0.0105363	0.167545
KDM1B	0.101125	11.299	4.79565	-5.29899	0.0812853	0.0105623	0.167601
SV2A	0.139118	23.289	7.7202	6.71097	0.0812756	0.0105705	0.167601
ABCB9	0.153048	23.5509	4.2929	6.44906	0.0812505	0.0105917	0.167601
ZNF446	0.133521	0.0846084	2.9103	5.91539	0.0812408	0.0105951	0.167601
PCYOX1L	0.0977932	0.951409	4.50854	5.04859	0.0812106	0.0106095	0.167601
SLC41A1	0.125956	22.6986	4.878	7.30139	0.0811883	0.0106314	0.167601
TNRC18	0.253567	23.2245	5.11348	6.7755	0.0811397	0.0106621	0.167601
KLK7	0.242492	6.35793	3.43794	-0.357933	0.081114	0.0106758	0.167601
UFM1	0.181367	12.6384	7.23156	17.3616	0.0810952	0.010684	0.167601
KLHL21	0.136302	23.8697	5.62269	6.13029	0.0810833	0.0106908	0.167601
PEX12	0.102738	11.2734	3.23319	-5.27339	0.0810678	0.010697	0.167601
ABR	0.158223	23.0708	8.08115	6.92922	0.0810421	0.0107107	0.167601
ERGIC2	0.149843	12.5218	6.84966	17.4782	0.0810355	0.0107148	0.167601
FTX	0.224335	21.8747	4.74963	8.12525	0.0810334	0.0107182	0.167601
PIGL	0.102969	22.2642	3.18695	7.7358	0.0810212	0.0107278	0.167601
GORAB	0.109648	12.1676	3.52814	17.8324	0.0810097	0.0107325	0.167601
TET3	0.253214	23.6006	2.63548	6.39939	0.0809182	0.0107797	0.168149
RUBCN	0.193041	22.4387	5.21884	7.56132	0.0808714	0.0108071	0.168263
CETN3	0.17762	12.0081	4.2907	17.9919	0.0808649	0.0108112	0.168263
FAM84B	0.152396	8.89567	4.13161	-2.89567	0.0808092	0.0108454	0.168588
C2orf49	0.0929043	13.9383	5.67992	16.0617	0.0807937	0.0108563	0.168588
ZFAND6	0.147737	11.6127	5.86879	-5.61267	0.0807569	0.0108837	0.168621
RSPH1	0.130606	0.0810155	1.87342	5.91898	0.0807375	0.0108953	0.168621
MPZL3	0.155348	12.5158	1.25767	17.4842	0.0807226	0.0109062	0.168621
GGT7	0.164422	22.7385	4.63956	7.26151	0.0807223	0.0109069	0.168621
ANKFY1	0.131973	23.3111	5.86004	6.68887	0.0806852	0.0109349	0.168724
SIAH3	0.172578	20.9957	2.18491	9.00428	0.0806729	0.0109445	0.168724
METTL9	0.109718	10.3026	7.15023	-4.30259	0.0806647	0.01095	0.168724
GRK5	0.12515	16.9339	3.7794	13.0661	0.0806311	0.010976	0.168938
POLR2A	0.191463	23.913	6.28911	6.08697	0.0805727	0.0110252	0.169394
NRBF2	0.12291	11.0556	5.05233	-5.05555	0.0805687	0.01103	0.169394
KCNAB3	0.179995	21.4993	2.12031	8.50067	0.0805051	0.0110642	0.16962
MSH4	0.27995	13.3985	1.23773	16.6015	0.0804924	0.0110737	0.16962
WNT7A	0.168962	15.9987	3.58592	14.0013	0.0804774	0.0110813	0.16962
ABHD17B	0.163457	10.2778	5.96108	-4.27781	0.0803882	0.0111435	0.170283
FAM114A1	0.155591	7.77482	2.73886	-1.77482	0.0803735	0.0111551	0.170283
GTPBP8	0.120763	11.8513	4.06571	-5.85135	0.0803609	0.0111613	0.170283
FGF14.IT1	0.201858	21.0344	2.52931	8.96555	0.0803111	0.0111961	0.170628
CCNF	0.116258	22.6942	3.21855	7.30577	0.0802398	0.0112419	0.171138
GPR62	0.274407	8.54583	2.4919	-2.54583	0.0801952	0.0112761	0.171253
PCNT	0.195078	0.202288	6.16005	5.79771	0.0801863	0.0112871	0.171253
ZNF282	0.131878	1.20987	3.7947	4.79013	0.0801861	0.0112878	0.171253
LGI3	0.246476	1.34656	5.41029	4.65344	0.0801629	0.0113021	0.171253
ZNF277	0.119554	11.7042	5.05134	-5.7042	0.0801524	0.011311	0.171253
CX3CR1	0.402488	10.1442	4.27675	-4.14418	0.0801282	0.0113281	0.171325
C17orf62	0.153336	1.89696	4.08296	4.10304	0.0799953	0.0114156	0.172106
SREBF2	0.163354	23.5443	7.15474	6.4557	0.0799938	0.0114184	0.172106
GOT1	0.12099	23.7867	6.72659	6.21326	0.0799901	0.0114231	0.172106
MRPL47	0.11837	11.9265	4.9181	-5.92646	0.0799746	0.01143	0.172106
FAXDC2	0.168128	7.0626	5.11154	-1.0626	0.0799616	0.0114416	0.172106
RNF2	0.110471	11.226	5.42085	-5.226	0.0799403	0.0114566	0.172147
SLC23A2	0.103971	23.6103	7.15428	6.38966	0.0799244	0.0114703	0.172166
POR	0.110196	23.4221	4.37268	6.57793	0.0798798	0.0115004	0.172432
CDKAL1	0.0813577	12.9284	4.58994	17.0716	0.0798021	0.0115496	0.172815
UHRF2P1	0.407248	23.1513	1.17235	6.84865	0.0797905	0.0115558	0.172815
UBA2	0.112827	11.0861	7.33079	-5.08606	0.0797684	0.0115749	0.172815
TMEM163	0.0996351	23.7539	3.60415	6.24609	0.0797673	0.0115756	0.172815
WDR81	0.162662	1.86102	3.85985	4.13898	0.079729	0.0116098	0.173139
ACTG1P18	0.301094	23.2075	0.776121	6.79252	0.0796707	0.0116495	0.173545
FUT8	0.111708	10.6505	6.99207	-4.65051	0.0795966	0.0117185	0.174282
PTAR1	0.152482	12.8893	7.77017	17.1107	0.0795932	0.011724	0.174282
GPBP1	0.096606	13.0586	7.65994	16.9414	0.0795637	0.0117452	0.17441
LIX1	0.164373	10.1343	4.83789	-4.13427	0.0794766	0.0118033	0.174815
JRK	0.15701	21.2385	4.72467	8.76147	0.0794687	0.0118088	0.174815
MAN2A2	0.178262	0.356549	5.89574	5.64345	0.0794672	0.0118101	0.174815
LRRK1	0.258395	0.448218	4.09944	5.55178	0.0794189	0.0118498	0.175121
UNC5A	0.278787	23.8414	4.67784	6.15861	0.0794151	0.011856	0.175121
ZSWIM8	0.161732	22.768	5.15816	7.23198	0.0793674	0.0118949	0.17551
RCBTB2	0.0962294	12.9269	3.98175	17.0731	0.0793235	0.0119284	0.175793
TNNT2	0.197288	22.9831	3.16127	7.01689	0.0793066	0.0119394	0.175793
FAM95B1	0.406435	21.4627	3.14373	8.53726	0.0792745	0.0119674	0.175994
SMPDL3A	0.115592	11.4566	3.55332	-5.45663	0.0792377	0.01199	0.175994
FZD4	0.122213	23.6299	4.33889	6.3701	0.0792375	0.0119913	0.175994
SLC29A1	0.147911	23.7232	3.54801	6.27681	0.0792188	0.0120036	0.175994
FBXW2	0.103667	21.8658	4.38423	8.13418	0.0792058	0.012018	0.176019
PHF8	0.153109	22.3794	3.51683	7.6206	0.0791922	0.0120317	0.176034
SEL1L3	0.097348	14.0902	5.44651	15.9098	0.0791226	0.012072	0.176439
MAGEH1	0.169692	11.4053	6.75286	-5.40526	0.0790831	0.0121021	0.176522
PSMD11	0.110342	22.0476	5.25091	7.95244	0.0790769	0.0121076	0.176522
GGA3	0.164664	22.8058	4.44531	7.19422	0.0790635	0.0121158	0.176522
PI4KB	0.101551	1.46003	5.33707	4.53997	0.0790125	0.0121554	0.176693
EXD3	0.168086	23.443	3.45694	6.55701	0.0789871	0.0121746	0.176693
GNAO1	0.228562	23.9732	6.24663	6.02679	0.0789854	0.0121766	0.176693
CCDC126	0.163062	13.2963	5.05398	16.7037	0.0789807	0.0121787	0.176693
AK3	0.140051	10.0898	6.1807	-4.08982	0.0789646	0.012191	0.176693
NUP210	0.181491	22.8306	3.73005	7.1694	0.0789274	0.0122177	0.176736
COMMD8	0.232984	13.0018	4.49572	16.9982	0.0789049	0.01223	0.176736
FANCE	0.184348	3.87759	1.54387	2.12241	0.0789025	0.012232	0.176736
LTBP4	0.219671	0.682472	2.69017	5.31753	0.078851	0.0122724	0.176783
LHFPL4	0.164687	23.5626	3.19909	6.43737	0.078827	0.0122888	0.176783
SRD5A3	0.11443	8.70485	4.13593	-2.70485	0.0787869	0.0123134	0.176783
PLEKHG3	0.191986	4.71362	4.94571	1.28638	0.0787812	0.0123161	0.176783
DDX39B	0.146013	22.1398	4.0422	7.86018	0.0787621	0.0123271	0.176783
PDCD2	0.0987999	11.5277	5.25775	-5.52771	0.0787407	0.0123387	0.176783
SEMA4G	0.188241	22.7502	1.53468	7.24978	0.0787336	0.0123421	0.176783
FLG	0.290782	0.818268	2.29271	5.18173	0.0787175	0.0123489	0.176783
DMKN	0.150367	0.0398074	1.73905	5.96019	0.0787166	0.0123496	0.176783
RNF144A.AS1	0.120484	22.1647	4.02856	7.83526	0.0786906	0.0123695	0.176884
KCNK2	0.115789	11.9809	4.16971	-5.98091	0.0786241	0.0124194	0.177285
UBE2O	0.190448	23.5631	5.65702	6.43695	0.0786031	0.0124351	0.177285
TNK2	0.183465	23.7221	6.22393	6.27795	0.0785917	0.0124454	0.177285
ZNF526	0.120052	1.44907	2.36172	4.55093	0.0785514	0.0124775	0.177285
MDM1	0.11126	13.4239	4.57444	16.5761	0.0785443	0.0124823	0.177285
TUBGCP3	0.112998	0.51306	4.45329	5.48694	0.0785397	0.0124891	0.177285
FGFR1	0.160051	22.2963	4.86907	7.70367	0.0785344	0.0124925	0.177285
FILIP1	0.202082	6.48882	3.65109	-0.488818	0.0785282	0.0124994	0.177285
ADGRL1	0.267514	23.815	6.25098	6.18498	0.0784575	0.0125513	0.177766
THEM6	0.151912	1.10585	3.79448	4.89415	0.078451	0.0125589	0.177766
DAD1	0.172507	11.6469	5.66711	-5.64694	0.0783944	0.0126012	0.177896
TMEM94	0.1899	23.1102	5.18133	6.8898	0.0783714	0.0126177	0.177896
GPR61	0.120185	22.864	4.11708	7.13601	0.0783631	0.0126245	0.177896
MEF2D	0.254296	23.4683	5.21891	6.53167	0.0783555	0.0126313	0.177896
RPTOR	0.185738	0.404149	5.05689	5.59585	0.0783231	0.0126539	0.177896
ZNF707	0.153977	23.947	2.26156	6.05303	0.0783049	0.0126655	0.177896
KCNT1	0.205613	23.2316	5.44209	6.76839	0.0783031	0.0126676	0.177896
B4GALNT3	0.182117	23.0278	2.40815	6.97216	0.0782963	0.0126703	0.177896
MICAL3	0.188735	22.8567	5.51793	7.14331	0.0782139	0.0127312	0.178524
DISP3	0.162471	22.8115	2.64939	7.18846	0.078195	0.0127407	0.178524
FCHSD1	0.13572	23.6456	2.70265	6.35438	0.0780433	0.0128488	0.179576
TRPM2	0.185931	0.597519	4.92885	5.40248	0.078029	0.0128597	0.179576
GTF2A2	0.157015	11.2674	4.16377	-5.26742	0.0780059	0.0128679	0.179576
CORO2A	0.108819	1.24774	3.63414	4.75226	0.0779905	0.0128789	0.179576
GRIN1	0.289078	23.6435	7.08201	6.35651	0.0779806	0.0128864	0.179576
MROH7	0.247345	22.6421	3.65242	7.35791	0.0779685	0.0128932	0.179576
CLPTM1	0.216118	0.468449	4.9625	5.53155	0.0779346	0.0129212	0.179786
TTC30A	0.107758	11.474	4.37914	-5.47398	0.0778786	0.0129568	0.180035
SLC30A3	0.248695	0.143756	3.77755	5.85624	0.0778698	0.012965	0.180035
FOXK1	0.197535	22.512	6.12942	7.48798	0.0778491	0.0129889	0.180076
CLIP2	0.158444	0.944072	6.61396	5.05593	0.0778124	0.0130197	0.180076
GALNT1	0.133788	12.4275	6.33887	17.5725	0.0778081	0.0130231	0.180076
TWF1	0.163499	11.5393	6.53975	-5.53934	0.0778001	0.01303	0.180076
TMEM201	0.188058	0.494216	2.91825	5.50578	0.0777952	0.0130327	0.180076
MFAP3	0.0970183	15.09	5.69758	14.91	0.0777663	0.0130553	0.180209
SLC4A8	0.123997	22.08	6.83421	7.91998	0.077726	0.0130833	0.180389
SLC12A5	0.161424	23.3316	8.10592	6.66845	0.077713	0.0130942	0.180389
SLC44A2	0.131139	0.895138	4.90409	5.10486	0.0776717	0.0131257	0.180542
USP16	0.139545	11.2182	6.52542	-5.2182	0.0776537	0.0131435	0.180542
GPR107	0.107932	22.5889	5.90252	7.41109	0.0776032	0.0131852	0.180542
DPY19L4	0.170268	11.4674	5.73075	-5.46735	0.0776006	0.0131906	0.180542
UBE2E1	0.161827	11.0777	6.43916	-5.07775	0.0775965	0.0131934	0.180542
IFIT5	0.145343	12.3441	5.88844	17.6559	0.0775875	0.0132016	0.180542
CAPZA1	0.0992155	12.2349	6.6478	17.7651	0.0775839	0.013205	0.180542
BDH1	0.0916761	22.6352	5.2927	7.36476	0.0775816	0.0132091	0.180542
TMEM144	0.272469	9.2568	7.53625	-3.2568	0.0775389	0.0132426	0.180682
ECHDC2	0.15688	21.1851	3.62121	8.81494	0.0775324	0.0132453	0.180682
C1GALT1	0.140611	11.6354	5.69893	-5.63543	0.0775083	0.0132679	0.180813
ANLN	0.30265	10.2611	6.51494	-4.26108	0.0774874	0.0132836	0.18085
RBM18	0.119614	14.1665	5.93601	15.8335	0.0774019	0.013352	0.180873
PHKA2	0.102692	23.2502	3.98774	6.74975	0.0773821	0.0133664	0.180873
USP11	0.136864	0.108268	7.69942	5.89173	0.0773753	0.0133732	0.180873
NXT2	0.217846	11.3463	3.2208	-5.34635	0.0773514	0.0133889	0.180873
NDOR1	0.185054	0.548885	2.15436	5.45111	0.0773437	0.0133958	0.180873
ZNF302	0.110903	11.4908	6.49254	-5.49077	0.0773179	0.0134211	0.180873
FAM227A	0.182377	21.505	2.44769	8.49503	0.0773039	0.0134306	0.180873
MAVS	0.170271	23.9497	3.67635	6.05025	0.0772939	0.0134361	0.180873
PTPN23	0.223451	0.664105	4.03594	5.33589	0.0772856	0.0134429	0.180873
DARS	0.107901	11.0988	6.02729	-5.09881	0.077268	0.0134573	0.180873
MIGA2	0.106524	1.09265	4.88513	4.90735	0.0772559	0.0134689	0.180873
COL7A1	0.193077	22.4752	3.30546	7.52479	0.077239	0.0134792	0.180873
BCL9	0.179489	22.4117	3.58594	7.58833	0.0771822	0.0135305	0.180873
VAMP3	0.143935	9.46752	5.50423	-3.46752	0.0771627	0.0135455	0.180873
TOP3A	0.133536	23.6899	3.85045	6.31014	0.0771516	0.0135565	0.180873
IFT88	0.129786	11.2634	4.61826	-5.26336	0.0771429	0.013564	0.180873
MIS12	0.129481	9.26686	3.96246	-3.26686	0.077125	0.0135818	0.180873
CYB5RL	0.129612	20.9208	2.01451	9.07921	0.0771188	0.0135893	0.180873
ABLIM3	0.138672	0.834262	4.33819	5.16574	0.0771163	0.0135906	0.180873
FAM155A	0.0961721	23.0159	4.79	6.98412	0.0770971	0.0136009	0.180873
TTC31	0.146469	22.3224	1.92008	7.67761	0.077069	0.0136241	0.180873
CPPED1	0.129465	7.28554	4.17713	-1.28554	0.0770468	0.0136378	0.180873
CAPN5	0.185562	23.734	3.68686	6.26597	0.0770392	0.0136433	0.180873
SRGAP3	0.196113	22.4906	6.817	7.50938	0.0770374	0.0136467	0.180873
DGCR2	0.121438	23.4047	6.81449	6.59528	0.077027	0.0136576	0.180873
ASCC2	0.160494	2.66486	2.95727	3.33514	0.0770259	0.013659	0.180873
LINC00894	0.229836	20.8231	1.55119	9.17689	0.0770221	0.0136611	0.180873
IVNS1ABP	0.105571	13.1553	6.61547	16.8447	0.0770149	0.0136727	0.180873
ZDHHC22	0.163853	0.428636	4.84583	5.57136	0.0769999	0.0136864	0.180873
DFFA	0.0873458	11.2684	5.81829	-5.26836	0.0769805	0.0137096	0.180873
HELQ	0.0934497	12.6231	4.36768	17.3769	0.0769785	0.0137117	0.180873
ZNF516	0.129111	21.9243	4.51055	8.07568	0.0769608	0.0137301	0.180873
ABHD2	0.103088	23.144	7.38877	6.85597	0.0769443	0.0137445	0.180873
HCFC1	0.233077	0.250095	5.00158	5.7499	0.0769409	0.0137472	0.180873
NFRKB	0.12717	0.820732	4.05454	5.17927	0.0769385	0.0137513	0.180873
SAMD4B	0.228951	0.147693	4.59465	5.85231	0.0769165	0.0137725	0.180873
GPBP1L1	0.0662247	12.6692	6.50709	17.3308	0.0769018	0.0137876	0.180873
MADD	0.188389	0.268641	7.02139	5.73136	0.0768992	0.0137937	0.180873
ZNF445	0.118837	22.7278	5.77318	7.27219	0.0768921	0.0138019	0.180873
NPNT	0.127957	12.9683	2.75527	17.0317	0.0768784	0.0138101	0.180873
KIAA0141	0.103257	23.0071	4.75443	6.99294	0.0768665	0.0138211	0.180873
GAS2L3	0.190579	12.0374	1.76442	17.9626	0.0768591	0.0138313	0.180873
RAVER1	0.235425	0.830449	1.43424	5.16955	0.0768083	0.0138717	0.18098
PDIA4	0.116083	13.5079	4.92043	16.4921	0.0767491	0.0139168	0.18098
LCMT1.AS2	0.30232	22.5176	2.02727	7.4824	0.076749	0.0139175	0.18098
DUSP10	0.136439	8.89495	3.1703	-2.89495	0.076737	0.0139277	0.18098
TVP23B	0.133583	11.0991	4.26688	-5.09909	0.0767299	0.0139339	0.18098
TMX2	0.106024	10.7243	6.09248	-4.72431	0.0767146	0.0139476	0.18098
GAA	0.140166	23.3635	4.28592	6.63649	0.0766937	0.0139694	0.18098
POLQ	0.22622	23.1864	1.31653	6.81362	0.0766599	0.0139961	0.18098
ATP6V0E1	0.165566	9.84987	4.73133	-3.84987	0.0766495	0.0140043	0.18098
URB1	0.115678	22.3122	5.64555	7.6878	0.0766492	0.014005	0.18098
PCDHA12	0.193812	23.9893	1.5542	6.01068	0.0766364	0.0140166	0.18098
FAM133A	0.148661	13.3447	4.10113	16.6553	0.0766096	0.0140364	0.18098
FLJ33534	0.213361	18.0107	2.54934	11.9893	0.076598	0.0140474	0.18098
GSDMB	0.248577	21.4581	2.57233	8.54194	0.0765662	0.01407	0.18098
LOC155060	0.16993	22.8125	1.56082	7.18755	0.0765517	0.0140823	0.18098
PIGQ	0.175438	0.0618443	4.67175	5.93816	0.0765278	0.0141069	0.18098
JAKMIP3	0.173193	23.2828	4.53271	6.71717	0.0765172	0.0141178	0.18098
ADGRB1	0.264508	22.6504	5.13973	7.34961	0.076491	0.0141445	0.18098
C7orf26	0.123112	1.55423	3.03865	4.44577	0.0764749	0.0141527	0.18098
PAFAH2	0.109605	9.89244	2.93897	-3.89244	0.0764512	0.0141739	0.18098
WDR90	0.197927	0.118547	2.46699	5.88145	0.0764327	0.0141896	0.18098
TOB2	0.144991	23.9188	4.37987	6.08122	0.0764205	0.0141985	0.18098
PRR3	0.187928	0.0576001	2.34939	5.9424	0.0763971	0.0142211	0.18098
FOXJ2	0.148137	0.0519889	3.91456	5.94801	0.0763933	0.0142245	0.18098
TOM1L2	0.160513	23.5434	6.61786	6.45663	0.0763704	0.0142423	0.18098
ZNF22	0.15462	11.9355	4.00759	-5.9355	0.0763578	0.0142518	0.18098
SCUBE3	0.224132	22.1971	1.84151	7.80287	0.0763523	0.0142566	0.18098
RASD2	0.29108	22.9433	3.03484	7.05668	0.0763335	0.0142648	0.18098
CYP2U1	0.0983717	12.6154	5.17785	17.3846	0.0763196	0.0142792	0.18098
BVES	0.156527	10.8113	2.90991	-4.81134	0.0763165	0.0142819	0.18098
BLZF1	0.124782	12.9128	5.45076	17.0872	0.0763108	0.014286	0.18098
ATP1A3	0.238083	0.113938	8.09014	5.88606	0.0763104	0.0142874	0.18098
PRKCQ.AS1	0.203237	10.9084	2.42427	-4.90837	0.0763012	0.014299	0.18098
DLST	0.0786969	23.2854	5.21963	6.71457	0.0762695	0.0143291	0.18098
KRBA1	0.153969	0.451631	3.33001	5.54837	0.07626	0.0143428	0.18098
CPED1	0.200841	13.6452	2.87121	16.3548	0.0762462	0.0143551	0.18098
STK26	0.164742	12.3286	1.85651	17.6714	0.076238	0.0143612	0.18098
ANXA5	0.156425	8.96312	5.54616	-2.96312	0.0762347	0.0143633	0.18098
XPO1	0.104319	13.2117	7.97266	16.7883	0.0762262	0.0143722	0.18098
SETD1B	0.250545	23.6039	2.90059	6.39608	0.0761976	0.0144002	0.18098
SOGA1	0.192906	23.2791	5.65812	6.72086	0.0761768	0.0144187	0.18098
RWDD1	0.111349	11.7639	6.26411	-5.76391	0.0761755	0.0144228	0.18098
GPR150	0.18736	2.3969	1.31333	3.6031	0.0761683	0.0144296	0.18098
NRIP1	0.0909979	13.1041	7.50875	16.8959	0.0761606	0.0144385	0.18098
ZNF749	0.106746	17.7251	3.40909	12.2749	0.0761599	0.0144399	0.18098
USP1	0.136621	11.615	6.2259	-5.61496	0.0761589	0.0144412	0.18098
RHOU	0.220716	8.15838	6.2151	-2.15838	0.0761426	0.0144508	0.18098
NSDHL	0.12805	2.81799	3.07989	3.18201	0.0761044	0.0144843	0.181236
ZNF385D	0.104563	13.4596	6.01787	16.5404	0.076081	0.014511	0.181407
RNPS1	0.153006	23.3672	5.33423	6.63281	0.0760565	0.0145342	0.181448
SUPT6H	0.176585	23.843	5.86465	6.15698	0.0760502	0.0145411	0.181448
FAM102A	0.163232	0.0243764	4.95877	5.97562	0.0760279	0.0145534	0.181448
PAK4	0.247679	0.840847	1.56123	5.15915	0.0760028	0.0145759	0.181472
UBR4	0.210235	23.8126	7.66955	6.1874	0.0759977	0.0145814	0.181472
ILF3	0.0921561	23.3672	6.68313	6.63283	0.075961	0.0146163	0.181743
CLCN6	0.184981	23.4707	5.27792	6.52935	0.0759207	0.0146511	0.18186
NPLOC4	0.0864642	1.04613	6.28017	4.95387	0.0759204	0.0146518	0.18186
TNXB	0.206238	0.489836	3.56228	5.51016	0.0758959	0.0146764	0.181986
DUXAP10	0.288387	18.9109	1.49945	11.0891	0.0758814	0.0146881	0.181986
C11orf72	0.196377	21.9841	2.53927	8.01591	0.0758425	0.0147264	0.182192
FN3K	0.198298	23.5052	3.4556	6.49484	0.0758346	0.0147366	0.182192
RNF170	0.105455	12.7372	6.21069	17.2628	0.075821	0.0147455	0.182192
CUBN	0.187813	21.8091	2.13482	8.19093	0.0758081	0.0147571	0.182192
HSPA5	0.176039	19.7111	6.02964	10.2889	0.0757778	0.0147852	0.182376
MED7	0.0954449	12.2205	4.69324	17.7795	0.0757507	0.0148091	0.18251
SMARCA4	0.21958	23.9296	5.69873	6.07036	0.0757024	0.0148494	0.182616
TMEM184C	0.0659877	13.301	5.94287	16.699	0.0756855	0.0148611	0.182616
ZNF814	0.204255	21.5013	3.89766	8.49868	0.0756818	0.0148652	0.182616
ZNF710	0.146275	23.0538	4.48431	6.94624	0.0756602	0.0148809	0.182616
H6PD	0.134913	1.25655	4.20287	4.74345	0.0756445	0.0148946	0.182616
OSMR	0.272709	0.565364	2.4493	5.43464	0.0756309	0.0149048	0.182616
AP1S2	0.152388	11.9224	6.87643	-5.92242	0.075628	0.0149096	0.182616
UBA1	0.151074	23.4963	6.53398	6.50371	0.0755947	0.0149363	0.182782
THAP1	0.132301	12.6191	3.92219	17.3809	0.0755591	0.014965	0.182973
LOC101929473	0.216921	15.4872	1.54316	14.5128	0.0755451	0.0149828	0.182974
CFAP58.AS1	0.216559	12.3238	1.79555	17.6762	0.0755294	0.0150005	0.182974
TMEM123	0.179874	10.3175	6.00129	-4.31745	0.0755028	0.0150334	0.182974
ULK1	0.271857	23.0199	3.99687	6.98013	0.0754906	0.015047	0.182974
MGRN1	0.224958	0.0448904	4.62121	5.95511	0.0754713	0.01506	0.182974
PLP1	0.259081	9.55325	10.6433	-3.55325	0.0754661	0.0150641	0.182974
KCNJ2	0.164235	10.4074	5.12919	-4.40745	0.0754631	0.0150689	0.182974
QRSL1	0.126356	8.74324	4.73825	-2.74324	0.075462	0.0150703	0.182974
PLD2	0.167845	23.7176	3.06425	6.28242	0.0754409	0.0150887	0.183038
CARD6	0.185832	10.0652	1.23435	-4.06521	0.0754001	0.0151291	0.183368
MTHFD2L	0.128479	12.2381	4.75657	17.7619	0.0753478	0.0151715	0.183721
SPECC1L	0.100044	23.0765	4.40862	6.92354	0.0753124	0.0152036	0.183754
PLXNA2	0.232523	22.8857	6.43632	7.11428	0.0753097	0.015207	0.183754
IFRD1	0.0967983	13.459	5.91573	16.541	0.0752981	0.0152187	0.183754
CDK18	0.298542	1.35193	3.56399	4.64807	0.0752771	0.0152481	0.183754
SOX1	0.16394	21.3708	1.42735	8.62918	0.0752568	0.0152617	0.183754
PIK3CD	0.138072	21.8231	3.46511	8.17692	0.0752508	0.0152693	0.183754
IP6K1	0.123775	22.7851	6.4335	7.21489	0.0752488	0.0152713	0.183754
MX2	0.227165	9.28946	1.67882	-3.28946	0.0752133	0.0152966	0.183754
HECW2	0.10215	3.12835	6.68804	2.87165	0.0752116	0.0152993	0.183754
LRRTM1	0.198786	22.6331	3.65357	7.36689	0.0752032	0.0153096	0.183754
ADAM20	0.293144	22.5654	1.83129	7.43458	0.0751731	0.015339	0.183754
MAN2B2	0.16188	0.72183	4.69215	5.27817	0.0751698	0.0153431	0.183754
CRAMP1	0.147055	23.4309	3.7601	6.56909	0.0751682	0.0153458	0.183754
ARAP2	0.123932	10.9531	8.37239	-4.95309	0.0751356	0.0153773	0.183972
CS	0.161981	23.3665	5.71198	6.63347	0.0750881	0.0154279	0.18438
UBXN8	0.158409	11.578	3.97396	-5.57802	0.0750788	0.0154395	0.18438
GBF1	0.203119	23.727	5.63881	6.27299	0.0750658	0.0154511	0.18438
FAM160B2	0.197607	23.8846	3.22361	6.11537	0.0750565	0.0154655	0.184393
PACS1	0.225153	0.14192	4.77804	5.85808	0.0749863	0.015538	0.185099
SETD5	0.194264	23.0725	5.5461	6.92755	0.0749526	0.0155633	0.185242
CRHR1	0.172557	1.11668	3.15584	4.88332	0.0749058	0.015607	0.185392
SLC7A6	0.135436	23.3348	3.30771	6.66515	0.0749008	0.0156139	0.185392
ARPC5	0.144761	13.5253	6.41586	16.4747	0.074899	0.0156159	0.185392
SUCLG2.AS1	0.177851	11.3551	2.21021	-5.3551	0.0748692	0.0156467	0.185599
PCDHA3	0.162695	23.2264	1.87883	6.77365	0.0748497	0.0156658	0.185668
NCBP1	0.0740859	13.4038	6.17604	16.5962	0.0747832	0.0157349	0.186328
LINC00856	0.174542	23.6421	1.16329	6.35786	0.0747176	0.0158019	0.186922
ARHGAP10	0.204399	13.7158	5.30433	16.2842	0.0746937	0.0158272	0.186922
NEK9	0.102198	21.8844	5.46887	8.11559	0.0746872	0.0158334	0.186922
MORN1	0.148832	21.8197	2.85975	8.18032	0.0746455	0.0158737	0.186922
NEFM	0.220879	0.81528	6.88652	5.18472	0.0746284	0.0158853	0.186922
PTBP2	0.116858	11.035	7.11779	-5.03497	0.0745956	0.0159099	0.186922
SUN1	0.0716464	20.5441	6.72802	9.45594	0.0745933	0.015912	0.186922
STAMBP	0.0928459	8.7895	4.89644	-2.7895	0.0745874	0.0159168	0.186922
SERP1	0.110623	12.3638	7.31789	17.6362	0.0745644	0.0159366	0.186922
SEC16A	0.227516	23.1901	5.05038	6.80989	0.0745532	0.015951	0.186922
ZNF331	0.0972326	22.5628	5.17256	7.43722	0.0745297	0.0159715	0.186922
CLCN2	0.14334	3.0402	2.42297	2.9598	0.0745249	0.0159769	0.186922
DCLK3	0.165941	13.03	2.71532	16.97	0.0745178	0.0159838	0.186922
CELSR3	0.198064	23.6159	5.6806	6.38411	0.0745027	0.0160009	0.186922
SMG6	0.139644	23.1261	4.91861	6.87389	0.0744782	0.0160255	0.186922
PKD1L1	0.251505	23.4029	1.14234	6.59713	0.0744648	0.016033	0.186922
NPC2	0.177873	9.37225	3.59318	-3.37225	0.0744641	0.0160357	0.186922
PRPF8	0.191828	0.186578	7.26314	5.81342	0.0744597	0.0160398	0.186922
PRKACA	0.207194	0.772751	4.1862	5.22725	0.0744545	0.0160446	0.186922
NFATC4	0.202394	21.3438	3.1879	8.65621	0.0744455	0.0160563	0.186922
ENKUR	0.149398	12.9976	3.29382	17.0024	0.074431	0.0160672	0.186922
XRN2	0.0837633	12.0493	5.9468	17.9507	0.0744194	0.016085	0.186973
POLL	0.121178	0.028744	3.37365	5.97126	0.0743765	0.0161226	0.187068
HVCN1	0.198229	7.86164	2.22214	-1.86164	0.0743646	0.0161322	0.187068
PCDH12	0.186197	18.099	2.28699	11.901	0.0743455	0.0161499	0.187068
CRAT	0.173804	23.7362	4.10094	6.26381	0.0743348	0.0161629	0.187068
ARL5A	0.144192	12.217	7.14516	17.783	0.0743298	0.016167	0.187068
RNF13	0.158051	9.88587	7.0961	-3.88587	0.0743238	0.0161739	0.187068
PITPNM2	0.236394	22.9888	4.56186	7.01117	0.074296	0.0162039	0.187261
PCDHGB1	0.184547	23.1871	2.19072	6.81295	0.0742577	0.0162436	0.187519
TIGD7	0.147131	13.8137	3.26205	16.1863	0.0742268	0.0162675	0.187519
CTIF	0.157569	23.2085	6.3038	6.79146	0.0742268	0.0162682	0.187519
TRAK1	0.122431	22.5593	6.25711	7.44069	0.0741887	0.0162997	0.187519
ANKRD13B	0.240357	0.310271	2.54482	5.68973	0.0741812	0.0163038	0.187519
TMEM68	0.142324	12.8407	4.78944	17.1593	0.0741777	0.0163072	0.187519
GRIP2	0.124303	21.6258	3.83911	8.37422	0.0741662	0.0163216	0.187529
FUS	0.22049	22.6205	4.68474	7.37951	0.0741383	0.0163482	0.187681
SLC25A44	0.144077	0.271609	4.92726	5.72839	0.0740525	0.0164275	0.188422
MNAT1	0.101874	13.1525	5.48241	16.8475	0.0740421	0.0164398	0.188422
SDC3	0.196717	23.3153	5.98958	6.68468	0.074001	0.0164822	0.188752
ASAH1	0.21587	12.9089	7.62961	17.0911	0.073983	0.0165027	0.188832
ZNF813	0.137834	9.5935	1.96405	-3.5935	0.0739433	0.016539	0.189091
WDR6	0.106226	0.0726371	5.6781	5.92736	0.0738828	0.0165978	0.189607
TRIM67	0.150789	23.0562	2.26	6.94384	0.073857	0.0166272	0.189787
GNB5	0.092428	18.955	6.68837	11.045	0.0738258	0.0166518	0.189912
MRPL1	0.147511	11.488	5.1032	-5.48798	0.0737789	0.0167038	0.19017
ZNF14	0.119046	11.4646	4.9824	-5.46457	0.0737633	0.0167222	0.19017
CORO6	0.219825	23.3298	4.09514	6.67023	0.0737539	0.0167311	0.19017
C15orf52	0.156795	23.2592	2.45072	6.74084	0.0737419	0.0167482	0.19017
AFAP1	0.13582	22.1598	5.26618	7.84022	0.0737357	0.0167537	0.19017
CTSD	0.171388	1.46936	6.00089	4.53064	0.0737339	0.0167564	0.19017
MYBBP1A	0.116059	23.628	5.2609	6.37202	0.0736825	0.0168111	0.190628
COX16	0.174051	13.0419	5.00052	16.9581	0.0736667	0.0168241	0.190628
THRB.IT1	0.373181	22.1696	1.03002	7.83043	0.073635	0.0168501	0.190767
DSCC1	0.254499	14.8934	2.01547	15.1066	0.0735974	0.0168802	0.190904
ZNF865	0.316993	23.5188	1.32174	6.48124	0.0735792	0.0169021	0.190904
ZNF700	0.108746	12.6364	4.63881	17.3636	0.073575	0.0169075	0.190904
PRDM16	0.273348	22.5513	2.63027	7.44867	0.0735609	0.0169171	0.190904
INTS1	0.209728	23.4652	5.82626	6.53484	0.073541	0.016939	0.190996
RARA	0.250711	22.3268	1.53879	7.6732	0.0735172	0.0169732	0.191076
ADCY8	0.101725	21.5768	4.71158	8.42325	0.0734752	0.0170142	0.191076
RBM6	0.134045	21.0341	5.96936	8.9659	0.0734604	0.0170292	0.191076
TTYH3	0.246531	22.9776	4.6628	7.02241	0.0734444	0.0170456	0.191076
SUV39H1	0.148771	0.629901	1.70748	5.3701	0.0734163	0.0170812	0.191076
PCDHGA6	0.222228	21.9785	1.11469	8.02149	0.0734152	0.0170819	0.191076
MIR9.3HG	0.115425	23.8597	3.77858	6.14027	0.0734121	0.0170867	0.191076
PWWP2A	0.102368	8.02765	4.84424	-2.02765	0.0734096	0.0170894	0.191076
SNAPC4	0.204989	0.543008	2.86081	5.45699	0.0734052	0.0170942	0.191076
DHX37	0.122242	23.4143	3.61934	6.58566	0.0734031	0.0170962	0.191076
GEMIN4	0.153856	23.1527	2.74684	6.84735	0.0733942	0.0171065	0.191076
CHRNA4	0.215529	0.0388753	3.19431	5.96112	0.0733638	0.0171393	0.191076
AFAP1L1	0.158541	0.474255	1.78302	5.52574	0.0733613	0.0171448	0.191076
SVEP1	0.187679	4.73012	3.83982	1.26988	0.0733335	0.0171721	0.191076
AURKA	0.120014	14.1352	1.68895	15.8648	0.0733308	0.0171762	0.191076
ZFR	0.0806457	11.0554	8.08022	-5.05537	0.0733306	0.0171769	0.191076
SZRD1	0.127187	0.588862	3.33398	5.41114	0.0733293	0.017181	0.191076
TSC22D1	0.0915074	1.66583	9.20566	4.33417	0.073313	0.0171947	0.191076
GBGT1	0.16752	23.6156	1.21299	6.38437	0.0732979	0.0172084	0.191076
PCSK7	0.140975	23.3217	4.75647	6.67827	0.073286	0.0172207	0.191076
IFT74	0.139994	9.87545	4.32862	-3.87545	0.0732618	0.0172405	0.191143
NUP93	0.100136	20.9789	5.72535	9.02114	0.0731953	0.0173123	0.191786
USP32P1	0.295124	23.299	2.2894	6.70099	0.0731508	0.0173622	0.192014
NUP188	0.135325	22.8506	4.22499	7.14937	0.0731368	0.0173711	0.192014
KIAA1143	0.102693	10.5791	6.57549	-4.57908	0.0731216	0.0173855	0.192014
HMGB1	0.137135	11.689	8.48603	-5.68902	0.0731102	0.0173964	0.192014
GPR34	0.308151	10.8371	3.49166	-4.83709	0.0731075	0.0174019	0.192014
MLXIPL	0.236792	23.9456	2.06068	6.05442	0.0730586	0.0174648	0.192556
CLN6	0.134266	23.885	3.18018	6.11501	0.0730235	0.0175031	0.192631
PNPO	0.083908	21.6496	4.45741	8.35036	0.073019	0.0175086	0.192631
RNF26	0.189711	0.867298	2.84352	5.1327	0.073004	0.0175243	0.192631
SVBP	0.136901	11.6613	3.58686	-5.66129	0.0730009	0.017527	0.192631
FBRSL1	0.244487	23.8638	2.92943	6.1362	0.0729857	0.0175489	0.192708
ATP1B2	0.330487	22.9523	5.4522	7.04772	0.0729714	0.0175715	0.192708
MYO9B	0.198299	0.167239	4.53335	5.83276	0.0729683	0.0175756	0.192708
LCORL	0.114742	11.6674	4.84143	-5.66741	0.0729299	0.01762	0.192906
B2M	0.196103	11.0061	8.47183	-5.00615	0.0729287	0.0176214	0.192906
PRSS35	0.28433	11.7959	2.52571	-5.79594	0.0729046	0.0176467	0.193031
UBAP2L	0.158549	1.49799	5.05075	4.50201	0.0728906	0.0176672	0.193104
METTL21A	0.0824962	14.8638	4.56513	15.1362	0.0728636	0.0176945	0.193251
COL6A1	0.205021	22.2645	4.59295	7.73547	0.0728211	0.0177431	0.193387
DNAJC12	0.155217	11.4412	5.319	-5.44125	0.0728029	0.0177643	0.193387
TMEM132E	0.196312	22.602	2.80715	7.398	0.0727934	0.0177779	0.193387
ENPP4	0.159198	11.8867	7.29459	-5.88669	0.0727911	0.0177807	0.193387
TMEM251	0.113316	10.4065	2.54664	-4.40647	0.0727745	0.0177964	0.193387
MTCL1	0.136217	23.6512	5.39756	6.34876	0.0727681	0.017806	0.193387
CTNNA1	0.118479	9.25604	7.62859	-3.25604	0.0727431	0.017845	0.193387
ZNF285	0.0902797	14.6221	3.87864	15.3779	0.0727352	0.0178545	0.193387
MLXIP	0.219446	22.655	3.48982	7.34505	0.0727102	0.017875	0.193387
SH3PXD2A	0.182488	23.0532	6.16106	6.94685	0.0727032	0.0178867	0.193387
MAGEE1	0.1393	22.4887	5.5627	7.51126	0.0727016	0.017888	0.193387
SLC45A1	0.150763	23.5859	3.24734	6.41407	0.0726751	0.0179168	0.193387
FAIM2	0.181968	23.7508	8.18942	6.24924	0.0726603	0.0179318	0.193387
POGK	0.0756259	11.1825	6.84295	-5.18245	0.0726603	0.0179325	0.193387
LYPD6	0.109717	12.37	4.80441	17.63	0.0726526	0.0179407	0.193387
FAM120AOS	0.0770038	8.33882	5.41714	-2.33882	0.0726438	0.0179496	0.193387
JARID2	0.111001	0.340433	4.68982	5.65957	0.0726128	0.0179831	0.193387
CLSTN3	0.175271	23.6766	7.03722	6.32345	0.0726049	0.0179926	0.193387
KCNC1	0.234734	23.1259	5.04671	6.87413	0.072603	0.0179968	0.193387
AP3D1	0.155726	1.08331	6.4764	4.91669	0.0725563	0.0180378	0.193387
LIN9	0.145184	12.7971	3.02767	17.2029	0.0725528	0.0180432	0.193387
ATP8B4	0.163836	12.3195	4.2583	17.6805	0.072552	0.018046	0.193387
ATG5	0.132009	13.3707	6.39912	16.6293	0.0725422	0.0180521	0.193387
CPSF7	0.140058	23.9823	4.87158	6.01775	0.0725415	0.0180528	0.193387
CAMK2A	0.115667	20.9001	10.247	9.09985	0.0725293	0.0180665	0.193387
CRISPLD2	0.252399	23.0323	1.36435	6.96766	0.0725158	0.0180795	0.193387
PRDX4	0.187863	10.3808	3.82652	-4.38082	0.0724995	0.0180932	0.193387
RBBP9	0.105222	10.738	4.55059	-4.73796	0.0724823	0.0181157	0.193387
AHNAK2	0.210241	1.04794	6.81059	4.95206	0.0724797	0.0181185	0.193387
SRRM4	0.264475	23.1271	5.15706	6.87286	0.0724726	0.0181239	0.193387
MEIS1	0.126074	11.3159	3.48431	-5.31592	0.072437	0.0181636	0.193419
GOLGA7	0.152118	10.7267	5.79857	-4.72672	0.0724347	0.0181691	0.193419
CERS5	0.102952	21.1982	4.62604	8.80179	0.0724227	0.0181814	0.193419
CREM	0.118712	14.0972	5.0149	15.9028	0.0724046	0.0182073	0.193419
SIN3A	0.134803	23.7238	5.04817	6.27624	0.0724037	0.0182094	0.193419
ZNF567	0.0954896	13.2518	4.29535	16.7482	0.0723916	0.0182292	0.193419
TFDP1	0.104246	0.303603	3.87062	5.6964	0.0723903	0.0182313	0.193419
SFI1	0.128171	23.516	4.09389	6.48398	0.0723837	0.0182381	0.193419
POMK	0.0959159	23.9183	5.19666	6.08173	0.0723285	0.0182921	0.193583
PCIF1	0.189181	1.23905	2.75529	4.76095	0.0723279	0.0182928	0.193583
ANKHD1.ANKHD1.EIF4EBP3	0.152647	22.3746	2.66418	7.62541	0.0723225	0.0182997	0.193583
RAB11FIP5	0.112784	0.453637	5.87665	5.54636	0.07231	0.0183092	0.193583
GUSBP11	0.159067	22.5647	4.21918	7.43532	0.0722817	0.0183455	0.193715
LEPROTL1	0.0817787	14.8202	5.928	15.1798	0.0722788	0.0183496	0.193715
SLC35F6	0.118659	0.965599	4.43875	5.0344	0.0722574	0.0183749	0.193717
STAT5B	0.0605431	21.7728	5.88884	8.22724	0.0722542	0.0183776	0.193717
RHBDL2	0.198355	10.5668	2.12264	-4.5668	0.0722376	0.0183954	0.193757
TLDC1	0.136932	23.1535	3.24274	6.8465	0.0722139	0.0184275	0.19385
CREG1	0.108583	9.95004	5.50635	-3.95004	0.0722053	0.0184364	0.19385
METTL15	0.106563	14.8513	5.14136	15.1487	0.0721985	0.018446	0.19385
EPS15L1	0.203289	23.4242	3.75294	6.57582	0.0721792	0.0184699	0.193955
PIDD1	0.193229	23.4097	2.45247	6.59026	0.0721261	0.0185226	0.194123
KIAA0319L	0.0641871	23.5779	6.58363	6.42206	0.0721022	0.0185561	0.194123
ACTA2.AS1	0.284758	23.3656	1.62013	6.63444	0.0720951	0.0185663	0.194123
POLRMT	0.145437	23.9786	4.57642	6.02142	0.0720856	0.0185807	0.194123
DANT2	0.356511	22.7177	2.13206	7.28229	0.072081	0.0185848	0.194123
THBS4	0.121313	3.45363	3.87582	2.54637	0.0720778	0.018593	0.194123
ST6GAL2	0.103001	9.06799	6.53561	-3.06799	0.072071	0.0186012	0.194123
KCNK10	0.150115	0.335257	3.40526	5.66474	0.0720684	0.0186046	0.194123
SGCE	0.0762281	12.1176	4.98405	17.8824	0.0720621	0.0186114	0.194123
ABCC10	0.144124	22.5869	3.63897	7.41307	0.0720124	0.0186655	0.19454
CHD5	0.223841	23.0748	7.15895	6.92524	0.0719524	0.0187345	0.194975
NDST2	0.152008	23.9941	3.35913	6.00592	0.0719397	0.0187475	0.194975
LOC644554	0.158182	9.73065	1.11723	-3.73065	0.071902	0.0187879	0.194975
MED16	0.207775	0.343148	3.93483	5.65685	0.0719019	0.0187885	0.194975
ADHFE1	0.164488	1.46668	2.50307	4.53332	0.0718862	0.0188049	0.194975
SMARCAL1	0.109779	0.726359	3.17852	5.27364	0.0718809	0.0188077	0.194975
LINC00507	0.236741	12.8446	6.04506	17.1554	0.0718799	0.0188084	0.194975
SLC26A1	0.20663	0.283548	1.25786	5.71645	0.0718685	0.0188193	0.194975
ZNF275	0.156034	23.7051	4.28838	6.2949	0.0718206	0.0188679	0.195272
ZNF496	0.12501	22.6395	4.43104	7.36047	0.0718103	0.0188815	0.195272
NSUN2	0.0969624	23.0211	4.84853	6.97892	0.0717955	0.0189014	0.195272
TSPAN12	0.178392	14.3303	2.8898	15.6697	0.0717945	0.0189041	0.195272
RANBP10	0.19947	22.8128	2.62822	7.18718	0.0717759	0.0189267	0.19536
PGM5	0.239508	12.0001	2.50447	17.9999	0.0717457	0.0189533	0.195369
WDR49	0.17085	11.3834	3.74989	-5.38344	0.071739	0.0189615	0.195369
IDH3G	0.158708	0.752911	4.42757	5.24709	0.0717058	0.0189985	0.195369
ADCY3	0.146078	23.496	4.90027	6.50403	0.0716923	0.0190101	0.195369
LRFN1	0.26662	23.8579	2.06042	6.14207	0.0716873	0.0190176	0.195369
RAD1	0.100087	15.2866	5.42443	14.7134	0.0716823	0.0190203	0.195369
POFUT2	0.112407	23.9484	3.11232	6.0516	0.0716593	0.0190449	0.195369
C5orf30	0.0966463	12.1763	6.03065	17.8237	0.071652	0.0190511	0.195369
ESYT1	0.114681	23.8469	5.50486	6.15315	0.0716502	0.0190538	0.195369
GALNT7	0.0964531	12.5162	4.75473	17.4838	0.0715326	0.0191612	0.196325
PAK6	0.147823	20.9631	3.66171	9.03685	0.0715193	0.0191817	0.19639
ZMIZ1	0.235551	23.4389	4.86939	6.56112	0.0715013	0.0191981	0.196414
ARX	0.152762	22.2823	2.09518	7.71766	0.0714752	0.0192145	0.196426
HDAC4	0.174037	22.0163	5.40331	7.9837	0.0714621	0.0192275	0.196426
LRP5L	0.184204	21.4645	1.3126	8.53545	0.07145	0.0192467	0.196477
ARFIP1	0.121235	12.4347	5.03628	17.5653	0.0714241	0.0192774	0.1966
ISG20L2	0.118961	23.286	2.92514	6.71402	0.0714153	0.019287	0.1966
STBD1	0.155181	23.6418	1.26405	6.35816	0.0713939	0.0193116	0.196663
SOX13	0.154838	0.490468	2.29923	5.50953	0.0713787	0.0193342	0.196663
ARID1A	0.234779	0.0468719	4.78082	5.95313	0.0713634	0.0193485	0.196663
WNK2	0.258913	23.6002	5.41709	6.39982	0.0713552	0.0193643	0.196663
CLYBL	0.120152	23.1337	3.28483	6.86632	0.0713504	0.0193745	0.196663
MBOAT2	0.0918003	12.0829	7.45883	17.9171	0.0713482	0.0193779	0.196663
PEX13	0.0856519	12.0707	4.93375	17.9293	0.0713083	0.019421	0.196956
ERICH1	0.169073	21.0043	2.80776	8.99575	0.071268	0.0194648	0.197256
MOCS2	0.08778	12.754	6.301	17.246	0.0711673	0.0195653	0.198131
PRCD	0.183958	9.94616	2.22807	-3.94616	0.0711452	0.0195947	0.198284
TMX1	0.148763	11.9807	4.9339	-5.98066	0.0711127	0.0196234	0.19843
HSPB11	0.110414	13.9922	3.73974	16.0078	0.071088	0.0196501	0.198475
ING3	0.111116	13.2269	4.76813	16.7731	0.071079	0.0196651	0.198475
FEZ1	0.106991	9.86578	8.19343	-3.86578	0.0710761	0.0196706	0.198475
LSAMP	0.105307	23.133	5.73885	6.86702	0.0710147	0.0197492	0.199124
C11orf57	0.101294	12.1703	6.00248	17.8297	0.0709913	0.0197752	0.199241
CABIN1	0.180375	23.8978	5.45406	6.1022	0.0709742	0.0197923	0.199269
KIF19	0.410354	3.91324	1.55764	2.08676	0.0709614	0.0198073	0.199276
B3GNT4	0.165624	22.1861	1.86534	7.81388	0.0709161	0.01986	0.199566
MAEA	0.0925471	0.045618	4.90928	5.95438	0.0709124	0.0198648	0.199566
SCARB2	0.112555	10.5635	8.72412	-4.56346	0.0708561	0.0199297	0.200074
BCR	0.143819	22.0883	6.49911	7.91175	0.0708093	0.0199872	0.200422
TRPC4AP	0.0754878	0.0146092	6.14344	5.98539	0.0707973	0.0200063	0.200422
EIF2S2	0.130827	10.2551	6.74191	-4.25512	0.0707923	0.0200138	0.200422
MSI1	0.224851	21.8299	1.14024	8.17011	0.0707833	0.020022	0.200422
KLHL14	0.205205	16.2259	2.46489	13.7741	0.0707244	0.0200884	0.200761
PRR5L	0.185454	9.48155	2.88522	-3.48155	0.070721	0.0200911	0.200761
LCNL1	0.249774	23.6898	2.33327	6.31016	0.0707071	0.0201027	0.200761
ZNF319	0.139446	0.432153	2.44127	5.56785	0.0706915	0.0201184	0.200761
REEP3	0.191684	9.88116	5.40498	-3.88116	0.0706843	0.020128	0.200761
CPT2	0.129565	6.52019	2.93755	-0.52019	0.0706299	0.0201937	0.201267
TRIM66	0.226876	22.3962	3.60725	7.6038	0.0705988	0.0202278	0.201267
ZYX	0.260297	23.6511	3.25309	6.34893	0.0705937	0.0202347	0.201267
TMEM9B	0.118292	12.1805	5.96975	17.8195	0.0705811	0.0202436	0.201267
ZNF70	0.18192	21.6247	2.29605	8.37527	0.0705716	0.0202511	0.201267
CHRNB2	0.148731	0.127496	5.54766	5.8725	0.0705284	0.020301	0.201619
GSN.AS1	0.236916	23.9406	2.26826	6.05936	0.0704769	0.0203639	0.202099
NUP214	0.169262	22.9857	4.3358	7.01431	0.0704356	0.0204152	0.20236
FAM20C	0.168442	23.1691	3.89336	6.83093	0.0704314	0.0204193	0.20236
P2RX6	0.137245	22.4058	3.55477	7.59418	0.0704129	0.020446	0.20248
LMO4	0.120085	13.7725	8.97135	16.2275	0.0703806	0.0204849	0.202722
PDCD10	0.117363	11.3862	5.65915	-5.38617	0.0703517	0.020513	0.202855
C3orf38	0.0836719	11.9784	5.31708	-5.97837	0.0703374	0.0205301	0.20288
MGAT5B	0.227375	23.4788	5.20995	6.5212	0.0703278	0.0205465	0.202898
ITGB4	0.282962	0.610501	4.01575	5.3895	0.0702961	0.0205861	0.203089
DEK	0.144771	11.7614	6.65616	-5.76135	0.0702865	0.020595	0.203089
FKBP11	0.250015	22.6836	3.91175	7.31644	0.0702358	0.0206538	0.203455
TMEM109	0.145467	0.0778372	2.99849	5.92216	0.0702277	0.0206613	0.203455
SLC25A42	0.139051	21.9072	3.8275	8.09277	0.0701376	0.0207598	0.203648
NUDT16	0.0840532	1.71431	5.85969	4.28569	0.0701309	0.0207687	0.203648
DNAJC28	0.125781	12.4578	2.97036	17.5422	0.0700828	0.0208275	0.203648
RAP2A	0.105871	13.3074	8.90326	16.6926	0.0700823	0.0208282	0.203648
ABL1	0.142701	0.440755	4.36267	5.55924	0.0700778	0.0208323	0.203648
PHC1	0.165409	21.7858	3.51001	8.21422	0.0700604	0.0208521	0.203648
MAP1S	0.248586	0.422724	4.04744	5.57728	0.0700603	0.0208528	0.203648
GIGYF1	0.142018	0.197199	4.91121	5.8028	0.0700516	0.0208624	0.203648
PPFIA4	0.128521	23.252	6.56098	6.74798	0.0700511	0.020863	0.203648
SLC16A9	0.211677	10.36	4.23543	-4.36004	0.0700259	0.0208938	0.203648
C14orf159	0.0751618	21.7857	5.4662	8.21434	0.0700126	0.0209082	0.203648
MREG	0.146122	13.3006	4.07852	16.6994	0.0700075	0.0209177	0.203648
FAM66B	0.29019	21.9822	2.16279	8.01784	0.0700054	0.0209219	0.203648
KCNJ4	0.16593	0.517019	5.35795	5.48298	0.0700002	0.0209301	0.203648
MNT	0.24342	23.7239	2.83735	6.2761	0.0699989	0.0209307	0.203648
ATP23	0.140064	13.4211	2.52549	16.5789	0.069987	0.020943	0.203648
DAGLA	0.251127	23.637	4.5088	6.36302	0.0699864	0.0209437	0.203648
TUBB4A	0.257894	0.932505	6.69605	5.06749	0.0699851	0.0209444	0.203648
CISD2	0.157753	12.7403	6.0432	17.2597	0.0699437	0.0209923	0.203971
ATF6B	0.131864	22.5426	4.0074	7.45744	0.0698772	0.0210661	0.204207
C17orf107	0.160422	23.5159	2.66266	6.48408	0.0698494	0.0211065	0.204207
TGFA	0.178963	8.93134	3.52458	-2.93134	0.069839	0.0211174	0.204207
USP8	0.0900786	12.1116	6.76914	17.8884	0.0698367	0.0211215	0.204207
ELL	0.140682	22.9603	2.64301	7.03974	0.0698218	0.0211393	0.204207
PRSS53	0.21563	22.5109	1.02311	7.48908	0.0698212	0.0211413	0.204207
B4GALT5	0.0723056	23.3686	6.08359	6.63139	0.0698054	0.021168	0.204207
ENOX1.AS1	0.321176	23.1236	1.09607	6.87639	0.0698037	0.0211707	0.204207
MPP3	0.114625	4.35834	2.52958	1.64166	0.0697868	0.0211954	0.204207
INPP5J	0.195079	23.4309	2.49148	6.56906	0.0697779	0.0212083	0.204207
MYCT1	0.173365	11.6724	2.28355	-5.67238	0.0697775	0.021209	0.204207
PKIB	0.214917	11.8042	3.13117	-5.80419	0.0697728	0.0212145	0.204207
IKZF4	0.211005	23.3442	1.88007	6.65585	0.0697645	0.0212282	0.204207
DUSP19	0.143254	14.6619	5.25115	15.3381	0.0697575	0.0212377	0.204207
NAT8L	0.186317	22.8755	7.12406	7.1245	0.0697517	0.0212473	0.204207
TECTA	0.195465	23.3718	1.79035	6.62817	0.0697481	0.0212514	0.204207
FAM90A1	0.294892	22.6265	0.97374	7.37355	0.0697202	0.0212774	0.204316
KBTBD12	0.0934716	23.9649	3.56839	6.03511	0.06969	0.0213157	0.204405
FSIP1	0.146882	13.4686	4.33982	16.5314	0.0696649	0.0213458	0.204405
CFL2	0.179181	9.5961	6.7043	-3.5961	0.0696629	0.0213499	0.204405
DRP2	0.137963	23.1992	5.83569	6.80082	0.0696621	0.0213533	0.204405
QKI	0.175531	10.7256	9.74109	-4.72557	0.0696578	0.0213601	0.204405
PIP4K2A	0.186152	8.03919	7.43795	-2.03919	0.0696429	0.02138	0.204435
C5orf15	0.114558	10.9363	5.22652	-4.9363	0.0696317	0.0213991	0.204435
SPAST	0.111491	12.026	6.52385	17.974	0.0696293	0.0214073	0.204435
PNPLA8	0.126868	12.3916	7.56596	17.6084	0.069526	0.0215427	0.205583
CRTC1	0.219878	22.4854	5.2106	7.51456	0.0695144	0.0215571	0.205583
NCKIPSD	0.193214	23.68	4.85848	6.31998	0.0694772	0.0215967	0.205698
CLMN	0.205562	2.48417	4.25112	3.51583	0.0694766	0.0215988	0.205698
RARB	0.125633	16.0659	5.29692	13.9341	0.0694382	0.0216446	0.205763
XRCC1	0.145888	22.2081	2.93921	7.79188	0.0694326	0.0216507	0.205763
AP2A2	0.174396	23.2057	6.07926	6.79426	0.0694099	0.0216726	0.205763
IGSF9B	0.305304	23.2524	3.04778	6.74756	0.0694079	0.0216767	0.205763
IBA57	0.128634	22.513	3.45128	7.48704	0.0694061	0.0216795	0.205763
NR1I3	0.151888	19.8516	1.29092	10.1484	0.0693928	0.0216972	0.205791
RCOR2	0.151471	23.1069	2.54713	6.89306	0.0693773	0.0217246	0.20591
ATP8B2	0.0983282	21.8413	5.22897	8.15875	0.0693336	0.02178	0.206195
CYBB	0.303793	11.4171	4.31791	-5.41706	0.0692975	0.0218224	0.206195
PCDHGB6	0.194744	23.63	1.93521	6.37001	0.0692973	0.0218237	0.206195
RPS6KA3	0.0987892	14.3797	6.78146	15.6203	0.0692961	0.0218251	0.206195
CCDC86	0.201172	23.8854	1.40243	6.11457	0.0692875	0.021836	0.206195
PATZ1	0.118321	0.770239	3.47888	5.22976	0.0692784	0.0218477	0.206195
DISP2	0.254785	23.6659	3.71142	6.33414	0.0692575	0.0218771	0.206195
COG6	0.0955074	11.3059	6.31106	-5.30588	0.0692532	0.0218846	0.206195
KIAA0513	0.115028	21.7338	8.92316	8.26615	0.0692512	0.021888	0.206195
GPC1	0.176579	0.0395037	6.02197	5.9605	0.0692073	0.0219543	0.206343
TPCN1	0.18354	23.5205	4.64591	6.4795	0.0692061	0.0219577	0.206343
SGK2	0.265965	7.87486	2.62205	-1.87486	0.069205	0.0219591	0.206343
GNAI1	0.115672	11.4058	7.00591	-5.40576	0.0691951	0.0219687	0.206343
PABPC1L	0.198923	23.052	1.05881	6.94804	0.0691855	0.0219844	0.206343
TGFBRAP1	0.0903143	0.487624	5.20761	5.51238	0.0691755	0.0219994	0.206343
CASP2	0.205989	23.5072	2.34403	6.49275	0.0691476	0.022033	0.206343
SLC27A1	0.161016	23.2244	4.43914	6.77564	0.0691387	0.0220466	0.206343
NPY5R	0.121515	11.6735	3.02111	-5.67348	0.0691048	0.0220938	0.206343
SRSF1.1	0.191402	21.8675	4.57967	8.13253	0.0691039	0.0220959	0.206343
NR4A1	0.337408	21.3452	3.00676	8.65478	0.0690928	0.0221102	0.206343
LYPD5	0.15812	4.2429	3.65855	1.7571	0.0690819	0.0221184	0.206343
ZNF134	0.0794288	22.5031	4.72975	7.49686	0.0690813	0.0221198	0.206343
ARHGAP33	0.22972	23.7437	3.19714	6.2563	0.0690749	0.0221314	0.206343
AATK	0.180732	2.39465	6.27749	3.60535	0.0690713	0.0221362	0.206343
NUDCD1	0.128277	13.9841	5.48858	16.0159	0.0690665	0.022141	0.206343
IGF2R	0.120869	23.9154	5.85321	6.08462	0.0690413	0.0221711	0.206485
PECR	0.0955633	11.571	3.50679	-5.57104	0.0689779	0.0222593	0.206769
ATP13A2	0.201937	0.507619	5.9843	5.49238	0.0689761	0.0222627	0.206769
GUCY1A3	0.104413	10.7445	6.88064	-4.74451	0.0689745	0.0222647	0.206769
AP3B1	0.123392	10.5377	5.50932	-4.53775	0.0689579	0.0222846	0.206769
BOC	0.156743	23.0612	2.86021	6.93883	0.0689548	0.022288	0.206769
GLIS3	0.163591	22.2759	3.59104	7.72408	0.0689527	0.0222907	0.206769
FAM114A2	0.100773	10.3308	4.50935	-4.33084	0.0689185	0.0223318	0.206912
CLCN7	0.158751	0.140526	4.74261	5.85947	0.0689156	0.0223359	0.206912
PNPLA2	0.237917	1.24942	2.65338	4.75058	0.0688883	0.0223837	0.207212
RFTN1	0.114565	16.7697	5.63453	13.2303	0.0688777	0.0223981	0.207212
ATXN2L	0.232715	0.125458	4.19501	5.87454	0.0688651	0.0224165	0.207245
RAB10	0.0730506	11.807	7.25597	-5.80699	0.0687965	0.0225294	0.207981
ZBTB4	0.121937	23.3726	6.50379	6.62743	0.0687921	0.0225369	0.207981
ABCG4	0.213762	22.7415	2.71615	7.25846	0.0687893	0.022541	0.207981
LINC01359	0.221509	23.2495	1.71747	6.75054	0.0687603	0.0225724	0.208002
STK40	0.143736	22.2364	3.5896	7.76356	0.0687589	0.0225731	0.208002
P2RY12	0.30883	11.6158	4.84717	-5.61579	0.0687289	0.0226053	0.208079
CD81	0.141583	0.957773	6.1879	5.04223	0.0687252	0.0226114	0.208079
SRRM2	0.275441	23.2689	6.5118	6.73113	0.0687079	0.0226401	0.208205
PHF13	0.0953342	21.0644	3.68332	8.93563	0.068657	0.0227112	0.208615
HHIPL1	0.129617	21.0604	5.08203	8.93964	0.068656	0.0227147	0.208615
TBCD	0.11558	22.7968	5.49095	7.20318	0.0686308	0.0227461	0.208766
PDGFC	0.100125	13.4476	4.04291	16.5524	0.0686097	0.0227714	0.208817
CCNL2	0.0824975	21.988	6.10597	8.01202	0.0685996	0.0227817	0.208817
CNTNAP5	0.118599	22.9961	6.26959	7.00391	0.0685859	0.0228049	0.208892
FLRT3	0.106944	9.92258	6.22892	-3.92258	0.068572	0.0228227	0.208918
HECTD2	0.130448	16.0901	6.33497	13.9099	0.0685532	0.02285	0.209031
MKS1	0.0870603	23.7662	2.62444	6.23385	0.0684849	0.0229458	0.209449
C20orf194	0.105978	21.194	6.6294	8.80605	0.0684777	0.0229533	0.209449
ARPP21	0.110383	15.85	7.75587	14.15	0.0684773	0.0229553	0.209449
FAM160A2	0.114109	0.0144742	4.08153	5.98553	0.0684519	0.0229902	0.209449
AKAP8	0.0886424	23.9891	4.42013	6.01089	0.0684502	0.0229929	0.209449
CRTC3	0.142998	0.734339	4.07594	5.26566	0.0684355	0.0230121	0.209449
MRPL35	0.144157	13.358	7.2036	16.642	0.0684341	0.0230148	0.209449
UBR5	0.0961614	22.9186	7.58901	7.08139	0.0684338	0.0230162	0.209449
RTKN	0.205938	5.52389	3.9054	0.476105	0.0684057	0.0230504	0.209623
GOLGA3	0.121692	23.7998	6.78515	6.20025	0.0683764	0.0231051	0.209983
ZNF423	0.202156	23.5339	3.17157	6.46614	0.0683662	0.0231215	0.209995
GPC6	0.145769	20.4045	2.29704	9.59554	0.0683501	0.0231441	0.210063
RPS15A	0.158879	12.0001	7.20043	17.9999	0.0683072	0.0232042	0.210472
TTC39A	0.106073	1.20338	2.64958	4.79662	0.0682638	0.0232576	0.210574
TRAPPC8	0.10006	11.7446	7.21541	-5.74465	0.0682633	0.0232596	0.210574
ITGA3	0.148052	22.9267	4.5672	7.0733	0.0682584	0.0232678	0.210574
CGRRF1	0.13313	11.4814	4.59299	-5.4814	0.0682533	0.023276	0.210574
HACD3	0.110578	10.3725	8.34243	-4.37255	0.0682075	0.0233451	0.210793
AP1M1	0.153772	0.292646	4.86013	5.70735	0.0682006	0.0233553	0.210793
GABBR1	0.114374	0.435824	8.09719	5.56418	0.0681973	0.0233608	0.210793
NR6A1	0.151911	22.9956	2.00091	7.00437	0.0681936	0.0233649	0.210793
MYT1L.AS1	0.208203	22.3534	1.24823	7.64658	0.0681703	0.023395	0.210793
VBP1	0.193788	11.9998	7.0954	-5.99978	0.0681665	0.0233998	0.210793
ZNF420	0.106889	13.397	5.03901	16.603	0.0681327	0.0234312	0.210793
ADH5	0.115098	11.235	7.04029	-5.23496	0.0681314	0.0234333	0.210793
C8orf44.SGK3.SGK3	0.139841	12.7356	5.04219	17.2644	0.068123	0.0234463	0.210793
PCBP1.AS1	0.113425	21.8752	3.83257	8.12479	0.0681203	0.0234517	0.210793
TNFRSF25	0.220488	21.5903	3.11951	8.40968	0.068088	0.0234948	0.211044
VANGL2	0.164761	0.577578	1.92416	5.42242	0.0680665	0.023527	0.211189
MINDY4	0.182817	21.7171	1.35961	8.28292	0.0680518	0.0235413	0.211189
CDKL3	0.144349	11.9614	4.25799	-5.96137	0.0679929	0.0236131	0.211696
KCNC4	0.207097	23.9244	4.15059	6.07561	0.0679698	0.0236466	0.211701
SMIM15	0.120824	12.1159	5.29621	17.8841	0.0679561	0.023663	0.211701
DOPEY2	0.132868	0.290569	5.17902	5.70943	0.0679518	0.0236678	0.211701
OTUD7A	0.160682	0.424991	4.3094	5.57501	0.0679353	0.0236938	0.211701
SIDT1	0.176323	0.201707	4.30193	5.79829	0.067901	0.0237382	0.211701
CUEDC1	0.132253	4.03096	3.79177	1.96904	0.0678969	0.0237423	0.211701
GAS2	0.153747	11.6656	3.90017	-5.66561	0.0678833	0.0237601	0.211701
IDUA	0.299313	0.456832	0.99102	5.54317	0.0678741	0.0237724	0.211701
CRNKL1	0.0903671	12.2534	6.15978	17.7466	0.067858	0.0237929	0.211701
LOC105372482	0.154079	20.6587	1.9387	9.34134	0.0678539	0.0238046	0.211701
CDHR1	0.207158	0.133242	3.61022	5.86676	0.0678482	0.0238148	0.211701
SLC12A7	0.169434	23.5902	2.80298	6.40979	0.0678313	0.023836	0.211701
VTA1	0.0981489	11.1987	6.29901	-5.19868	0.0678231	0.0238442	0.211701
USP36	0.16946	23.3985	3.7204	6.60145	0.0678219	0.0238449	0.211701
CNGB1	0.242696	22.8218	2.01316	7.17824	0.0678193	0.0238511	0.211701
PMP22	0.202225	7.66994	4.84104	-1.66994	0.0678143	0.0238593	0.211701
C8orf44	0.117817	17.8323	2.47295	12.1677	0.0678074	0.0238723	0.211701
UBA3	0.127134	12.2657	6.4105	17.7343	0.0677427	0.0239584	0.212082
C12orf50	0.32868	23.2618	4.12445	6.73818	0.0677404	0.0239598	0.212082
SLC35F3	0.0779811	23.3543	4.83131	6.64567	0.0677371	0.0239639	0.212082
RAB32	0.222481	10.3851	1.66846	-4.38511	0.0677216	0.0239871	0.212082
SCAMP1.AS1	0.152343	8.30824	2.12117	-2.30824	0.0677032	0.0240124	0.212082
SELENOT	0.163756	11.9786	7.91487	-5.97855	0.0676991	0.0240186	0.212082
PRR36	0.303777	0.835898	1.7936	5.1641	0.0676966	0.024022	0.212082
ATG4C	0.15746	11.1864	5.07885	-5.18639	0.0676761	0.0240541	0.212232
ARHGAP39	0.225	23.8077	3.95694	6.1923	0.0676387	0.0241095	0.212499
NOS1AP	0.241124	23.6121	4.04406	6.38786	0.0676361	0.024115	0.212499
ABCB8	0.138085	22.5139	4.20418	7.48606	0.0675837	0.0241772	0.212912
RPL21	0.16588	11.195	8.02215	-5.19498	0.0675682	0.0241998	0.212976
AP3B2	0.14995	23.8903	5.97928	6.10972	0.0675241	0.0242757	0.213264
GNG12	0.160005	10.824	5.42661	-4.824	0.0675234	0.0242763	0.213264
LOC283177	0.277599	21.635	1.28642	8.36497	0.0675201	0.0242784	0.213264
SPCS3	0.152902	13.2754	8.07118	16.7246	0.0674801	0.0243304	0.213585
ARL17A.ARL17B.1	0.256782	0.820647	2.82593	5.17935	0.0674629	0.0243536	0.213634
AGFG2	0.1248	23.9036	3.89998	6.09637	0.0674528	0.0243728	0.213634
RFT1	0.120978	23.953	3.39362	6.04696	0.067438	0.0243899	0.213634
COPG1	0.112908	0.0322522	6.33252	5.96775	0.0674317	0.0243974	0.213634
PIP5K1B	0.0988727	14.9624	4.9808	15.0376	0.0673951	0.0244404	0.213877
MYO7A	0.166468	22.6011	2.33527	7.3989	0.0673749	0.0244753	0.214048
SLF1	0.133771	14.7625	5.89234	15.2375	0.0673262	0.0245574	0.214154
VPS52	0.105726	22.5332	4.37765	7.46678	0.0673257	0.0245601	0.214154
CACNA1A	0.243614	23.9637	5.22459	6.03631	0.0673098	0.0245813	0.214154
MPRIP	0.156349	23.358	8.088	6.64199	0.0673059	0.0245847	0.214154
RGMA	0.25169	23.1645	3.69014	6.83549	0.0672917	0.0246046	0.214154
SLC25A25.AS1	0.219865	22.6454	1.07555	7.3546	0.0672766	0.0246203	0.214154
ZER1	0.166949	23.6664	6.18613	6.33359	0.067254	0.0246469	0.214154
IQSEC1	0.151286	23.9999	7.60459	6.00012	0.0672485	0.0246538	0.214154
FAM53C	0.0790162	18.9359	5.78045	11.0641	0.0672282	0.0246791	0.214154
MANBA	0.0879343	12.897	5.02973	17.103	0.0672258	0.0246839	0.214154
GRM5	0.10818	0.325872	6.77343	5.67413	0.0672189	0.0246914	0.214154
ZFP14	0.100604	14.5598	5.86583	15.4402	0.0672167	0.0246934	0.214154
TMEM87A	0.131142	10.6586	5.84671	-4.65857	0.0671972	0.0247256	0.214154
RABL2A	0.168764	23.0882	2.47487	6.91179	0.0671971	0.0247263	0.214154
ST3GAL6	0.0957376	13.767	4.71571	16.233	0.0671873	0.0247399	0.214154
FAM120C	0.0894137	22.2853	4.92879	7.71467	0.0671843	0.0247447	0.214154
RTN4R	0.222086	1.48073	4.21849	4.51927	0.067174	0.0247618	0.214154
MTUS2	0.235031	22.2291	3.66396	7.77092	0.0671734	0.0247645	0.214154
BCL9L	0.244965	23.0167	2.35076	6.98328	0.0671582	0.0247864	0.214154
EVC	0.170218	21.6739	2.37368	8.32614	0.0671534	0.0247953	0.214154
OBSCN	0.193567	22.6102	4.33192	7.38976	0.0671148	0.0248562	0.214211
LOC440040	0.114929	23.7008	3.80922	6.29919	0.0670988	0.0248815	0.214211
GID4	0.0781348	19.478	4.00544	10.522	0.0670951	0.0248883	0.214211
PRKCG	0.29568	0.18662	3.73805	5.81338	0.0670885	0.024904	0.214211
OAS1	0.174675	9.67941	2.09402	-3.67941	0.0670604	0.0249375	0.214211
SFXN1	0.093563	14.8	7.01901	15.2	0.067049	0.024956	0.214211
ERBB3	0.199091	6.55037	4.73765	-0.550373	0.0670223	0.0249929	0.214211
BCKDK	0.165438	0.96984	3.51125	5.03016	0.067012	0.0250134	0.214211
PGPEP1	0.106419	21.7822	4.51881	8.21776	0.0670101	0.0250182	0.214211
FAM13A	0.101079	21.3085	6.19375	8.69152	0.0670079	0.025023	0.214211
TARS	0.113818	11.1914	6.11595	-5.19142	0.0669984	0.0250333	0.214211
POMT2	0.112482	0.844756	3.93112	5.15524	0.0669886	0.0250469	0.214211
TBC1D23	0.109192	13.2155	6.13086	16.7845	0.0669867	0.0250476	0.214211
IFT20	0.100374	16.9789	4.21515	13.0211	0.0669837	0.025051	0.214211
GLE1	0.0594548	1.68606	4.22079	4.31394	0.0669789	0.0250586	0.214211
DLX6.AS1	0.137075	16.3038	5.86076	13.6962	0.0669763	0.0250627	0.214211
PLXND1	0.185991	23.3349	4.87527	6.66512	0.0669573	0.0250955	0.214211
MTA3	0.103638	23.6141	6.16831	6.38593	0.0669411	0.0251235	0.214211
POLR2K	0.165865	11.6383	6.46837	-5.63834	0.0669399	0.0251256	0.214211
SAMD4A	0.118367	21.1216	5.27376	8.87845	0.0669336	0.0251372	0.214211
SPOCK3	0.163668	11.3129	7.27138	-5.3129	0.0669333	0.0251379	0.214211
PSMC5	0.107742	22.7821	5.34195	7.21788	0.0669113	0.0251666	0.214211
CYP7B1	0.135029	7.56597	3.97366	-1.56597	0.066909	0.0251714	0.214211
FAM87A	0.181726	0.367139	1.48523	5.63286	0.0668989	0.0251885	0.214211
CLDN11	0.266275	8.6943	5.8606	-2.6943	0.0668922	0.025198	0.214211
SIRPA	0.177741	23.4865	6.93509	6.51352	0.0668904	0.0252022	0.214211
LOC100505915	0.284323	23.5674	3.14295	6.43263	0.0668693	0.0252302	0.214318
MYO18A	0.157748	0.290892	5.98792	5.70911	0.066839	0.0252712	0.214419
CDCA7L	0.128893	11.4931	2.74813	-5.49311	0.0668315	0.0252822	0.214419
LHX6	0.106528	21.6624	3.70826	8.33757	0.0668243	0.0252883	0.214419
WDFY1	0.0854969	11.2929	6.56454	-5.29288	0.0668001	0.0253225	0.214578
SNHG5	0.120122	16.0696	3.99852	13.9304	0.0667657	0.0253847	0.214904
ZNRD1ASP	0.158512	21.8277	3.94873	8.1723	0.066753	0.0254059	0.214904
PTGS2	0.177658	10.9736	4.02746	-4.97359	0.0667504	0.0254073	0.214904
TMEM50B	0.115809	12.6381	6.36126	17.3619	0.066697	0.02549	0.215257
BTBD2	0.185666	0.970777	5.54459	5.02922	0.0666967	0.0254921	0.215257
KLHL18	0.0765254	21.1265	5.16048	8.87349	0.0666907	0.0255003	0.215257
CEND1	0.182613	0.989834	5.44655	5.01017	0.0666817	0.0255146	0.215257
LMTK3	0.277543	23.3651	4.38754	6.63493	0.0666721	0.0255297	0.215257
MRPS25	0.0817457	19.3892	6.0335	10.6108	0.0666524	0.0255577	0.215257
NACAD	0.227278	1.12913	4.02256	4.87087	0.0666487	0.0255666	0.215257
CAMK2B	0.114438	22.3757	7.97856	7.62432	0.0666403	0.0255844	0.215257
CCNE2	0.212631	10.9338	2.33138	-4.93382	0.0666206	0.0256117	0.215257
FAM171A1	0.151949	22.8163	5.55018	7.18368	0.0666182	0.0256158	0.215257
DOT1L	0.208188	23.35	2.51958	6.65	0.0666161	0.0256192	0.215257
CMTR1	0.0704477	23.1843	5.91197	6.81567	0.0666005	0.0256527	0.215386
AKAP5	0.139404	13.6261	6.07223	16.3739	0.0665785	0.0256801	0.215386
STARD9	0.213276	0.156551	4.56983	5.84345	0.0665659	0.0256938	0.215386
AGRN	0.19144	0.361186	5.56567	5.63881	0.0665646	0.0256965	0.215386
DDX59	0.0917194	9.92517	3.97635	-3.92517	0.0665487	0.0257184	0.21544
IGF1	0.152778	15.5346	3.72358	14.4654	0.0665113	0.0257827	0.215675
IGSF11	0.0932662	4.0772	5.42804	1.9228	0.0665077	0.0257881	0.215675
TMEM268	0.165468	23.4084	5.39791	6.59164	0.0665042	0.0257929	0.215675
GPAT2	0.135597	1.10736	2.44382	4.89264	0.0664931	0.0258175	0.215751
COG1	0.158797	23.479	4.95705	6.521	0.0664697	0.0258545	0.21593
NCKAP5L	0.175297	23.5496	3.09552	6.45044	0.0664508	0.0258832	0.21604
PSD2	0.173414	21.6829	5.98634	8.31707	0.0664325	0.0259071	0.21611
TMEM184B	0.176656	22.8867	4.87052	7.11328	0.066418	0.0259269	0.216121
GAS7	0.141568	23.6993	8.8775	6.30074	0.0664077	0.0259427	0.216121
RUSC1.AS1	0.199531	21.6026	1.23226	8.39745	0.0663983	0.025955	0.216121
LIMK2	0.159544	1.5267	3.6524	4.4733	0.0663353	0.0260596	0.216843
CDC42EP1	0.283025	5.37852	2.18856	0.621477	0.0663125	0.0260869	0.216843
EPHB6	0.116027	23.0134	7.29237	6.98663	0.066307	0.0260972	0.216843
GALNT6	0.26656	7.83299	2.68092	-1.83299	0.0663035	0.026104	0.216843
PRR12	0.270771	23.6396	3.15022	6.36039	0.0662419	0.0261984	0.217388
ADAMTS16	0.19624	1.49642	1.50671	4.50358	0.0662214	0.0262264	0.217388
ANK1	0.137484	23.3904	4.80424	6.60961	0.0662098	0.0262428	0.217388
PCDHGB4	0.159381	23.706	1.93709	6.294	0.0662077	0.0262449	0.217388
TMEM127	0.139417	23.7916	5.07477	6.20836	0.066198	0.0262565	0.217388
SRRM3	0.190472	22.2384	4.35373	7.76159	0.066188	0.0262695	0.217388
LAMB1	0.12461	21.2046	5.32442	8.7954	0.0661835	0.0262791	0.217388
TOLLIP	0.113494	23.2887	6.9432	6.71127	0.0661558	0.026331	0.217633
LSM10	0.191486	1.01879	1.29767	4.98121	0.0661474	0.0263399	0.217633
GLCE	0.115979	13.4151	6.65725	16.5849	0.0660887	0.0264295	0.218243
TPT1.AS1	0.164062	22.6179	3.13228	7.38207	0.0660655	0.0264616	0.218379
LRRCC1	0.167168	8.61735	4.30526	-2.61735	0.0660479	0.0264924	0.218503
INO80	0.0766557	1.25208	5.09419	4.74792	0.066003	0.0265676	0.218898
CLNS1A	0.102908	10.7108	6.80865	-4.71075	0.0660012	0.0265717	0.218898
NRSN2	0.158213	0.0628832	4.99421	5.93712	0.0659916	0.026595	0.218954
PTPN21	0.129022	21.8013	3.51638	8.19872	0.0659849	0.02661	0.218954
TRIM52	0.145747	20.0589	2.86527	9.9411	0.0659701	0.0266408	0.218988
SLC9A5	0.150836	22.4164	2.14234	7.58364	0.0659681	0.0266456	0.218988
MAPK8IP3	0.184937	0.259039	7.34742	5.74096	0.0659577	0.0266668	0.219033
SLC26A8	0.127372	0.758235	2.21662	5.24177	0.0659374	0.0266927	0.219038
ZNF512B	0.156355	0.11578	4.558	5.88422	0.0659334	0.0266989	0.219038
TAPBP	0.146233	23.693	5.44408	6.30702	0.065909	0.0267399	0.219081
AACS	0.102467	21.4591	5.97702	8.54089	0.0658997	0.026755	0.219081
NSMCE4A	0.121105	10.3462	4.15403	-4.34619	0.0658795	0.0267919	0.219081
X10.Sep	0.17523	10.3785	4.09982	-4.37853	0.0658772	0.026796	0.219081
POLR2J4	0.12841	0.219508	2.56293	5.78049	0.0658735	0.0267987	0.219081
CRISPLD1	0.187876	6.07406	3.29613	-0.0740562	0.0658598	0.0268281	0.219081
PACSIN1	0.179927	23.6254	7.21289	6.37456	0.0658569	0.0268329	0.219081
HIBADH	0.0865705	10.2362	4.48237	-4.23617	0.0658441	0.0268473	0.219081
CLDND1	0.226426	9.48956	7.78536	-3.48956	0.0658421	0.0268521	0.219081
C12orf4	0.102781	12.0993	6.0445	17.9007	0.0658373	0.0268616	0.219081
CRYBB2P1	0.141859	21.3838	2.69111	8.61616	0.0658006	0.0269156	0.219225
RPAP1	0.136933	23.7009	3.60084	6.29908	0.0657774	0.0269539	0.219225
WDR19	0.109687	23.5381	5.40644	6.46187	0.0657719	0.0269621	0.219225
SCARB1	0.12609	23.4632	4.32606	6.53685	0.0657668	0.0269703	0.219225
EML3	0.160825	1.05834	2.79379	4.94166	0.0657623	0.0269785	0.219225
SETD4	0.0753482	21.1953	4.29596	8.80466	0.0657602	0.026982	0.219225
DNMT3A	0.113179	22.5476	4.5541	7.45242	0.0657554	0.0269895	0.219225
ZNF300	0.134846	10.0015	2.33509	-4.00145	0.0657077	0.0270633	0.219601
VAC14	0.184591	0.874567	3.63448	5.12543	0.0656973	0.0270763	0.219601
CAVIN2	0.187041	23.2754	3.64967	6.72463	0.0656931	0.0270832	0.219601
ZNF214	0.105541	12.852	3.67582	17.148	0.0656675	0.0271276	0.219722
LACTB2	0.180866	10.0429	3.22353	-4.0429	0.0656665	0.0271297	0.219722
GUSBP5	0.142959	1.69974	1.47393	4.30026	0.0656513	0.0271509	0.219766
CHURC1	0.124804	10.367	6.3146	-4.36705	0.0656286	0.0271967	0.21993
WDR5	0.0802781	23.6628	4.43285	6.3372	0.0656253	0.0272028	0.21993
EXOSC10	0.0991586	23.9037	5.46077	6.09632	0.0656158	0.0272254	0.219985
DDX18	0.0966806	14.2251	6.00136	15.7749	0.0656034	0.0272459	0.220011
SNX5	0.0823947	11.5937	6.03332	-5.59368	0.0655965	0.0272603	0.220011
DNM1	0.158102	23.3177	8.88435	6.68232	0.0655489	0.027343	0.220343
BCL11B	0.111498	22.9288	4.40017	7.07115	0.0655488	0.0273437	0.220343
LLGL2	0.196154	9.60382	1.576	-3.60382	0.0655452	0.0273498	0.220343
FASTKD1	0.111696	12.7852	5.55115	17.2148	0.0655257	0.027384	0.220343
TARBP1	0.155201	22.2458	6.50524	7.75425	0.0654969	0.0274298	0.220343
SAFB	0.155081	23.2003	4.64738	6.7997	0.0654938	0.0274326	0.220343
BICDL1	0.119016	22.4984	4.63595	7.50164	0.0654827	0.0274455	0.220343
KHSRP	0.158745	0.399623	4.80894	5.60038	0.0654812	0.027449	0.220343
CALM1..includes.others.	0.15209	11.0005	11.3171	-5.00046	0.0654769	0.0274544	0.220343
KCTD13	0.150161	0.157519	3.44536	5.84248	0.0654684	0.0274688	0.220343
PCDHGB2	0.18244	22.5013	2.13861	7.49868	0.065462	0.0274777	0.220343
PDGFRB	0.160537	22.7353	4.35025	7.26467	0.0654534	0.0274914	0.220343
MED27	0.126904	23.0658	2.66785	6.9342	0.0654184	0.0275549	0.22052
STAG1	0.0878043	12.7131	5.85566	17.2869	0.0654162	0.0275597	0.22052
PCDHGA5	0.195598	23.0711	1.21231	6.92886	0.0654161	0.0275611	0.22052
RNASEH2B	0.157562	12.7073	5.3741	17.2927	0.0654078	0.0275768	0.22052
ADD3	0.142612	11.3686	8.71263	-5.36857	0.0653529	0.0276623	0.221076
GLIPR2	0.202507	8.82226	3.14264	-2.82226	0.0653122	0.0277341	0.22135
NUMA1	0.134462	23.1988	6.44496	6.80125	0.0653099	0.0277382	0.22135
AFG1L	0.0748629	12.4643	4.30352	17.5357	0.0653066	0.0277443	0.22135
MAST1	0.228913	0.347994	5.25751	5.65201	0.0652878	0.0277765	0.22148
MYBL1	0.155626	9.3605	3.42499	-3.3605	0.0652766	0.0277936	0.221489
RFTN2	0.158121	11.4198	5.89228	-5.41982	0.0652541	0.0278216	0.221544
ARL2BP	0.0965733	12.3631	6.29476	17.6369	0.0652422	0.027838	0.221544
CRTC2	0.15691	2.03253	1.56006	3.96747	0.0652377	0.0278483	0.221544
GLRX3	0.120791	11.9012	5.19683	-5.90123	0.0652084	0.0278873	0.221728
KCNAB2	0.182102	23.7237	6.80943	6.27634	0.0651804	0.0279337	0.221931
WDR60	0.152779	22.3534	4.64247	7.64665	0.0651719	0.0279447	0.221931
SHISA6	0.191822	23.7907	2.53776	6.2093	0.0651447	0.0279891	0.222005
KIAA0895	0.0966541	12.8106	5.36665	17.1894	0.0651412	0.0279946	0.222005
CHERP	0.221954	23.7311	2.56665	6.26893	0.0651371	0.0280028	0.222005
ZNF518B	0.0876447	14.3783	6.39532	15.6217	0.0651281	0.0280179	0.222005
TALDO1	0.139454	9.44181	6.12129	-3.44181	0.065117	0.0280349	0.222014
BORCS5	0.0950787	23.4661	3.99663	6.53394	0.0650952	0.0280767	0.222218
TMEM130	0.159429	23.7613	6.90227	6.23866	0.0650829	0.028102	0.222291
CDH4	0.180007	0.702265	3.1808	5.29773	0.0650594	0.0281416	0.222385
POLB	0.11888	12.0684	4.60193	17.9316	0.0650574	0.0281457	0.222385
MTTP	0.167644	8.6446	1.13492	-2.6446	0.0650307	0.0281949	0.222562
RASEF	0.26388	23.4659	3.36942	6.53407	0.0650275	0.0282045	0.222562
NHSL1	0.147303	23.3129	3.6968	6.68713	0.0650171	0.0282161	0.222562
SEPSECS	0.118027	10.2222	4.1182	-4.22224	0.0649839	0.0282702	0.222852
KMT2D	0.246731	23.4068	5.65688	6.59324	0.0649752	0.0282873	0.222852
ASB2	0.163663	22.1334	2.88435	7.86657	0.064968	0.0283009	0.222852
IGSF3	0.103104	21.2654	5.17301	8.73461	0.0649489	0.0283283	0.222933
MAFB	0.11601	21.0378	3.88051	8.9622	0.0649399	0.0283433	0.222933
ZNF680	0.1398	12.9364	6.51903	17.0636	0.0648799	0.028439	0.223283
ZNF335	0.153197	0.250066	4.0061	5.74993	0.0648769	0.0284438	0.223283
EBAG9	0.103295	11.1894	4.80699	-5.1894	0.0648726	0.02845	0.223283
LACTB2.AS1	0.300319	22.0055	1.28601	7.9945	0.0648712	0.028452	0.223283
SLC37A1	0.115551	0.0951468	3.24543	5.90485	0.0648315	0.0285129	0.223627
COL5A1	0.195808	20.9156	2.15667	9.08444	0.0648212	0.0285279	0.223627
UNC119B	0.0865215	19.756	5.11422	10.244	0.0648098	0.0285457	0.22364
USP4	0.102878	0.119515	5.0544	5.88048	0.0647892	0.0285826	0.223803
VPS50	0.129034	11.7181	7.38324	-5.71814	0.0647512	0.0286449	0.224103
EP400	0.217231	23.3152	5.14835	6.6848	0.0647345	0.0286866	0.224103
SRCAP	0.214614	23.5173	4.92151	6.48273	0.0647217	0.0287119	0.224103
CREBL2	0.0896519	12.0213	7.06489	17.9787	0.0647213	0.0287146	0.224103
MYO15A	0.182964	21.9317	1.83514	8.06825	0.0647113	0.0287433	0.224103
DMTN	0.217323	0.2764	5.85763	5.7236	0.0647106	0.0287454	0.224103
ATP9A	0.122166	23.761	9.0639	6.23905	0.0647051	0.0287502	0.224103
RTEL1.TNFRSF6B	0.2426	22.1809	1.43524	7.81912	0.0646976	0.0287611	0.224103
DNAH14	0.156033	9.49932	4.61701	-3.49932	0.0646823	0.0287857	0.224103
SPRY1	0.110854	23.3418	2.74249	6.65817	0.0646813	0.0287864	0.224103
LRRC17	0.173264	13.7341	1.61783	16.2659	0.0646767	0.028798	0.224103
HSD17B12	0.125517	11.1208	6.80886	-5.12081	0.0646579	0.0288322	0.224243
ARL14EP	0.100118	12.7548	5.99837	17.2452	0.0646116	0.0288972	0.224519
BMP8B	0.168305	0.69249	1.81783	5.30751	0.0646107	0.0288999	0.224519
RNF123	0.138145	23.1949	4.74734	6.80508	0.0645967	0.0289238	0.224579
DR1	0.111457	12.7685	6.23048	17.2315	0.0645851	0.0289484	0.22458
STK17A	0.084232	12.835	5.07024	17.165	0.064572	0.028969	0.22458
GSK3A	0.182735	23.9776	3.98846	6.02241	0.0645697	0.0289724	0.22458
NBEAL2	0.205362	22.4698	2.07211	7.53024	0.0645317	0.0290442	0.225011
ZNF215	0.13002	17.2949	1.96734	12.7051	0.064496	0.0290989	0.225151
ANKRD49	0.116389	12.9366	4.18114	17.0634	0.0644913	0.0291071	0.225151
CHPF	0.176719	1.34807	4.38897	4.65193	0.0644845	0.0291207	0.225151
ZNF440	0.0788078	13.4194	4.66238	16.5806	0.0644814	0.0291269	0.225151
TMEM241	0.0705337	1.1457	3.99701	4.8543	0.0644731	0.029144	0.225158
WDR89	0.13674	13.1562	4.93517	16.8438	0.0644486	0.0291891	0.225381
HCN2	0.219956	0.293824	4.95307	5.70618	0.0644017	0.029263	0.225819
SUMO1	0.141952	12.626	7.24481	17.374	0.0643917	0.0292835	0.225819
NOL4	0.0865899	16.7099	6.00889	13.2901	0.0643859	0.0292944	0.225819
TIMM21	0.0920067	12.763	4.60032	17.237	0.0643578	0.0293395	0.226032
LOH12CR2	0.137921	8.86561	2.2191	-2.86561	0.0643508	0.0293546	0.226032
APPL1	0.103473	11.8872	7.88171	-5.88724	0.0643168	0.0294161	0.226213
COL20A1	0.210451	23.3898	2.11304	6.61023	0.0643104	0.0294305	0.226213
CACNA1I	0.236544	23.557	4.81294	6.44302	0.0643017	0.0294469	0.226213
CHST1	0.18654	23.127	4.85765	6.87304	0.0642972	0.0294531	0.226213
CDO1	0.101848	13.535	5.59844	16.465	0.0642858	0.0294688	0.226213
LRRC10B	0.18574	1.10522	2.7508	4.89478	0.0642795	0.0294756	0.226213
HMBS	0.144004	2.43961	1.397	3.56039	0.0642548	0.0295166	0.226299
MAP2K3	0.154769	22.9151	1.93038	7.08491	0.0642523	0.0295194	0.226299
TBL1X	0.132489	23.8294	3.37404	6.17065	0.0642461	0.0295358	0.2263
MORN2	0.149337	12.8648	4.37516	17.1352	0.0642153	0.0295919	0.226554
KLK6	0.304817	8.52044	2.56295	-2.52044	0.064203	0.0296117	0.226554
RALGDS	0.139846	2.45438	6.30833	3.54562	0.0641986	0.0296178	0.226554
ZNF142	0.224004	0.195405	3.40672	5.80459	0.0641653	0.0296746	0.22675
CROCCP3	0.175189	23.4763	3.52751	6.52373	0.0641633	0.029676	0.22675
ZMIZ2	0.234744	0.328972	4.02225	5.67103	0.0641453	0.0297033	0.22683
ZNF540	0.117001	16.2577	5.97685	13.7423	0.064135	0.029719	0.22683
BCORL1	0.242449	23.3998	1.68875	6.60024	0.0641115	0.0297642	0.22705
GNPAT	0.100915	12.0887	5.80468	17.9113	0.0640992	0.0297874	0.227102
FBXO10	0.159532	23.0956	2.32811	6.90436	0.0640682	0.0298455	0.227277
OBSL1	0.143057	22.2863	5.70491	7.71374	0.0640615	0.0298606	0.227277
UNC5D	0.147382	0.0125713	5.60865	5.98743	0.0640615	0.0298613	0.227277
ZXDC	0.144392	23.036	4.00314	6.96404	0.0640552	0.0298756	0.227277
PIGC	0.0677817	11.3901	4.0882	-5.39014	0.0640348	0.029903	0.227361
ZNF131	0.0781668	12.582	5.56964	17.418	0.0640194	0.0299317	0.227455
PSMG3.AS1	0.136281	23.6548	3.27204	6.34517	0.0640057	0.0299563	0.227517
NDUFAF2	0.144825	11.6076	4.39906	-5.60758	0.0639872	0.029996	0.227653
PINX1	0.103895	11.946	2.78072	-5.94599	0.0639815	0.0300069	0.227653
LINC00342	0.277527	21.7164	1.82996	8.28364	0.0639714	0.0300254	0.227669
XPO5	0.0632883	23.7886	5.21953	6.21143	0.0639378	0.0300842	0.227991
BMS1P5	0.263185	21.8359	4.08266	8.1641	0.0638785	0.0301826	0.228447
B3GNT7	0.180538	1.43676	1.74194	4.56324	0.0638744	0.0301915	0.228447
TLR7	0.316302	10.9148	2.12842	-4.91478	0.0638739	0.0301936	0.228447
ATP5B	0.0854716	0.403763	8.15768	5.59624	0.0638646	0.030212	0.228462
USP43	0.106155	1.12595	3.77583	4.87405	0.0638458	0.0302373	0.228493
RAD51D	0.0873924	22.5443	2.90443	7.45573	0.0638334	0.0302619	0.228493
ERLIN2	0.0954417	10.2393	5.58613	-4.23931	0.0638324	0.0302654	0.228493
MRPL50	0.113786	13.146	6.32597	16.854	0.0637786	0.0303556	0.22905
CAMK2N1	0.0989207	13.907	8.70308	16.093	0.0637499	0.0304137	0.229156
SAMD9L	0.171582	9.737	3.74814	-3.737	0.0637446	0.0304226	0.229156
ZFP69	0.110835	13.8731	2.60086	16.1269	0.0637356	0.0304329	0.229156
SBDS	0.106552	10.2373	6.95388	-4.23731	0.0637342	0.0304356	0.229156
ZSCAN32	0.0749785	4.51898	3.37724	1.48102	0.063714	0.0304643	0.229249
LINC00320	0.198933	10.7948	5.02547	-4.79482	0.0636874	0.0305088	0.229252
PKNOX2	0.20418	23.0395	3.96059	6.96049	0.0636809	0.0305238	0.229252
MKX	0.125213	14.2968	4.82336	15.7032	0.0636808	0.0305252	0.229252
LPCAT2	0.200159	9.54151	3.67338	-3.54151	0.0636645	0.0305546	0.229252
EDC4	0.130934	0.9797	4.88775	5.0203	0.0636321	0.0306031	0.229252
WIZ	0.220389	0.277374	3.71111	5.72263	0.0636317	0.0306045	0.229252
RFC1	0.0861439	11.518	6.43952	-5.51802	0.0636262	0.0306127	0.229252
FAM229B	0.123058	12.2428	5.6327	17.7572	0.0636141	0.030638	0.229252
CASKIN1	0.201155	0.306778	5.52202	5.69322	0.0636087	0.0306551	0.229252
NEDD1	0.156408	10.1113	3.25728	-4.11128	0.0636073	0.0306578	0.229252
GRM3	0.101242	9.23879	6.81422	-3.23879	0.0636043	0.0306626	0.229252
TM2D1	0.148738	12.1809	4.82301	17.8191	0.0635985	0.0306701	0.229252
ADSSL1	0.164324	4.31543	1.58928	1.68457	0.0635937	0.030679	0.229252
CGN	0.151339	22.3836	1.54827	7.61641	0.0635773	0.0307153	0.2294
TLK2P2	0.321814	22.4866	1.09445	7.51339	0.0635673	0.0307365	0.229403
C21orf91	0.283057	9.33926	4.42375	-3.33926	0.0635493	0.0307597	0.229403
GBA	0.139747	1.75882	3.45299	4.24118	0.0635438	0.0307672	0.229403
UBXN2A	0.0995214	13.493	5.2093	16.507	0.0635354	0.0307816	0.229403
LINC01105	0.109995	8.7988	5.17308	-2.7988	0.0634689	0.0308937	0.230115
PAPLN	0.197619	23.399	4.33704	6.601	0.0634351	0.0309512	0.230265
ZBED9	0.110126	15.0626	4.35112	14.9374	0.0634309	0.03096	0.230265
SGPP2	0.14134	23.0619	3.4154	6.93806	0.0634292	0.0309635	0.230265
BACH2	0.115041	23.5627	3.54965	6.43731	0.0634071	0.0310018	0.230415
CUL5	0.128537	12.7399	7.65393	17.2601	0.0633982	0.0310168	0.230415
LYRM1	0.132046	10.4806	5.31774	-4.48063	0.0633883	0.0310353	0.230429
PCDHGA9	0.167253	23.31	2.52562	6.68999	0.0633774	0.0310606	0.230494
PIP5K1A	0.0850274	23.8304	5.1516	6.16964	0.0633522	0.0311084	0.230529
HIPK4	0.219687	23.9602	1.3948	6.03984	0.0633452	0.0311214	0.230529
SOWAHB	0.141714	4.12882	4.60714	1.87118	0.0633448	0.0311221	0.230529
IFT81	0.114246	11.8129	5.36387	-5.81293	0.063333	0.0311474	0.230529
RAB40B	0.0958639	2.60697	6.02428	3.39303	0.0633329	0.0311481	0.230529
CSMD1	0.176895	23.1018	6.98983	6.8982	0.0632865	0.0312349	0.230714
DYNC1LI1	0.0983629	12.161	6.79366	17.839	0.0632799	0.0312493	0.230714
ADGRA1	0.233756	0.565273	4.48687	5.43473	0.0632796	0.0312506	0.230714
ATP1B3	0.0952336	21.8112	5.07429	8.18876	0.0632534	0.0312951	0.230714
ZNF641	0.0671684	15.8929	5.42708	14.1071	0.0632519	0.0312985	0.230714
ZFP1	0.100273	11.3674	5.6887	-5.36743	0.0632513	0.0312999	0.230714
KANTR	0.196017	22.4258	1.23711	7.57419	0.063247	0.031306	0.230714
RPS27L	0.165478	12.4817	4.71774	17.5183	0.0632425	0.0313142	0.230714
BORA	0.10859	11.6778	1.03148	-5.67779	0.0632255	0.0313477	0.230714
TMEM108	0.184584	21.5074	3.22847	8.49255	0.0632187	0.03136	0.230714
FNDC9	0.145729	20.6274	3.22449	9.37256	0.0632053	0.0313833	0.230714
C18orf21	0.0952095	10.0374	3.96735	-4.03742	0.0631968	0.0314004	0.230714
PLEKHH1	0.221554	3.32967	5.87016	2.67033	0.0631965	0.0314011	0.230714
SMIM20	0.150799	11.9056	4.17914	-5.90562	0.0631937	0.0314052	0.230714
CLTCL1	0.157645	1.91722	2.8627	4.08278	0.0631607	0.0314763	0.231007
ZNF616	0.0778587	13.1201	4.07918	16.8799	0.0631598	0.0314783	0.231007
MICU3	0.16458	12.2156	7.93446	17.7844	0.0631258	0.0315392	0.231332
MPP6	0.121702	13.6395	7.35738	16.3605	0.0631088	0.0315754	0.231475
PACRGL	0.0945461	15.0884	5.46821	14.9116	0.063098	0.031598	0.231519
MRPL3	0.119114	11.1052	6.35625	-5.10524	0.0630691	0.0316705	0.231544
LOC100288181	0.18528	1.59841	1.22249	4.40159	0.0630663	0.0316787	0.231544
X7.Mar	0.11073	11.4415	7.0262	-5.44151	0.0630617	0.0316889	0.231544
MRPL46	0.0776802	13.1796	4.16604	16.8204	0.0630481	0.031719	0.231544
ZNF213	0.173573	1.0744	2.96281	4.9256	0.0630455	0.0317265	0.231544
MBD6	0.240042	0.0870384	1.06084	5.91296	0.0630436	0.0317313	0.231544
ASB6	0.118109	23.242	4.23952	6.75802	0.0630417	0.0317361	0.231544
ZNF852	0.236073	20.74	2.09293	9.26005	0.0630326	0.0317525	0.231544
MKL1	0.175539	23.3815	4.23255	6.61848	0.0630297	0.0317621	0.231544
RPL34	0.173923	14.4931	7.77579	15.5069	0.0630208	0.0317833	0.231544
KLHL22	0.0971563	0.97294	4.90085	5.02706	0.0630171	0.0317935	0.231544
DMAP1	0.105712	23.743	4.32912	6.257	0.0630111	0.0318011	0.231544
CDHR3	0.144879	22.2766	2.7078	7.72342	0.062996	0.0318257	0.231595
CELSR2	0.249351	23.9998	7.21407	6.0002	0.0629851	0.0318414	0.231595
CASKIN2	0.163446	0.43253	3.2512	5.56747	0.062968	0.0318694	0.231678
SLC24A1	0.130444	1.50613	2.76861	4.49387	0.0629238	0.0319494	0.232138
SARS2	0.152802	21.808	1.62156	8.19197	0.0628889	0.0320055	0.23238
FERMT2	0.12662	11.2951	6.43556	-5.29506	0.0628836	0.0320171	0.23238
ALDOA	0.13543	0.545718	8.52738	5.45428	0.0628773	0.0320329	0.23238
FKRP	0.126231	0.935819	3.91317	5.06418	0.0628598	0.032065	0.232441
XPO6	0.0911083	0.597967	6.13574	5.40203	0.0628512	0.0320814	0.232441
ANKRD19P	0.205961	21.9686	2.0472	8.03143	0.0628416	0.0321019	0.232441
JAG1	0.0990891	21.0119	4.29733	8.98814	0.0628382	0.0321081	0.232441
UBA6	0.108107	13.1013	6.96696	16.8987	0.0627978	0.0321853	0.232879
COPS2	0.125996	11.6852	7.36859	-5.6852	0.0627897	0.0322058	0.232907
RGS10	0.329242	11.2077	2.57025	-5.20769	0.0627696	0.0322441	0.232981
RAB40C	0.1428	0.223664	5.1605	5.77634	0.0627561	0.0322708	0.232981
PLPP2	0.241604	8.90478	2.9114	-2.90478	0.0627412	0.0323043	0.232981
AKNA	0.156906	23.2488	3.04795	6.75119	0.0627334	0.032318	0.232981
ZNF678	0.123924	11.9697	4.3053	-5.9697	0.0627323	0.0323187	0.232981
MYT1	0.139104	23.0519	2.2512	6.94812	0.062725	0.032333	0.232981
GINM1	0.0869524	10.5602	4.9702	-4.56025	0.0627082	0.0323672	0.232981
ZC3H4	0.186827	23.2212	3.49583	6.7788	0.0627054	0.0323747	0.232981
ZNF574	0.173792	0.57266	2.59367	5.42734	0.0627017	0.0323802	0.232981
PRAF2	0.263581	0.53719	1.36126	5.46281	0.062697	0.0323918	0.232981
DHX40	0.0930508	11.1616	5.82312	-5.16155	0.0626853	0.0324117	0.232981
CC2D2B	0.139665	12.2771	2.61333	17.7229	0.0626831	0.0324171	0.232981
ENTPD1	0.0662027	14.0426	6.27109	15.9574	0.062659	0.0324547	0.233131
GREM1	0.259592	7.6643	4.20517	-1.6643	0.0626459	0.0324759	0.233151
C12orf75	0.212154	10.1489	1.96663	-4.14895	0.062637	0.032491	0.233151
PTN	0.156113	12.4117	7.19106	17.5883	0.0626026	0.0325573	0.233506
TES	0.187386	8.6497	1.26965	-2.6497	0.0625693	0.0326175	0.233795
TMEM60	0.161722	15.1088	3.09057	14.8912	0.062561	0.0326311	0.233795
TBC1D10B	0.128182	1.12588	5.02599	4.87412	0.0625333	0.0326893	0.234091
OSTC	0.176898	13.1349	3.9537	16.8651	0.0625146	0.0327241	0.234139
POT1	0.114233	9.74265	4.78677	-3.74265	0.0625118	0.0327296	0.234139
DHRS4.AS1	0.163962	20.8767	2.2512	9.1233	0.0624639	0.0328123	0.234415
MIS18BP1	0.134282	13.4638	4.93412	16.5362	0.0624633	0.0328158	0.234415
ZNRF1	0.15108	21.8977	3.32321	8.10226	0.0624581	0.0328281	0.234415
ZCCHC18	0.122115	19.8901	2.66957	10.1099	0.0624529	0.0328356	0.234415
ZNF396	0.119466	7.52829	2.52987	-1.52829	0.0624192	0.032906	0.234604
MEG8.1	0.149943	20.2423	2.62343	9.75773	0.06241	0.0329258	0.234604
PORCN	0.129195	0.983508	3.24691	5.01649	0.0624096	0.0329272	0.234604
PTPRT	0.154177	23.5368	7.94172	6.46317	0.0624055	0.0329327	0.234604
SF3A1	0.128926	23.486	5.05353	6.514	0.0623983	0.0329464	0.234604
TMEM132B	0.105517	20.9652	8.31896	9.03483	0.0623566	0.0330147	0.23486
HAUS1	0.131881	12.8613	2.38889	17.1387	0.0623477	0.0330284	0.23486
TTC21A	0.18449	22.7847	1.89221	7.21529	0.0623336	0.0330537	0.23486
RPL5	0.128299	10.0871	8.21238	-4.08709	0.0623281	0.0330646	0.23486
DNAJC1	0.107085	11.428	4.33089	-5.42798	0.0623269	0.0330667	0.23486
SESN2	0.119873	23.8199	3.01829	6.18011	0.0623031	0.0331077	0.235031
PEX11A	0.111039	13.795	3.77046	16.205	0.062286	0.0331405	0.235121
SLC6A9	0.188126	0.47383	1.80318	5.52617	0.0622785	0.0331542	0.235121
GTF3C6	0.112801	12.4473	4.07366	17.5527	0.0622674	0.0331761	0.235148
RBM39	0.0857068	13.6663	8.59487	16.3337	0.0622597	0.0331918	0.235148
TLR3	0.208272	10.0233	1.51764	-4.02333	0.0622486	0.0332137	0.235183
PLEKHM2	0.120166	0.339298	6.99814	5.6607	0.0622371	0.0332328	0.235199
SMIM5	0.212983	11.2839	1.52334	-5.28386	0.0622271	0.0332499	0.235201
LCP1	0.301562	8.9621	3.10947	-2.9621	0.0622068	0.0332848	0.235328
LAMA1	0.200454	21.7817	3.48353	8.21827	0.0621729	0.0333484	0.235658
SH2D3C	0.169989	2.52464	2.41862	3.47536	0.0621447	0.0334161	0.23594
G6PC3	0.120754	2.53213	3.34643	3.46787	0.0621396	0.0334222	0.23594
TMED2	0.123539	11.2561	7.36151	-5.25612	0.0621114	0.0334872	0.235995
SMPD1	0.13245	2.88262	3.72343	3.11738	0.0620611	0.0335802	0.235995
C7orf73	0.086812	10.9044	3.91327	-4.90444	0.062057	0.0335891	0.235995
STX2	0.0699778	13.2412	4.27102	16.7588	0.0620475	0.0336028	0.235995
EEFSEC	0.17852	1.28427	1.34841	4.71573	0.0620358	0.0336328	0.235995
PRRG1	0.163624	9.15269	5.30674	-3.15269	0.0620323	0.0336397	0.235995
SH3BP4	0.13554	3.37503	3.01078	2.62497	0.0620282	0.0336479	0.235995
DKFZP434H168	0.192628	23.3125	1.03274	6.68747	0.0620225	0.0336595	0.235995
BDH2	0.144744	10.4191	4.9329	-4.41908	0.0620168	0.0336711	0.235995
LRFN3	0.25369	0.0723472	1.93679	5.92765	0.0620141	0.0336787	0.235995
SYVN1	0.174361	0.290487	3.11728	5.70951	0.0620075	0.0336889	0.235995
CCDC117	0.100151	14.5066	4.87035	15.4934	0.0620051	0.033691	0.235995
MOG	0.230686	8.14432	5.64265	-2.14432	0.0619965	0.0337033	0.235995
DNAJC10	0.0945058	12.2463	7.25996	17.7537	0.0619915	0.0337128	0.235995
SLC35E1	0.100102	22.0187	5.16364	7.98128	0.0619655	0.0337689	0.235995
ODC1	0.136035	9.13023	5.56248	-3.13023	0.0619558	0.0337867	0.235995
PPL	0.16684	22.9093	4.71519	7.09073	0.0619539	0.0337894	0.235995
PPIL2	0.120427	0.248616	3.90841	5.75138	0.0619506	0.0337963	0.235995
ST8SIA4	0.107239	13.3474	4.01974	16.6526	0.0619402	0.0338147	0.235995
TPM4	0.0767237	15.7486	6.06057	14.2514	0.0619395	0.0338181	0.235995
DPYSL4	0.144155	23.7088	4.31479	6.29123	0.061939	0.0338195	0.235995
C8orf34	0.104383	12.1692	4.07132	17.8308	0.0619163	0.0338626	0.235995
PRMT3	0.0844764	12.6396	4.92987	17.3604	0.0619029	0.0338865	0.235995
SUV39H2	0.0963898	14.8199	3.8235	15.1801	0.0618961	0.0339009	0.235995
LINC01511	0.197874	14.2933	1.39153	15.7067	0.0618836	0.0339303	0.235995
TOM1	0.129553	0.959347	4.74903	5.04065	0.0618729	0.0339446	0.235995
SLC22A23	0.156827	22.8223	4.59935	7.17766	0.0618721	0.0339474	0.235995
DXO	0.112001	0.88501	2.27265	5.11499	0.06187	0.0339508	0.235995
[truncated: 11,911 more rows]
