# Supplementary material for: Diurnal rhythms in gene expression in the prefrontal cortex in schizophrenia
Source: Nat Commun. 2019 Aug 9;10:3355. doi: 10.1038/s41467-019-11335-1 (PMC6689017; doi:10.1038/s41467-019-11335-1)
Supplement: Supplementary file 5 — Supplementary Data 3 [file 41467_2019_11335_MOESM5_ESM.xlsx]

## Sheet: Sheet1
Individual_ID	Institution	Dx	ZeitgeberTime
CMC_PITT_103	Pitt	Control	-2.82733
CMC_PITT_048	Pitt	Control	-0.594261
CMC_PITT_075	Pitt	Control	1.09551
CMC_PITT_013	Pitt	Control	1.36961
CMC_PITT_121	Pitt	Control	4.38336
CMC_PITT_036	Pitt	Control	4.02582
CMC_PITT_116	Pitt	Control	4.44523
CMC_PITT_055	Pitt	Control	5.2755
CMC_PITT_080	Pitt	Control	6.07452
CMC_PITT_087	Pitt	Control	6.44324
CMC_PITT_002	Pitt	Control	7.42784
CMC_PITT_110	Pitt	Control	8.03163
CMC_PITT_058	Pitt	Control	6.55426
CMC_PITT_021	Pitt	Control	9.24298
CMC_PITT_054	Pitt	Control	9.32831
CMC_PITT_008	Pitt	Control	9.6365
CMC_PITT_040	Pitt	Control	10.4133
CMC_PITT_012	Pitt	Control	11.8132
CMC_PITT_015	Pitt	Control	13.1831
CMC_PITT_028	Pitt	Control	8.45769
CMC_PITT_009	Pitt	Control	15.1458
CMC_PITT_076	Pitt	Control	16.6554
CMC_MSSM_325	MSSM	Control	-5.41447
CMC_MSSM_227	MSSM	Control	17.0285
CMC_MSSM_130	MSSM	Control	-4.44064
CMC_MSSM_071	MSSM	Control	-4.29317
CMC_MSSM_053	MSSM	Control	-3.28804
CMC_MSSM_098	MSSM	Control	-2.83615
CMC_MSSM_243	MSSM	Control	-0.799482
CMC_MSSM_099	MSSM	Control	-0.710856
CMC_MSSM_251	MSSM	Control	0.602822
CMC_MSSM_100	MSSM	Control	7.07887
CMC_MSSM_182	MSSM	Control	5.74546
CMC_MSSM_389	MSSM	Control	6.94463
CMC_MSSM_230	MSSM	Control	8.58496
CMC_MSSM_049	MSSM	Control	10.8818
CMC_MSSM_187	MSSM	Control	11.9611
CMC_MSSM_173	MSSM	Control	12.5536
CMC_MSSM_177	MSSM	Control	12.6289
CMC_MSSM_244	MSSM	Control	13.4628
CMC_MSSM_124	MSSM	Control	14.4436
CMC_MSSM_186	MSSM	Control	15.4432
CMC_MSSM_235	MSSM	Control	9.44266
CMC_MSSM_047	MSSM	Control	16.7915
CMC_MSSM_120	MSSM	Control	17.089
CMC_MSSM_040	MSSM	Control	6.17887
CMC_PITT_120	Pitt	SCZ	-4.73719
CMC_PITT_102	Pitt	SCZ	-2.24166
CMC_PITT_094	Pitt	SCZ	-0.955194
CMC_PITT_053	Pitt	SCZ	0.136219
CMC_PITT_014	Pitt	SCZ	1.85085
CMC_PITT_006	Pitt	SCZ	2.1063
CMC_PITT_005	Pitt	SCZ	2.51996
CMC_PITT_030	Pitt	SCZ	5.19213
CMC_PITT_043	Pitt	SCZ	6.46951
CMC_PITT_041	Pitt	SCZ	6.85206
CMC_PITT_069	Pitt	SCZ	7.89262
CMC_PITT_049	Pitt	SCZ	8.02578
CMC_PITT_011	Pitt	SCZ	8.20921
CMC_PITT_004	Pitt	SCZ	8.28267
CMC_PITT_095	Pitt	SCZ	8.44666
CMC_PITT_018	Pitt	SCZ	9.33852
CMC_PITT_024	Pitt	SCZ	9.59561
CMC_PITT_066	Pitt	SCZ	10.1214
CMC_PITT_106	Pitt	SCZ	11.126
CMC_PITT_086	Pitt	SCZ	11.2207
CMC_PITT_060	Pitt	SCZ	14.0395
CMC_PITT_070	Pitt	SCZ	15.2767
CMC_MSSM_277	MSSM	SCZ	-0.917124
CMC_MSSM_364	MSSM	SCZ	1.42473
CMC_MSSM_420	MSSM	SCZ	2.29117
CMC_MSSM_297	MSSM	SCZ	3.21085
CMC_MSSM_319	MSSM	SCZ	4.44527
CMC_MSSM_337	MSSM	SCZ	5.33224
CMC_MSSM_118	MSSM	SCZ	5.85441
CMC_MSSM_311	MSSM	SCZ	6.33179
CMC_MSSM_335	MSSM	SCZ	7.46414
CMC_MSSM_299	MSSM	SCZ	8.59917
CMC_MSSM_111	MSSM	SCZ	9.21699
CMC_MSSM_352	MSSM	SCZ	9.3588
CMC_MSSM_271	MSSM	SCZ	9.41221
CMC_MSSM_115	MSSM	SCZ	10.9228
CMC_MSSM_059	MSSM	SCZ	11.0119
CMC_MSSM_224	MSSM	SCZ	11.4124
CMC_MSSM_404	MSSM	SCZ	11.5284
CMC_MSSM_321	MSSM	SCZ	11.7442
CMC_MSSM_343	MSSM	SCZ	12.1535
CMC_MSSM_415	MSSM	SCZ	13.2312
CMC_MSSM_405	MSSM	SCZ	13.6262
CMC_MSSM_258	MSSM	SCZ	15.6625
CMC_MSSM_250	MSSM	SCZ	17.3622
CMC_MSSM_042	MSSM	SCZ	17.7713
