# Supplementary material for: Diurnal rhythms in gene expression in the prefrontal cortex in schizophrenia
Source: Nat Commun. 2019 Aug 9;10:3355. doi: 10.1038/s41467-019-11335-1 (PMC6689017; doi:10.1038/s41467-019-11335-1)
Supplement: Supplementary file 6 — Supplementary Data 4 [file 41467_2019_11335_MOESM6_ESM.xlsx]

## Sheet: Sheet1
genes	MatchedControl_A	MatchedControl_phase	MatchedControl_offset	MatchedControl_peak	MatchedControl_R2	MatchedControl_pvalue	MatchedControl_qvalue	SCZ_A	SCZ_phase	SCZ_offset	SCZ_peak	SCZ_R2	SCZ_pvalue	SCZ_qvalue
A1BG.AS1	0.121618	0.578878	2.1267	5.42112	0.0715347	0.191946	0.864034	0.157109	4.23471	2.02902	1.76529	0.0570811	0.29681	0.865421
A2M	0.221879	8.15999	7.06123	-2.15999	0.0875286	0.129652	0.864034	0.153209	8.24692	7.21724	-2.24692	0.0278919	0.558296	0.893827
A2M.AS1	0.170937	8.60043	1.17421	-2.60043	0.0467241	0.345619	0.870875	0.264615	13.9547	1.35424	16.0453	0.0787769	0.183178	0.86105
A2ML1	0.0651187	4.65487	2.60361	1.34513	0.00737841	0.850128	0.971098	0.277616	2.15234	2.55934	3.84766	0.0950353	0.126877	0.860406
AAAS	0.0566486	7.47799	3.99134	-1.47799	0.0152635	0.712558	0.949674	0.179406	4.66907	4.0101	1.33093	0.161008	0.0277756	0.859607
AACS	0.153013	20.6295	6.0081	9.37047	0.163613	0.018641	0.864034	0.126129	22.7318	6.04235	7.26815	0.0780788	0.186116	0.86105
AADAT	0.0622316	13.7389	3.42679	16.2611	0.0307292	0.500694	0.902033	0.104584	18.2242	3.44728	11.7758	0.0757958	0.195851	0.86105
AAED1	0.107374	8.05789	3.11667	-2.05789	0.0434047	0.373234	0.873665	0.0668642	8.50981	3.10624	-2.50981	0.0180735	0.687099	0.912336
AAGAB	0.0457579	6.6429	6.43286	-0.642901	0.00836041	0.831789	0.968089	0.171347	4.21938	6.22941	1.78062	0.0836827	0.16416	0.860406
AAK1	0.173155	21.6667	5.46073	8.33325	0.0614895	0.243915	0.870461	0.136008	16.8349	5.66264	13.1651	0.0319496	0.512124	0.888737
AAMDC	0.0862479	10.7108	1.95746	-4.71079	0.0206788	0.630278	0.928126	0.0800098	7.35789	2.0138	-1.35789	0.0131464	0.761752	0.928502
AAMP	0.053413	0.498732	6.01901	5.50127	0.0117016	0.772055	0.95635	0.276838	2.40166	5.95495	3.59834	0.144402	0.0409321	0.859607
AAR2	0.0421049	4.78481	3.63664	1.21519	0.0101341	0.799549	0.961828	0.0578973	3.18345	3.58298	2.81655	0.0302604	0.530761	0.889205
AARS	0.107054	0.174429	7.63711	5.82557	0.072602	0.187006	0.864034	0.093312	3.85403	7.6444	2.14597	0.0432981	0.401213	0.879232
AARS2	0.0897306	0.154663	4.64086	5.84534	0.0569673	0.271567	0.870461	0.167598	3.46518	4.63104	2.53482	0.13829	0.0472233	0.859607
AASDH	0.021299	9.82854	4.88092	-3.82854	0.00396021	0.916862	0.982609	0.0768967	11.8511	4.92628	-5.85115	0.0280879	0.556006	0.893765
AASDHPPT	0.0772971	11.673	7.76371	-5.673	0.0296379	0.513362	0.903475	0.118329	5.15148	7.54558	0.848525	0.0264728	0.575403	0.896765
AASS	0.0927262	3.48211	4.92446	2.51789	0.0410212	0.394437	0.880082	0.0984331	17.3162	5.04769	12.6838	0.0418541	0.413823	0.879232
AATK	0.222797	1.55927	6.33621	4.44073	0.0992734	0.0971153	0.864034	0.093676	20.7922	6.41223	9.20781	0.0108012	0.799622	0.939612
ABAT	0.0547387	1.02225	8.31908	4.97775	0.0404171	0.400012	0.880938	0.0764487	3.64331	8.35927	2.35669	0.0924621	0.134587	0.860406
ABCA1	0.0433197	6.07235	5.49598	-0.0723528	0.0103124	0.796421	0.96126	0.0857641	12.9798	5.70323	17.0202	0.0215167	0.639282	0.903789
ABCA10	0.148528	20.7568	4.41335	9.24324	0.0887078	0.126045	0.864034	0.0575469	16.911	4.37177	13.089	0.0155369	0.724665	0.920525
ABCA11P	0.241785	19.7003	2.08733	10.2997	0.0738146	0.181646	0.864034	0.108119	15.4606	2.0641	14.5394	0.0167813	0.705828	0.91628
ABCA17P	0.0526345	18.0849	2.14524	11.9151	0.00742696	0.849212	0.971098	0.0761997	13.4169	2.38257	16.5831	0.0115221	0.787797	0.934716
ABCA2	0.208073	1.62763	7.5661	4.37237	0.0640516	0.229475	0.870461	0.155798	17.2097	7.81652	12.7903	0.0240144	0.606513	0.900121
ABCA3	0.181088	23.6942	6.7823	6.30585	0.0874704	0.129845	0.864034	0.118406	19.8962	6.88357	10.1038	0.0379955	0.449774	0.881873
ABCA5	0.0892272	20.0735	7.60898	9.92647	0.0285259	0.526651	0.906754	0.0803841	12.8627	7.60255	17.1373	0.0139961	0.748365	0.925918
ABCA6	0.16281	20.111	4.63769	9.88901	0.08402	0.141426	0.864034	0.12655	14.6347	4.7355	15.3653	0.0342515	0.487758	0.888353
ABCA7	0.224523	22.8059	3.03859	7.19414	0.0908027	0.11984	0.864034	0.137973	22.5184	3.15322	7.48156	0.0215991	0.638221	0.903266
ABCA8	0.230558	10.066	5.44686	-4.06603	0.0786826	0.161226	0.864034	0.269361	13.0967	5.63676	16.9033	0.0760495	0.19474	0.86105
ABCA9	0.217651	19.7336	4.14828	10.2664	0.114229	0.0666481	0.864034	0.0889911	13.2199	4.31603	16.7801	0.0203503	0.655171	0.907068
ABCB1	0.0652324	7.61564	4.35649	-1.61564	0.0119238	0.76825	0.956051	0.198866	8.92553	4.6667	-2.92553	0.0592704	0.28272	0.862453
ABCB10	0.0306652	14.4251	4.6526	15.5749	0.00746096	0.848504	0.971098	0.0812821	8.50936	4.6146	-2.50936	0.0347119	0.482988	0.888353
ABCB6	0.105654	22.8877	2.87197	7.11226	0.0516363	0.307789	0.870461	0.141501	0.782365	3.00676	5.21764	0.0506109	0.342056	0.874864
ABCB7	0.0359758	5.92711	3.77482	0.0728875	0.0200426	0.639498	0.928528	0.0253794	17.9637	3.83977	12.0363	0.0054824	0.893007	0.967721
ABCB8	0.173409	22.2464	4.24767	7.75356	0.0928628	0.113896	0.864034	0.151862	22.5656	4.37641	7.43444	0.0427431	0.406038	0.879232
ABCB9	0.179038	22.9499	4.35129	7.05013	0.106525	0.0810278	0.864034	0.0893484	22.2819	4.38025	7.71808	0.0155678	0.724196	0.920525
ABCC1	0.138162	20.6539	3.7379	9.34612	0.0628529	0.23611	0.870461	0.192747	16.9654	3.89086	13.0346	0.0845448	0.161024	0.860406
ABCC10	0.186818	22.0039	3.67664	7.99607	0.10943	0.0753636	0.864034	0.145496	0.696549	3.80485	5.30345	0.0471623	0.369025	0.875766
ABCC12	0.124733	16.3549	2.87322	13.6451	0.0294271	0.515874	0.905041	0.300593	3.04385	2.53962	2.95615	0.103246	0.105449	0.859607
ABCC4	0.154422	9.73025	3.98069	-3.73025	0.120793	0.0564063	0.864034	0.12789	8.34592	4.13999	-2.34592	0.0633077	0.258681	0.861823
ABCC5	0.187125	21.0908	6.29148	8.90917	0.0889906	0.125175	0.864034	0.120877	16.5916	6.5264	13.4084	0.0418395	0.413944	0.879232
ABCC8	0.318657	21.8715	4.3525	8.1285	0.116243	0.06333	0.864034	0.131627	19.3459	4.59673	10.6541	0.0178377	0.69049	0.912911
ABCC9	0.115095	21.7415	6.0231	8.25849	0.0378744	0.424545	0.88661	0.107797	15.008	6.2552	14.992	0.0216508	0.637482	0.903192
ABCD2	0.0929095	11.1311	6.37708	-5.13114	0.0298398	0.510932	0.903089	0.0403216	14.1887	6.25728	15.8113	0.00367907	0.926831	0.975691
ABCD3	0.0975086	8.23303	6.47106	-2.23303	0.0463939	0.348311	0.872284	0.0794412	9.05818	6.48362	-3.05818	0.0324319	0.507028	0.888554
ABCD4	0.15514	22.2184	3.84298	7.78161	0.105534	0.0830508	0.864034	0.116272	18.0123	4.06505	11.9877	0.0258405	0.583157	0.897346
ABCE1	0.0672694	10.04	6.70448	-4.04003	0.0196332	0.645448	0.930188	0.126641	6.14879	6.52294	-0.148788	0.0454832	0.382723	0.878959
ABCF1	0.103696	1.18843	4.71812	4.81157	0.0359792	0.443508	0.889878	0.138942	2.07805	4.81558	3.92195	0.110307	0.0898123	0.859607
ABCF2	0.0597644	0.893142	6.12897	5.10686	0.0304722	0.503624	0.902448	0.136713	3.1755	6.00545	2.8245	0.149965	0.0358635	0.859607
ABCF3	0.128498	0.607199	5.21193	5.3928	0.100321	0.09457	0.864034	0.178937	2.48508	5.18777	3.51492	0.130195	0.0570958	0.859607
ABCG1	0.102307	0.408827	4.72203	5.59117	0.077842	0.164666	0.864034	0.0779127	17.9596	4.8392	12.0404	0.0286925	0.548837	0.893466
ABCG2	0.161968	10.6555	5.84913	-4.65552	0.0437557	0.370222	0.872957	0.0438752	17.2861	5.61877	12.7139	0.00196161	0.960237	0.987993
ABCG4	0.211538	21.7774	2.83377	8.22256	0.0651687	0.223456	0.870461	0.102143	17.1188	3.00415	12.8812	0.0181623	0.685881	0.911747
ABHD10	0.0903625	9.68232	6.59271	-3.68232	0.0314194	0.492781	0.899534	0.119224	4.57087	6.37218	1.42913	0.0283891	0.552433	0.893765
ABHD11	0.0738171	20.8131	2.86366	9.18685	0.016542	0.692205	0.944647	0.189428	1.76873	2.74898	4.23127	0.105478	0.100311	0.859607
ABHD12	0.126349	2.07448	5.74474	3.92552	0.098115	0.0999161	0.864034	0.0502957	5.41942	5.72821	0.580577	0.0176421	0.693364	0.913673
ABHD12B	0.10254	6.76451	2.56372	-0.764511	0.036895	0.434157	0.887863	0.0788962	3.13699	2.38673	2.86301	0.0171994	0.699723	0.914566
ABHD13	0.0608339	12.1221	5.53563	17.8779	0.00963551	0.808457	0.964414	0.165529	12.9623	5.69113	17.0377	0.057814	0.292048	0.86465
ABHD14A	0.149611	3.33215	4.01638	2.66785	0.0541687	0.290266	0.870461	0.260853	3.27526	3.81753	2.72474	0.119641	0.0725955	0.859607
ABHD14B	0.0517312	4.22345	1.92883	1.77655	0.00814078	0.835826	0.969464	0.157033	9.69858	2.16641	-3.69858	0.0448403	0.388084	0.879232
ABHD15	0.150789	5.53207	1.99996	0.467927	0.0717261	0.191042	0.864034	0.0565435	19.2276	2.14716	10.7724	0.00901338	0.829942	0.949029
ABHD16A	0.0115669	23.022	2.79352	6.97798	0.000302859	0.993294	0.998542	0.226404	3.53178	2.6032	2.46822	0.108427	0.0938285	0.859607
ABHD17A	0.254571	2.33214	6.3655	3.66786	0.109336	0.0755393	0.864034	0.141027	3.37066	6.24778	2.62934	0.0303137	0.530182	0.889205
ABHD17B	0.144212	9.96179	5.9041	-3.96179	0.0911095	0.118942	0.864034	0.0650547	8.65269	5.74567	-2.65269	0.0133001	0.75931	0.927572
ABHD17C	0.138563	17.3805	3.80155	12.6195	0.0627994	0.236434	0.870461	0.143513	16.1853	3.87167	13.8147	0.0678831	0.233846	0.861823
ABHD18	0.0234947	4.87677	4.61658	1.12323	0.00516616	0.892837	0.978389	0.0693895	14.7706	4.64349	15.2294	0.0349293	0.480696	0.887877
ABHD2	0.104708	23.8486	7.42871	6.15142	0.0684033	0.206961	0.864918	0.047123	17.871	7.55474	12.129	0.0162145	0.714357	0.918834
ABHD3	0.205944	12.5791	3.58999	17.4209	0.12127	0.0557146	0.864034	0.100129	13.959	3.70841	16.041	0.0297356	0.536735	0.890131
ABHD4	0.0951085	4.46541	2.08694	1.53459	0.014584	0.723518	0.951043	0.189634	16.7008	2.3957	13.2992	0.0341459	0.488864	0.888353
ABHD5	0.0871479	11.1002	3.74834	-5.10025	0.0537702	0.292995	0.870461	0.0381332	6.85185	3.77517	-0.851853	0.0158322	0.72016	0.920326
ABHD6	0.11251	7.52907	5.53063	-1.52907	0.0687901	0.205062	0.864918	0.150367	2.00039	5.28987	3.99961	0.0664236	0.2416	0.861823
ABHD8	0.192921	1.11286	5.33369	4.88714	0.0888159	0.125689	0.864034	0.138956	0.542973	5.29664	5.45703	0.0328008	0.503087	0.888554
ABI1	0.0501459	9.7196	6.91779	-3.7196	0.014972	0.717223	0.949953	0.0961433	7.53803	6.88208	-1.53803	0.044488	0.39106	0.879232
ABI2	0.0653682	18.4817	8.44844	11.5183	0.0203051	0.635643	0.928528	0.0361385	18.2749	8.49014	11.7251	0.00790816	0.849235	0.95254
ABI3BP	0.223024	13.7876	1.85727	16.2124	0.054938	0.285092	0.870461	0.132407	12.1139	2.21795	17.8861	0.0169029	0.704074	0.915939
ABL1	0.133619	22.7788	4.42031	7.22122	0.0532497	0.296499	0.870461	0.133714	16.3958	4.68018	13.6042	0.0326448	0.504698	0.888554
ABL2	0.0829917	23.2592	6.58922	6.74085	0.0322755	0.483169	0.898765	0.106617	15.0726	6.71372	14.9274	0.0475769	0.365699	0.875766
ABLIM1	0.0533041	0.0237231	7.20197	5.97628	0.0129353	0.751017	0.95426	0.114324	17.5085	7.37999	12.4915	0.0517267	0.333859	0.874356
ABLIM2	0.173204	23.5358	5.43431	6.46421	0.0837395	0.142408	0.864034	0.134772	0.819605	5.48335	5.1804	0.0457186	0.380796	0.878207
ABLIM3	0.104504	1.31297	4.39732	4.68703	0.0398865	0.404971	0.882457	0.0353496	17.7851	4.57244	12.2149	0.00426107	0.915782	0.972663
ABR	0.13446	22.2994	8.14268	7.70065	0.0614499	0.244151	0.870461	0.0746865	22.158	8.24127	7.84201	0.0148386	0.735324	0.923611
ABRACL	0.0569956	14.3449	3.91703	15.6551	0.00473118	0.901489	0.979385	0.271327	3.46721	3.5729	2.53279	0.0806224	0.175849	0.860658
ABRAXAS1	0.0531453	14.6699	2.02946	15.3301	0.0159358	0.701789	0.947238	0.108429	12.2895	2.21644	17.7105	0.0545026	0.314021	0.870083
ABRAXAS2	0.0670525	5.36053	4.79461	0.639472	0.0329676	0.475411	0.898765	0.0820101	5.6123	4.75893	0.387701	0.0369264	0.460357	0.884125
ABT1	0.0613019	3.52587	3.74649	2.47413	0.0113976	0.777257	0.95746	0.248276	2.76239	3.60632	3.23761	0.146574	0.0389013	0.859607
ABTB1	0.16735	23.817	4.46635	6.18298	0.057591	0.267592	0.870461	0.144282	21.5938	4.53564	8.40622	0.0240036	0.606672	0.900121
ABTB2	0.136882	21.9636	2.18744	8.03643	0.0443872	0.364912	0.872604	0.165466	19.3992	2.35164	10.6008	0.0377673	0.45203	0.882856
ACAA1	0.135335	23.0469	4.33342	6.95306	0.0796674	0.157372	0.864034	0.0743511	6.73011	4.4036	-0.730112	0.0247346	0.597277	0.898553
ACAA2	0.0842949	7.5683	4.846	-1.5683	0.0414	0.391044	0.87772	0.0910053	10.8493	4.94962	-4.84925	0.029828	0.535651	0.890131
ACACB	0.189312	0.572939	4.48864	5.42706	0.079267	0.158915	0.864034	0.117451	22.8681	4.71272	7.13188	0.0128395	0.766622	0.930296
ACAD10	0.117631	21.6546	3.59145	8.34544	0.0873638	0.130196	0.864034	0.0355639	18.7378	3.77663	11.2622	0.00537275	0.895015	0.96837
ACAD11	0.0667992	23.9985	1.20229	6.00147	0.016395	0.694531	0.945089	0.019088	13.5695	1.29375	16.4305	0.000610011	0.987596	0.996172
ACAD8	0.0649496	22.2713	5.52945	7.72873	0.092266	0.115656	0.864034	0.1282	1.85689	5.47214	4.14311	0.201501	0.0103247	0.859607
ACAD9	0.102522	22.212	4.68291	7.78801	0.0844001	0.140116	0.864034	0.0961231	1.74944	4.65904	4.25056	0.0660885	0.243363	0.861823
ACADL	0.0194313	4.03873	1.3744	1.96127	0.00135143	0.970832	0.994442	0.0938143	10.2008	1.62608	-4.20078	0.0233864	0.614623	0.901266
ACADM	0.0410344	12.2547	5.78851	17.7453	0.0096592	0.808055	0.964414	0.0488171	9.85971	5.85143	-3.85971	0.00884704	0.832852	0.949503
ACADS	0.0683933	6.82646	3.21985	-0.826461	0.0115139	0.775284	0.957269	0.279987	0.95236	3.11471	5.04764	0.101154	0.110635	0.859607
ACADSB	0.0737216	16.9923	6.30096	13.0077	0.0297367	0.512146	0.903475	0.069169	10.493	6.28299	-4.49302	0.0211147	0.644727	0.904597
ACADVL	0.0685613	0.984924	6.35628	5.01508	0.0284574	0.527429	0.906754	0.0869981	1.29966	6.38407	4.70034	0.0276028	0.5617	0.894623
ACAP1	0.129822	3.02379	1.70114	2.97621	0.0425918	0.380318	0.874866	0.0953878	21.8499	1.85914	8.15008	0.0144857	0.740946	0.924325
ACAP2	0.0625479	10.3646	6.75022	-4.36462	0.0257472	0.561298	0.913332	0.171719	14.0535	6.90291	15.9465	0.114525	0.0816511	0.859607
ACAP2.IT1	0.104914	0.443289	1.14211	5.55671	0.00319742	0.932198	0.987033	0.311922	12.9783	1.64603	17.0217	0.0404488	0.426568	0.880019
ACAP3	0.182254	23.4482	6.45489	6.55182	0.089388	0.124015	0.864034	0.138289	0.866675	6.54594	5.13332	0.0243206	0.602571	0.899385
ACAT1	0.0488839	8.76003	6.38871	-2.76003	0.00926247	0.815285	0.965466	0.160953	4.25064	6.25494	1.74936	0.0991557	0.115638	0.860406
ACAT2	0.064004	3.7313	5.70106	2.2687	0.00620456	0.872509	0.975081	0.337104	1.31723	5.16857	4.68277	0.108236	0.0942248	0.859607
ACBD3	0.0786774	7.47051	5.70302	-1.47051	0.0341201	0.462998	0.896578	0.101259	8.14826	5.77449	-2.14826	0.0609402	0.272534	0.862453
ACBD4	0.10906	23.189	2.57421	6.81096	0.0562316	0.276349	0.870461	0.0923703	1.91108	2.73401	4.08892	0.0179802	0.688422	0.912415
ACBD5	0.048805	8.40168	6.49153	-2.40168	0.0190559	0.653979	0.932889	0.077005	10.0039	6.5515	-4.00388	0.0364123	0.465508	0.885168
ACBD7	0.0829825	8.91319	5.41956	-2.91319	0.0144018	0.726406	0.951043	0.0255226	15.8407	5.56496	14.1593	0.00129241	0.973756	0.991808
ACCS	0.113615	23.908	2.18552	6.09198	0.0293638	0.516638	0.905216	0.00730293	6.09602	2.39761	-0.0960248	8.87907e-05	0.99817	0.999368
ACD	0.144018	2.53506	2.97112	3.46494	0.0753146	0.175183	0.864034	0.172014	0.47708	2.88508	5.52292	0.0759494	0.195181	0.86105
ACER2	0.0512433	14.2957	2.13326	15.7043	0.00423128	0.911369	0.981329	0.0907793	17.1905	2.24909	12.8095	0.0191677	0.671504	0.910457
ACER2.1	0.276563	18.6563	1.819	11.3437	0.0978747	0.100539	0.864034	0.266619	14.3561	2.18017	15.6439	0.116831	0.0774279	0.859607
ACER3	0.0875325	10.381	6.03941	-4.38102	0.057307	0.269403	0.870461	0.0838998	13.7903	5.99274	16.2097	0.0377552	0.452151	0.882856
ACHE	0.220994	23.2116	3.46747	6.78844	0.129369	0.0453098	0.864034	0.174944	23.7614	3.46566	6.23856	0.0459837	0.378647	0.877453
ACIN1	0.0944143	23.3013	5.84966	6.69871	0.0446878	0.362362	0.872604	0.0220796	15.9097	6.0751	14.0903	0.00190911	0.961274	0.988046
ACKR3	0.163248	4.94637	2.22233	1.05363	0.0429798	0.37693	0.874866	0.0173595	7.87552	2.48369	-1.87552	0.0004766	0.990335	0.996905
ACLY	0.0573868	22.5225	6.78373	7.47752	0.0256719	0.562276	0.913961	0.156543	0.867871	6.65127	5.13213	0.0798109	0.179049	0.860658
ACO1	0.0365943	1.33009	5.02126	4.66991	0.0193933	0.649066	0.931426	0.0173187	1.58912	5.12866	4.41088	0.0023681	0.952145	0.985139
ACO2	0.076302	0.938441	7.12857	5.06156	0.0395883	0.407884	0.882962	0.132704	1.52616	7.11952	4.47384	0.0808887	0.174802	0.860658
ACOT1	0.339752	23.0701	2.05376	6.92991	0.0570913	0.270772	0.870461	0.18487	9.61379	2.07291	-3.61379	0.0164809	0.710437	0.917507
ACOT11	0.309654	21.6159	4.63793	8.38413	0.150449	0.026277	0.864034	0.251261	21.456	4.80211	8.54405	0.0684769	0.230746	0.861823
ACOT13	0.0773253	9.24242	5.37493	-3.24242	0.0489624	0.327788	0.870461	0.0356078	6.57858	5.40536	-0.578579	0.0147767	0.736293	0.923645
ACOT2	0.186451	0.390618	3.49303	5.60938	0.0607735	0.248175	0.870461	0.160063	2.88103	3.43137	3.11897	0.0453376	0.383919	0.878959
ACOT4	0.100192	17.1837	2.68828	12.8163	0.0351961	0.451583	0.892026	0.161019	0.0303223	2.48557	5.96968	0.0625274	0.263087	0.862453
ACOT7	0.14163	0.545488	5.77521	5.45451	0.0863717	0.133391	0.864034	0.174159	1.17917	5.63068	4.82083	0.0751692	0.198644	0.86105
ACOT8	0.0632999	5.07964	4.8747	0.920362	0.010824	0.787447	0.960182	0.189522	3.6199	4.71106	2.3801	0.127574	0.0605491	0.859607
ACOT9	0.0340866	21.049	4.78848	8.95101	0.00987524	0.804152	0.963404	0.117619	4.33722	4.73731	1.66278	0.103574	0.104709	0.859607
ACOX1	0.0215497	3.36974	7.11274	2.63026	0.00693806	0.858436	0.973453	0.0198065	17.2372	7.18276	12.7628	0.00944982	0.822514	0.946599
ACOX2	0.111625	2.88211	1.25952	3.11789	0.0243483	0.579403	0.917696	0.0381574	7.47308	1.40685	-1.47308	0.00224496	0.954643	0.985744
ACOX3	0.219741	21.6947	3.80865	8.30528	0.211912	0.00496295	0.864034	0.0536879	19.7847	3.86053	10.2153	0.0136752	0.753423	0.926333
ACP1	0.0770084	9.42458	6.50244	-3.42458	0.0215558	0.617669	0.92418	0.180069	3.99529	6.28833	2.00471	0.074467	0.201819	0.86105
ACP2	0.120942	23.558	4.17506	6.44205	0.0503301	0.317356	0.870461	0.109856	3.50121	4.14198	2.49879	0.0326895	0.504212	0.888554
ACP6	0.0579092	4.52378	2.95917	1.47622	0.0122931	0.761878	0.954263	0.0579675	0.190715	3.05055	5.80928	0.012053	0.779275	0.933761
ACSBG1	0.195176	4.59732	5.93465	1.40268	0.068902	0.204513	0.864918	0.110699	0.0667225	5.88554	5.93328	0.0236089	0.611744	0.900992
ACSF2	0.0768884	6.1326	2.62114	-0.132595	0.0206929	0.630079	0.928126	0.114638	3.55371	2.79256	2.44629	0.0246496	0.598389	0.898553
ACSF3	0.0570144	21.4384	4.01906	8.5616	0.019686	0.644686	0.930188	0.121251	23.7917	4.10385	6.20827	0.0425497	0.407748	0.879232
ACSL1	0.14129	8.0671	5.96991	-2.0671	0.0889454	0.125314	0.864034	0.0984803	8.22983	5.90093	-2.22983	0.0357167	0.472611	0.885884
ACSL3	0.0628632	8.41171	8.80556	-2.41171	0.0150321	0.716246	0.949953	0.0938031	4.21246	8.72441	1.78754	0.0241881	0.604268	0.899652
ACSL4	0.0705014	8.6643	7.72461	-2.6643	0.0188659	0.656871	0.932899	0.140428	4.19742	7.57115	1.80258	0.0327639	0.503478	0.888554
ACSL5	0.253885	4.81849	2.66557	1.18151	0.0599024	0.253346	0.870461	0.23334	8.99481	3.16598	-2.99481	0.0411022	0.42062	0.879232
ACSL6	0.0749521	16.9091	8.42272	13.0909	0.0304653	0.503714	0.902448	0.069324	1.11528	8.24034	4.88472	0.0138873	0.750097	0.926333
ACSM5	0.131267	11.2938	1.80485	-5.29379	0.031213	0.495087	0.900561	0.380014	10.0725	2.25702	-4.0725	0.114117	0.0824517	0.859607
ACSS1	0.24624	22.216	5.26058	7.78401	0.0974667	0.101561	0.864034	0.184029	0.196733	5.23999	5.80327	0.0354119	0.475702	0.887054
ACSS2	0.0582419	3.51231	4.48274	2.48769	0.0254709	0.564785	0.916055	0.093799	1.59225	4.44076	4.40775	0.0763501	0.19342	0.86105
ACSS3	0.0710511	7.55651	4.60179	-1.55651	0.0184941	0.662474	0.93462	0.0997061	13.1838	4.90895	16.8162	0.0215942	0.638286	0.903266
ACTA2	0.144516	14.5625	3.72281	15.4375	0.019196	0.651959	0.932594	0.1659	4.56284	3.70765	1.43716	0.0298943	0.534862	0.890131
ACTA2.AS1	0.29871	22.771	1.79088	7.22905	0.0818137	0.149337	0.864034	0.190838	14.7577	2.17549	15.2423	0.0256923	0.584981	0.897346
ACTB	0.0994188	2.95655	9.11915	3.04345	0.0163667	0.694969	0.945147	0.0969686	23.4943	9.24378	6.5057	0.0157618	0.721195	0.920473
ACTG1	0.152821	3.87567	9.15986	2.12433	0.0863957	0.133307	0.864034	0.159754	3.13489	9.093	2.86511	0.0719499	0.213489	0.861823
ACTG1P18	0.368759	22.0255	0.915585	7.97448	0.115059	0.0652342	0.864034	0.254651	18.4871	1.23938	11.5129	0.0507349	0.341137	0.874833
ACTL6A	0.172598	11.2604	2.93883	-5.26044	0.127219	0.0478651	0.864034	0.172918	11.9449	3.10157	-5.94492	0.0880029	0.148902	0.860406
ACTL6B	0.0790527	2.55818	5.10775	3.44182	0.0153581	0.711035	0.949674	0.321054	2.07035	4.89537	3.92965	0.160805	0.0279123	0.859607
ACTN1	0.148525	22.1085	5.739	7.89149	0.0399619	0.40423	0.882417	0.102572	17.2353	5.98751	12.7647	0.0216547	0.637444	0.903192
ACTN2	0.0918373	0.441692	5.6345	5.55831	0.070449	0.197136	0.864034	0.0171197	18.4958	5.60223	11.5042	0.00253856	0.948731	0.984039
ACTN4	0.136445	22.7091	6.12843	7.29088	0.0592896	0.25704	0.870461	0.094342	20.3372	6.23168	9.66284	0.0224147	0.627363	0.90155
ACTR10	0.0545884	10.0331	6.36763	-4.03305	0.00851245	0.829	0.967659	0.217825	4.46554	6.1628	1.53446	0.0798232	0.178994	0.860658
ACTR1A	0.107757	2.87776	7.51256	3.12224	0.0968316	0.103175	0.864034	0.18736	2.00044	7.32877	3.99956	0.196728	0.0116767	0.859607
ACTR1B	0.0971349	22.2363	7.12795	7.76367	0.0319616	0.486665	0.898765	0.210422	2.29709	6.83943	3.70291	0.085029	0.159272	0.860406
ACTR2	0.127862	17.4597	7.45831	12.5403	0.0325818	0.479746	0.898765	0.111249	13.0843	7.61944	16.9157	0.0256306	0.585752	0.897346
ACTR3	0.0629838	8.75196	7.42653	-2.75196	0.019214	0.651711	0.932594	0.11294	7.17827	7.34521	-1.17827	0.0408727	0.422626	0.880019
ACTR3B	0.0145707	16.4779	5.4774	13.5221	0.00217073	0.953666	0.991937	0.166479	2.86473	5.33575	3.13527	0.168931	0.0229298	0.859607
ACTR3C	0.0242076	9.08818	2.40732	-3.08818	0.00255939	0.945472	0.990694	0.164364	13.0306	2.62962	16.9694	0.0410046	0.421446	0.879232
ACTR5	0.136852	1.72285	3.0297	4.27715	0.176412	0.0132501	0.864034	0.0936089	2.33672	3.01108	3.66328	0.0685593	0.230305	0.861823
ACTR6	0.13352	11.9782	6.05312	-5.9782	0.0366463	0.436689	0.88857	0.17623	5.71692	5.87164	0.283077	0.0439378	0.395733	0.879232
ACTR8	0.0483354	24	5.58411	6.00001	0.0233346	0.593177	0.92019	0.0845475	7.8574	5.57222	-1.8574	0.0603696	0.275991	0.862453
ACTRT3	0.0753217	7.70606	1.38207	-1.70606	0.0328245	0.477015	0.898765	0.107492	21.8926	1.2839	8.10736	0.0211344	0.644471	0.904596
ACVR1	0.0496272	16.9143	3.71602	13.0857	0.0156572	0.706199	0.948484	0.128535	14.2227	3.77646	15.7773	0.114382	0.081913	0.859607
ACVR1B	0.126165	0.0903796	5.37366	5.90962	0.0498983	0.32053	0.870461	0.0756938	22.5632	5.47269	7.43682	0.0240509	0.606044	0.900121
ACVR1C	0.0493703	5.48706	3.72783	0.512945	0.00931797	0.814261	0.965466	0.0942605	13.7512	3.74044	16.2488	0.0255486	0.586794	0.89746
ACVR2A	0.0132533	5.89038	5.90621	0.109621	0.000861417	0.981375	0.996524	0.0880874	14.5292	6.0193	15.4708	0.0528531	0.325656	0.871081
ACVR2B	0.285093	23.9709	2.46573	6.02907	0.198658	0.00716246	0.864034	0.0420414	21.4542	2.76657	8.54577	0.00270255	0.945499	0.983014
ACVRL1	0.115755	7.76758	2.91646	-1.76758	0.0146748	0.722063	0.950256	0.145709	6.71688	2.99754	-0.71688	0.0187138	0.67801	0.911324
ACYP1	0.12657	16.5311	3.31692	13.4689	0.0175002	0.677576	0.93996	0.264753	4.20188	3.30957	1.79812	0.0854436	0.157755	0.860406
ACYP2	0.113734	10.2216	5.05732	-4.22158	0.050361	0.317126	0.870461	0.18068	2.80408	4.85247	3.19592	0.0755526	0.196925	0.86105
ADA	0.0854446	4.15386	1.12312	1.84614	0.0118248	0.76992	0.956051	0.126057	2.68216	1.13687	3.31784	0.0190646	0.672913	0.910524
ADA2	0.0982438	9.88868	2.43289	-3.88868	0.020828	0.628167	0.928006	0.129763	14.1736	2.61499	15.8264	0.0191861	0.67126	0.910457
ADAL	0.0126556	9.51455	4.07743	-3.51455	0.00108259	0.976541	0.99508	0.0760996	6.84812	4.09964	-0.848124	0.0452854	0.38434	0.878996
ADAM10	0.04902	11.781	7.06693	-5.78103	0.0200273	0.63971	0.928528	0.141528	13.2552	7.11951	16.7448	0.118461	0.0745695	0.859607
ADAM11	0.124873	22.844	6.33232	7.15601	0.0922966	0.115556	0.864034	0.228817	1.46027	6.23704	4.53973	0.155765	0.0313478	0.859607
ADAM15	0.135804	3.34012	4.31069	2.65988	0.0618359	0.241911	0.870461	0.0208023	0.263635	4.394	5.73637	0.000699563	0.985742	0.995689
ADAM17	0.06251	20.216	4.78807	9.78399	0.0287517	0.523912	0.906369	0.0630132	14.2042	4.91263	15.7958	0.0198765	0.661712	0.907068
ADAM19	0.130776	21.6455	3.61967	8.35448	0.0625687	0.237781	0.870461	0.0837704	21.1051	3.66102	8.89485	0.0248813	0.59538	0.898553
ADAM1A	0.284793	21.5986	2.01356	8.40142	0.158373	0.0213273	0.864034	0.118378	15.7684	2.32404	14.2316	0.0315008	0.517049	0.889205
ADAM20	0.332994	21.3398	2.03835	8.66025	0.102608	0.0893562	0.864034	0.230385	16.0191	2.42906	13.9809	0.0433926	0.400403	0.879232
ADAM21	0.228194	20.9379	1.41198	9.06207	0.0873857	0.130116	0.864034	0.18936	16.8317	1.43817	13.1683	0.051273	0.337194	0.874833
ADAM22	0.0272371	21.155	8.49554	8.84504	0.00416137	0.912831	0.981737	0.0568149	8.66647	8.47463	-2.66647	0.01053	0.80417	0.941774
ADAM23	0.0860686	22.0392	6.91967	7.96082	0.0244003	0.578739	0.917696	0.0597264	9.80486	6.90528	-3.80486	0.00799707	0.847667	0.952037
ADAM28	0.263622	10.7811	3.23158	-4.78114	0.0868993	0.131672	0.864034	0.0484833	8.88771	3.32959	-2.88771	0.00189293	0.961605	0.98829
ADAM32	0.0474772	13.224	4.48326	16.776	0.0102443	0.797623	0.961499	0.143892	11.3277	4.53872	-5.32769	0.0744384	0.201942	0.86105
ADAM33	0.0991181	21.0333	1.51375	8.96674	0.0160598	0.699833	0.946579	0.219824	3.88116	1.67693	2.11884	0.0630358	0.260183	0.861823
ADAM9	0.0389717	7.90306	6.3129	-1.90306	0.00895622	0.820865	0.96596	0.0907681	7.02441	6.36732	-1.02441	0.039702	0.433506	0.880429
ADAMTS1	0.0710507	8.45641	4.60029	-2.45641	0.0120075	0.766819	0.955846	0.143046	0.0599451	4.72945	5.94005	0.0150701	0.731714	0.922097
ADAMTS10	0.197964	22.7196	3.68779	7.28036	0.0913035	0.118392	0.864034	0.162246	3.26134	3.89944	2.73866	0.0310832	0.521684	0.889205
ADAMTS13	0.14438	23.9459	2.66909	6.05406	0.0522756	0.303259	0.870461	0.133862	0.630449	2.75747	5.36955	0.0202019	0.657237	0.907068
ADAMTS16	0.229275	1.22316	1.58623	4.77684	0.0823274	0.147462	0.864034	0.0661307	18.7945	1.80288	11.2055	0.0058492	0.886188	0.965096
ADAMTS17	0.126173	19.9625	2.8985	10.0375	0.0460538	0.351118	0.872284	0.113303	23.304	2.9126	6.69604	0.0192138	0.670861	0.910288
ADAMTS19	0.0178634	1.73002	4.01215	4.26998	0.00141921	0.9694	0.994442	0.0275604	2.67414	4.00573	3.32586	0.00356835	0.928898	0.97648
ADAMTS2	0.144913	23.8502	1.02758	6.14978	0.0189587	0.655479	0.932899	0.181169	17.0881	1.63234	12.9119	0.0225265	0.6259	0.90155
ADAMTS3	0.0364207	21.8168	4.01832	8.18317	0.00566751	0.882988	0.976767	0.0911576	6.14525	4.03738	-0.14525	0.0216744	0.637181	0.903192
ADAMTS4	0.174819	10.5184	3.86489	-4.51839	0.0488267	0.328847	0.870461	0.141058	16.5764	3.80445	13.4236	0.0185558	0.68025	0.911324
ADAMTS5	0.0766602	16.0691	2.29774	13.9309	0.0126001	0.756663	0.95426	0.316954	10.6855	2.3508	-4.68554	0.152169	0.0340725	0.859607
ADAMTS6	0.0641568	8.19911	2.56563	-2.19911	0.0234539	0.591522	0.919705	0.106318	5.63078	2.44954	0.369217	0.0382819	0.446968	0.881143
ADAMTS8	0.0869725	0.0527664	4.0646	5.94723	0.0370721	0.432398	0.887713	0.232772	2.14723	3.95794	3.85277	0.122508	0.067941	0.859607
ADAMTS9	0.0313285	21.4959	3.11846	8.50406	0.00157964	0.96609	0.994362	0.30614	20.9483	3.42401	9.05173	0.0557781	0.305409	0.868924
ADAMTS9.AS2	0.126861	18.3078	2.45772	11.6922	0.0479369	0.335883	0.870875	0.123288	15.2191	2.89506	14.7809	0.0250512	0.593225	0.898067
ADAMTSL1	0.12258	23.341	2.39368	6.65903	0.0462004	0.349919	0.872284	0.154973	11.578	2.32098	-5.578	0.0633888	0.258222	0.861823
ADAMTSL2	0.19546	1.83385	3.99514	4.16615	0.106853	0.0803824	0.864034	0.099703	3.47545	4.14845	2.52455	0.0245408	0.599787	0.898583
ADAMTSL3	0.0359869	10.1527	3.46096	-4.15273	0.00688832	0.859361	0.97392	0.0373579	11.7516	3.68561	-5.75163	0.00445479	0.912127	0.972032
ADAP1	0.169965	3.28527	5.61011	2.71473	0.0659413	0.219459	0.868616	0.177348	2.33577	5.44296	3.66423	0.0479557	0.362606	0.875766
ADAP2	0.244854	11.89	2.28814	-5.89	0.102862	0.0888182	0.864034	0.0495843	6.55614	2.45038	-0.556143	0.00349984	0.93019	0.976679
ADAR	0.0767075	0.539128	8.08017	5.46087	0.029246	0.518057	0.905325	0.0217661	19.9525	8.14977	10.0475	0.0046552	0.908436	0.970648
ADARB1	0.110568	21.689	5.89441	8.31099	0.0766975	0.169316	0.864034	0.0929859	18.6626	5.94655	11.3374	0.039748	0.433103	0.880429
ADARB2	0.176966	0.68989	3.59161	5.31011	0.0711329	0.193855	0.864034	0.0318422	22.9996	3.70001	7.00037	0.00139146	0.971751	0.991113
ADAT1	0.132792	23.3735	4.58339	6.62654	0.110483	0.0733683	0.864034	0.109434	16.4238	4.606	13.5762	0.0828363	0.167283	0.860406
ADAT2	0.15483	17.7523	1.27968	12.2477	0.0675797	0.211088	0.866252	0.0712574	17.8574	1.48008	12.1426	0.0142481	0.744503	0.924838
ADCK1	0.18459	22.8173	2.75458	7.18273	0.137793	0.0364371	0.864034	0.0987525	2.32216	2.74035	3.67784	0.0292838	0.541997	0.891611
ADCK2	0.0436873	5.45356	4.91676	0.546442	0.00824274	0.833976	0.968889	0.173458	2.48867	4.81425	3.51133	0.0796417	0.179686	0.860658
ADCK5	0.140828	23.7345	2.76137	6.26555	0.0514003	0.309498	0.870461	0.197056	1.48495	2.61479	4.51505	0.0683976	0.231155	0.861823
ADCY1	0.131995	22.6815	8.46453	7.31854	0.0358263	0.445056	0.890037	0.100208	17.9212	8.60778	12.0788	0.0230155	0.619396	0.901266
ADCY10P1	0.147117	21.0466	1.40281	8.95336	0.0362161	0.441107	0.889084	0.0873386	15.0974	1.91713	14.9026	0.00949107	0.821766	0.946599
ADCY2	0.099358	0.318875	7.47289	5.68112	0.0793423	0.158638	0.864034	0.0538763	17.7945	7.60847	12.2055	0.0231946	0.617104	0.901266
ADCY3	0.135373	23.279	4.95381	6.721	0.0556271	0.280442	0.870461	0.0902101	18.6165	5.13873	11.3835	0.0267569	0.571992	0.896148
ADCY5	0.169297	23.9843	6.03514	6.0157	0.0922541	0.115687	0.864034	0.0432799	1.56049	6.12101	4.43951	0.00440073	0.91314	0.972465
ADCY6	0.145388	21.0806	5.18364	8.91936	0.0893387	0.124156	0.864034	0.0534485	22.0123	5.35533	7.9877	0.0079283	0.84887	0.95245
ADCY7	0.0634771	0.999041	3.04651	5.00096	0.0117154	0.771823	0.956291	0.129117	1.48864	3.12864	4.51136	0.0213599	0.641395	0.904274
ADCY8	0.128849	21.235	4.71451	8.76499	0.125011	0.0506666	0.864034	0.165985	0.319537	4.7176	5.68046	0.139289	0.046074	0.859607
ADCY9	0.213969	23.8503	4.7981	6.14969	0.0879079	0.128473	0.864034	0.164959	18.3574	4.99636	11.6426	0.0491563	0.353257	0.875766
ADCYAP1	0.0249672	13.6422	4.75694	16.3578	0.00247561	0.947241	0.991058	0.352489	2.24674	4.62182	3.75326	0.0896398	0.143444	0.860406
ADCYAP1.1	0.17198	21.8111	1.28531	8.18891	0.0649356	0.224668	0.870461	0.523522	1.57588	1.12787	4.42412	0.188942	0.0141573	0.859607
ADCYAP1R1	0.137124	22.6992	7.0615	7.30079	0.107578	0.0789187	0.864034	0.0794985	19.962	7.25814	10.038	0.0196367	0.665035	0.908205
ADD1	0.0874136	1.15905	8.11663	4.84095	0.0817784	0.149474	0.864034	0.0582165	19.082	8.20455	10.918	0.0391506	0.43864	0.880797
ADD2	0.134084	23.1754	7.13458	6.82456	0.0382257	0.421048	0.88661	0.0611831	19.1774	7.27386	10.8226	0.01057	0.803502	0.941366
ADD3	0.157381	8.93718	8.6721	-2.93718	0.0846763	0.139176	0.864034	0.147572	10.6228	8.7996	-4.62279	0.0557113	0.305839	0.868924
ADGRA1	0.271562	23.8003	4.59608	6.19966	0.0832821	0.144017	0.864034	0.0890253	23.9615	4.71686	6.03849	0.00735108	0.859059	0.95506
ADGRA2	0.157882	0.53498	3.09305	5.46502	0.0547853	0.286088	0.870461	0.0811895	3.82107	3.1799	2.17893	0.00771196	0.852628	0.953881
ADGRA3	0.119979	5.37186	5.87906	0.628138	0.0355212	0.448243	0.890089	0.0716018	22.9152	5.90975	7.08481	0.0151618	0.73035	0.921474
ADGRB1	0.350692	22.1745	5.21638	7.82546	0.15463	0.0235054	0.864034	0.227446	21.3171	5.32243	8.6829	0.0391683	0.438484	0.880797
ADGRB2	0.165549	22.6611	7.19648	7.33893	0.0605752	0.249336	0.870461	0.17235	22.3374	7.17827	7.66255	0.0422817	0.410128	0.879232
ADGRB3	0.0151903	18.392	8.47754	11.608	0.00162202	0.965212	0.994305	0.0423964	1.674	8.52227	4.326	0.0185796	0.679931	0.911324
ADGRD1	0.154578	1.58721	1.21785	4.41279	0.0577571	0.266527	0.870461	0.141098	21.245	1.46068	8.755	0.0294108	0.54054	0.89089
ADGRE5	0.108936	8.50946	1.58701	-2.50946	0.0314613	0.492329	0.899422	0.0908247	6.71412	1.69791	-0.714125	0.0171887	0.699872	0.914566
ADGRF5	0.087636	6.18734	5.58794	-0.18734	0.0340091	0.464201	0.896578	0.033198	9.53846	5.75501	-3.53846	0.00397693	0.921171	0.973634
ADGRG1	0.193152	22.1815	5.1367	7.81854	0.0544101	0.288619	0.870461	0.242047	22.2063	5.2456	7.79371	0.0463383	0.375795	0.877216
ADGRG6	0.182698	13.8561	2.33522	16.1439	0.0651623	0.223488	0.870461	0.172863	10.1468	2.40856	-4.14677	0.0359769	0.469952	0.885287
ADGRL1	0.225433	22.4799	6.39742	7.52012	0.054151	0.290375	0.870461	0.20564	19.1612	6.58577	10.8388	0.039433	0.435973	0.880429
ADGRL2	0.0258389	23.9893	7.08985	6.01073	0.00594933	0.87747	0.975962	0.0456628	9.75056	7.10147	-3.75056	0.0120099	0.779938	0.934075
ADGRL3	0.0433202	1.67049	8.3032	4.32951	0.021534	0.617975	0.92418	0.00824923	17.7297	8.32393	12.2703	0.00102729	0.979125	0.993223
ADGRL4	0.108945	10.2055	2.35279	-4.20547	0.018146	0.667695	0.935863	0.295752	12.8854	2.71843	17.1146	0.0851511	0.158807	0.860406
ADGRV1	0.137593	22.9843	8.44434	7.01569	0.0527108	0.300244	0.870461	0.146027	18.7793	8.58383	11.2207	0.047874	0.363296	0.875766
ADH5	0.112989	9.33883	6.98175	-3.33883	0.0643476	0.227863	0.870461	0.142781	4.7735	6.89928	1.2265	0.0811295	0.173835	0.860658
ADHFE1	0.101861	1.89028	2.52505	4.10972	0.0274125	0.540247	0.908237	0.0931014	19.3329	2.63961	10.6671	0.0112982	0.791442	0.936798
ADI1	0.0633619	11.2203	5.13162	-5.2203	0.0315241	0.491603	0.899422	0.0822093	10.3387	5.29107	-4.33869	0.0350386	0.479544	0.887877
ADIPOR1	0.137946	5.99266	5.69854	0.00734009	0.110482	0.0733697	0.864034	0.0767286	4.36412	5.72476	1.63588	0.060613	0.27456	0.862453
ADIPOR2	0.0839057	5.73816	6.10014	0.261837	0.0529958	0.298268	0.870461	0.069113	13.646	6.2547	16.354	0.02381	0.609207	0.900625
ADK	0.0324598	9.65509	5.03103	-3.65509	0.011206	0.780698	0.958106	0.0849133	14.0448	4.95794	15.9552	0.0346315	0.483812	0.888353
ADM	0.0396998	4.09276	1.7481	1.90724	0.000653395	0.985843	0.996804	0.115512	23.1405	2.05763	6.85945	0.00415202	0.917832	0.973419
ADNP	0.0454294	23.6137	6.83007	6.38633	0.0148198	0.719689	0.950053	0.100307	15.8147	6.88126	14.1853	0.0553375	0.308324	0.870083
ADNP2	0.047969	18.4595	5.06242	11.5405	0.018229	0.666459	0.935863	0.0604778	16.272	5.16386	13.728	0.0409683	0.421769	0.879292
ADO	0.0480559	8.70445	6.27724	-2.70445	0.0179859	0.670066	0.936772	0.0191369	4.33726	6.12735	1.66274	0.00162631	0.966996	0.989411
ADORA1	0.0770096	22.9212	5.26778	7.07875	0.0499605	0.32006	0.870461	0.149326	1.32571	5.20933	4.67429	0.0606913	0.274095	0.862453
ADORA2B	0.182535	4.77893	3.12688	1.22107	0.0447067	0.362196	0.872604	0.0731505	21.4416	3.1201	8.55842	0.0115471	0.787389	0.93468
ADPGK	0.0244104	5.35892	4.95049	0.641084	0.00647734	0.86731	0.974895	0.0203421	8.08339	4.92134	-2.08339	0.00505941	0.900795	0.96993
ADPRHL1	0.136933	2.32336	2.24536	3.67664	0.0611033	0.246154	0.870461	0.196263	2.69416	2.25378	3.30584	0.0829475	0.166856	0.860406
ADPRHL2	0.0676446	1.13412	4.06786	4.86588	0.0150948	0.715247	0.949787	0.202097	3.08375	3.90259	2.91625	0.112873	0.0847601	0.859607
ADPRM	0.0529059	23.0644	2.78645	6.93559	0.0210675	0.624654	0.926394	0.0617103	5.64888	2.71456	0.35112	0.0208816	0.647881	0.905074
ADRA1A	0.151447	23.6608	3.73813	6.3392	0.118736	0.059491	0.864034	0.124814	23.4872	3.84905	6.51281	0.0385634	0.444233	0.881143
ADRA1B	0.151411	21.1624	2.21293	8.83761	0.0653084	0.222745	0.870461	0.159333	17.1156	2.26972	12.8844	0.0431607	0.402355	0.879232
ADRA2A	0.0701263	6.44789	2.59798	-0.447886	0.0126505	0.755782	0.95426	0.189982	18.7181	2.53137	11.2819	0.0612796	0.270496	0.862453
ADRA2C	0.171056	1.69214	2.40148	4.30786	0.059827	0.253795	0.870461	0.204374	4.11324	2.39681	1.88676	0.0401528	0.429319	0.880429
ADRB1	0.093563	23.4242	4.25454	6.57576	0.0587962	0.26007	0.870461	0.109823	21.2549	4.30461	8.74506	0.0507719	0.340845	0.874833
ADRB2	0.143817	11.8886	1.52105	-5.88855	0.0398554	0.405275	0.882467	0.137497	0.401688	1.64492	5.59831	0.0242886	0.602972	0.899385
ADRM1	0.119627	2.14109	5.04848	3.85891	0.0265066	0.551558	0.909502	0.254536	1.27881	4.78436	4.72119	0.0921065	0.13565	0.860406
ADSL	0.104213	5.19962	4.81882	0.800375	0.0551998	0.283343	0.870461	0.132398	3.31454	4.6889	2.68546	0.0855106	0.157507	0.860406
ADSS	0.0609518	13.3498	6.43594	16.6502	0.0104275	0.794424	0.960859	0.140389	2.66545	6.2187	3.33455	0.0310026	0.5226	0.889205
ADSSL1	0.194874	4.04766	1.55967	1.95234	0.0734603	0.183166	0.864034	0.0730188	0.798922	1.5166	5.20108	0.00948945	0.821804	0.946599
ADTRP	0.0364501	9.36292	2.56144	-3.36292	0.00279588	0.940517	0.988918	0.247814	3.95637	2.39329	2.04363	0.109773	0.0909245	0.859607
AEBP1	0.235762	19.3461	3.4022	10.6539	0.054264	0.289622	0.870461	0.227868	22.7622	3.69669	7.23781	0.0310751	0.521783	0.889205
AEBP2	0.0439849	16.5912	5.96702	13.4088	0.00572196	0.881946	0.976762	0.124511	14.2023	6.08906	15.7977	0.0532169	0.323101	0.870929
AEN	0.101865	20.8671	2.97295	9.13288	0.0465909	0.346719	0.870875	0.055166	0.934887	3.0578	5.06511	0.00797953	0.847965	0.952037
AES	0.102893	2.83176	7.05142	3.16824	0.0343507	0.460512	0.895718	0.139048	1.90066	7.03615	4.09934	0.0407854	0.423443	0.880019
AFAP1	0.153086	21.8116	5.30617	8.1884	0.102309	0.0900165	0.864034	0.142957	19.0645	5.42666	10.9355	0.0872771	0.151417	0.860406
AFAP1L1	0.101034	23.8532	1.73848	6.14677	0.0277885	0.535622	0.906754	0.184305	20.1413	1.83323	9.85869	0.057998	0.290894	0.86465
AFAP1L2	0.0585041	2.14126	4.88358	3.85874	0.0333496	0.471272	0.897273	0.0531346	23.822	4.91067	6.17801	0.0147979	0.735962	0.923645
AFDN	0.0732454	23.4466	7.15166	6.55338	0.0482194	0.333615	0.870461	0.10357	15.164	7.25669	14.836	0.0838172	0.163683	0.860406
AFF1	0.0635912	19.9888	5.25793	10.0112	0.0123483	0.760998	0.95426	0.198872	14.6134	5.63311	15.3866	0.0830293	0.16656	0.860406
AFF2	0.0646617	6.43361	5.58753	-0.433608	0.0226256	0.602851	0.922782	0.0416521	13.2656	5.64268	16.7344	0.00741666	0.857889	0.954946
AFF3	0.0983047	21.1999	5.72998	8.80006	0.0186831	0.659684	0.934044	0.189914	16.1771	5.9769	13.8229	0.0589491	0.284758	0.862453
AFF4	0.0318758	0.547748	7.56105	5.45225	0.00447838	0.906482	0.980238	0.165588	14.5536	7.76197	15.4464	0.107777	0.095241	0.859607
AFG1L	0.061801	10.9284	4.31332	-4.92841	0.0445923	0.363179	0.872604	0.0815827	12.8981	4.36553	17.1019	0.0476726	0.364952	0.875766
AFG3L1P	0.136261	23.5634	2.36345	6.43659	0.0373807	0.429371	0.887116	0.0453278	7.82566	2.73973	-1.82566	0.0025749	0.947996	0.983787
AFG3L2	0.0852799	2.48642	6.61451	3.51358	0.0523189	0.302945	0.870461	0.135647	2.88743	6.4226	3.11257	0.0845702	0.160925	0.860406
AFMID	0.129844	10.0057	3.74417	-4.00566	0.0656375	0.221041	0.870461	0.163131	5.20376	3.84389	0.796244	0.0642171	0.253586	0.861823
AFTPH	0.0214517	12.1554	7.16148	17.8446	0.00273715	0.941766	0.989312	0.0880188	5.42316	7.05842	0.576843	0.0263823	0.576516	0.896959
AGA	0.139229	7.78608	3.89766	-1.78608	0.0474033	0.34011	0.870875	0.282377	6.54353	3.66697	-0.543534	0.13575	0.0501557	0.859607
AGAP1	0.141311	0.501018	6.12361	5.49898	0.0531413	0.297249	0.870461	0.171706	15.0543	6.33384	14.9457	0.0539674	0.317761	0.870083
AGAP2	0.179402	22.4836	6.68097	7.51639	0.0398821	0.405014	0.882457	0.082388	19.9728	6.86396	10.0272	0.00829742	0.842443	0.950901
AGAP3	0.166989	1.05524	5.86501	4.94476	0.0836123	0.142837	0.864034	0.124449	23.3196	5.97598	6.68045	0.0308121	0.524667	0.889205
AGAP6..includes.others.	0.209113	19.7627	1.97733	10.2373	0.0863927	0.133316	0.864034	0.112392	19.4301	2.24171	10.5699	0.0157186	0.721861	0.920525
AGAP6..includes.others..1	0.459046	21.1451	2.72126	8.85487	0.185045	0.0105133	0.864034	0.232271	14.9613	3.32547	15.0387	0.0329749	0.501248	0.888554
AGBL3	0.0411127	13.3616	3.04146	16.6384	0.00616634	0.873247	0.975081	0.0551234	9.93622	3.00461	-3.93622	0.0106299	0.802477	0.941014
AGBL4	0.110862	22.4164	4.50595	7.58361	0.0915538	0.117692	0.864034	0.0258422	14.3673	4.58796	15.6327	0.00337608	0.932549	0.977261
AGBL5	0.0988541	3.76831	3.90113	2.23169	0.0601293	0.251982	0.870461	0.109936	2.69778	3.92987	3.30222	0.076417	0.193127	0.86105
AGFG1	0.0261977	2.59131	6.25833	3.40869	0.00493502	0.897392	0.978596	0.120796	13.9073	6.30707	16.0927	0.085961	0.155913	0.860406
AGFG2	0.126825	23.639	3.94875	6.36101	0.0692753	0.202788	0.864555	0.0891968	23.6585	4.04536	6.3415	0.0143212	0.743397	0.924676
AGGF1	0.0602575	7.4877	6.93593	-1.4877	0.0190322	0.654382	0.932889	0.0838617	7.70322	6.85609	-1.70322	0.0350857	0.479052	0.887527
AGK	0.0253822	7.14465	5.85912	-1.14465	0.00783123	0.841627	0.97077	0.0451434	4.73969	5.81503	1.26031	0.0245908	0.599126	0.898583
AGL	0.018667	1.03018	6.48302	4.96982	0.00156984	0.966285	0.994362	0.0810556	13.1414	6.43537	16.8586	0.0176458	0.693307	0.913673
AGMAT	0.0602124	6.46475	2.56958	-0.464746	0.0113946	0.777308	0.95746	0.240239	4.15072	2.40706	1.84928	0.107519	0.0957925	0.859607
AGO1	0.135338	22.4565	6.32734	7.54346	0.0552955	0.282731	0.870461	0.0936797	15.8863	6.55965	14.1137	0.0274528	0.563519	0.895712
AGO2	0.15262	21.0733	4.25397	8.92668	0.0611179	0.246067	0.870461	0.191383	18.5168	4.44997	11.4832	0.0716033	0.215189	0.861823
AGO3	0.0653429	20.2556	4.95044	9.74442	0.0276482	0.537346	0.906754	0.123493	16.5558	5.08815	13.4442	0.0764334	0.193064	0.86105
AGO4	0.1056	21.9524	5.11492	8.04762	0.0589634	0.25902	0.870461	0.11649	14.0936	5.34467	15.9064	0.0547772	0.312133	0.870083
AGPAT1	0.131697	21.8087	4.15584	8.19129	0.0452417	0.357607	0.872284	0.0597801	23.9544	4.35868	6.04561	0.00609224	0.881766	0.963298
AGPAT2	0.1889	1.78787	2.43124	4.21213	0.0749496	0.176763	0.864034	0.0871035	23.4902	2.4762	6.50984	0.00957605	0.820291	0.946599
AGPAT3	0.0840791	0.435484	6.41806	5.56452	0.0434165	0.373147	0.873665	0.0790788	19.4392	6.48667	10.5608	0.0250731	0.592932	0.898067
AGPAT4	0.0581431	22.4555	6.14617	7.54448	0.035131	0.452242	0.892047	0.0337515	20.1429	6.27712	9.85705	0.00835753	0.841422	0.950784
AGPAT5	0.0582596	12.1567	6.31818	17.8433	0.0185572	0.661578	0.934419	0.0829209	9.28145	6.32751	-3.28145	0.0332892	0.497893	0.888353
AGPS	0.0838174	12.6422	6.64797	17.3578	0.0345913	0.457896	0.894356	0.0682801	10.3528	6.63136	-4.35281	0.0167781	0.705865	0.91628
AGRN	0.21942	22.7699	5.6118	7.23013	0.100108	0.0950965	0.864034	0.256524	22.1427	5.54507	7.85734	0.0731088	0.208056	0.86105
AGT	0.314291	6.60347	6.85713	-0.603471	0.0944215	0.1095	0.864034	0.127676	20.1201	6.92143	9.87992	0.0283713	0.552644	0.893765
AGTPBP1	0.09001	9.67775	8.45131	-3.67775	0.0346006	0.457807	0.894356	0.0868149	11.4827	8.35367	-5.48269	0.0228713	0.62134	0.901307
AGTRAP	0.306481	6.17257	1.94247	-0.172572	0.135058	0.0391069	0.864034	0.0278866	3.67038	2.12491	2.32962	0.000915721	0.981376	0.9936
AHCTF1	0.0854937	0.944999	6.7864	5.055	0.054894	0.285403	0.870461	0.0625421	14.1634	6.90467	15.8366	0.028952	0.545787	0.892083
AHCTF1P1	0.168009	20.5455	1.1962	9.45454	0.0296528	0.51317	0.903475	0.197749	14.8139	1.47076	15.1861	0.0425956	0.407308	0.879232
AHCY	0.121379	2.77335	4.95487	3.22665	0.0967168	0.103463	0.864034	0.190481	3.271	4.82694	2.729	0.15617	0.0310653	0.859607
AHCYL1	0.0548311	3.39794	7.8864	2.60206	0.0134983	0.741558	0.95264	0.0604004	15.8697	8.15391	14.1303	0.0101931	0.809845	0.943799
AHCYL2	0.0426308	3.30574	6.61034	2.69426	0.0163127	0.695803	0.945722	0.0473629	20.3166	6.6849	9.68338	0.0121046	0.778417	0.933729
AHDC1	0.346922	21.8425	3.49904	8.15748	0.0899348	0.122387	0.864034	0.228238	18.2218	3.89189	11.7782	0.0277561	0.559923	0.89436
AHI1	0.151652	21.4744	7.16161	8.52556	0.0846675	0.139211	0.864034	0.132368	15.461	7.22379	14.539	0.0512786	0.33716	0.874833
AHNAK	0.0183599	15.7249	8.54302	14.2751	0.00067399	0.98542	0.996723	0.0648199	13.8061	8.92889	16.1939	0.00629559	0.878072	0.96228
AHNAK2	0.146889	22.4366	6.93604	7.56335	0.0375425	0.427788	0.887036	0.0124617	18.8859	6.92969	11.1141	0.000341106	0.99306	0.998039
AHR	0.0723782	10.9736	5.21464	-4.97359	0.0449423	0.36018	0.872604	0.139081	12.0851	5.22195	17.9149	0.082739	0.16768	0.860406
AHRR	0.241631	23.4686	1.57781	6.53136	0.0831019	0.144629	0.864034	0.150029	23.5281	1.67606	6.4719	0.0197556	0.663374	0.907768
AHSA1	0.0287321	23.1398	6.25222	6.86016	0.00381314	0.919837	0.983858	0.122626	3.24332	6.30576	2.75668	0.0320576	0.510951	0.888737
AHSA2	0.044267	22.8218	4.79983	7.17821	0.0102886	0.796853	0.961366	0.0878228	19.6923	4.99308	10.3077	0.0182004	0.685359	0.911747
AIDA	0.0454587	14.5527	5.826	15.4473	0.00836621	0.831677	0.96804	0.222288	14.1921	6.07042	15.8079	0.143388	0.0419006	0.859607
AIF1	0.468289	9.84423	1.99763	-3.84423	0.0766563	0.169496	0.864034	0.311109	6.97085	2.14861	-0.970855	0.0323032	0.508383	0.888554
AIF1L	0.127645	9.34454	6.30013	-3.34454	0.0586576	0.260897	0.870461	0.0500374	0.343564	6.17113	5.65644	0.00329992	0.934033	0.977572
AIFM1	0.0451947	3.75991	4.04101	2.24009	0.0104317	0.794342	0.960859	0.167031	3.22762	3.90071	2.77238	0.110479	0.0894722	0.859607
AIFM2	0.150257	22.9017	3.02306	7.09834	0.0800988	0.155721	0.864034	0.0693062	21.6109	3.18893	8.38909	0.011349	0.790641	0.936333
AIFM3	0.102303	0.145873	5.67058	5.85413	0.0323782	0.482026	0.898765	0.239885	2.51838	5.54144	3.48162	0.146371	0.0390984	0.859607
AIG1	0.0438651	9.23694	4.99214	-3.23694	0.0353656	0.449825	0.890942	0.0595763	6.59797	4.98673	-0.59797	0.0756409	0.196514	0.86105
AIMP1	0.123073	10.6147	5.24663	-4.61468	0.0860073	0.134638	0.864034	0.122509	10.242	5.26296	-4.242	0.0585343	0.2874	0.863317
AIMP2	0.191505	4.97212	3.05355	1.02788	0.100467	0.0942049	0.864034	0.113769	1.55552	2.81377	4.44448	0.0240838	0.605605	0.900121
AIP	0.159263	4.92475	5.35695	1.07525	0.0458564	0.352683	0.872284	0.217801	3.08536	5.20022	2.91464	0.113126	0.0842805	0.859607
AJAP1	0.150143	22.2432	4.73475	7.75678	0.0513914	0.309558	0.870461	0.134955	17.3428	4.97301	12.6572	0.0388775	0.441189	0.881143
AK1	0.0866987	7.32603	3.90835	-1.32603	0.0219591	0.611977	0.922816	0.200123	4.5157	3.86968	1.4843	0.109692	0.0911117	0.859607
AK2	0.0296686	5.28506	4.968	0.714941	0.00871277	0.825358	0.9666	0.0380434	11.2403	5.04758	-5.24032	0.0176893	0.692665	0.913594
AK3	0.132709	8.80734	6.1581	-2.80734	0.0965957	0.103765	0.864034	0.136181	11.9284	6.21353	-5.92841	0.0599474	0.278583	0.862453
AK4	0.037329	17.1616	6.09188	12.8384	0.0040053	0.915961	0.9824	0.103093	17.3101	6.30879	12.6899	0.0403701	0.427326	0.880019
AK5	0.119246	5.64902	8.71754	0.350978	0.0563081	0.275853	0.870461	0.180953	4.13163	8.50265	1.86837	0.0747344	0.200588	0.86105
AK6	0.103502	9.03536	6.36343	-3.03536	0.03573	0.446065	0.890089	0.169495	4.25701	6.08174	1.74299	0.0584269	0.288101	0.863931
AK7	0.0197817	0.757467	1.80963	5.24253	0.00206249	0.955943	0.992418	0.173784	2.15135	1.66672	3.84865	0.0568215	0.298524	0.865421
AK9	0.16834	6.89622	4.88138	-0.896218	0.0876669	0.129217	0.864034	0.0848126	6.04129	4.93031	-0.04129	0.0253999	0.588707	0.89772
AKAP1	0.204288	0.742492	4.70424	5.25751	0.16995	0.0157022	0.864034	0.0203467	4.82756	4.94905	1.17244	0.00170424	0.965406	0.988969
AKAP10	0.0539694	9.14106	6.43334	-3.14106	0.054675	0.286867	0.870461	0.0265402	8.7414	6.44735	-2.7414	0.00942913	0.822856	0.946599
AKAP11	0.0524957	19.6253	9.27375	10.3747	0.0070689	0.855937	0.972784	0.147331	14.0088	9.35112	15.9912	0.0414904	0.417084	0.879232
AKAP12	0.0875878	23.4089	8.53179	6.59107	0.0492671	0.325425	0.870461	0.0127099	2.3791	8.6097	3.6209	0.00127318	0.974146	0.991896
AKAP13	0.0997629	1.19146	6.46205	4.80854	0.0732501	0.184112	0.864034	0.0158983	23.4628	6.55911	6.53722	0.00183203	0.962818	0.988575
AKAP17A	0.127321	23.5571	4.25021	6.44286	0.088704	0.12606	0.864034	0.067769	4.18543	4.30196	1.81457	0.0148284	0.73549	0.923611
AKAP5	0.0710972	11.3636	6.05066	-5.36356	0.0143235	0.727702	0.951043	0.116338	2.2997	5.76922	3.7003	0.0187771	0.677127	0.911324
AKAP6	0.0653521	23.6044	9.00349	6.39562	0.0247931	0.573691	0.917666	0.0495295	17.1695	8.90908	12.8305	0.0101272	0.810933	0.944074
AKAP7	0.10189	10.8506	5.42772	-4.85061	0.0577757	0.266398	0.870461	0.0481484	13.3406	5.48873	16.6594	0.00669508	0.870932	0.959179
AKAP8	0.170295	1.14451	4.38484	4.85549	0.201927	0.00657184	0.864034	0.15505	2.0341	4.40431	3.9659	0.141489	0.0438133	0.859607
AKAP8L	0.156505	1.16999	5.12225	4.83001	0.110134	0.0740066	0.864034	0.140011	23.939	5.13589	6.06098	0.0522215	0.330283	0.872892
AKAP9	0.0107389	6.08437	8.5759	-0.084367	0.000490628	0.98931	0.998041	0.138522	12.7922	8.63149	17.2078	0.064222	0.253558	0.861823
AKIP1	0.0407258	4.11305	4.0453	1.88695	0.00568185	0.882701	0.976767	0.162757	4.02564	3.94793	1.97436	0.123362	0.0666474	0.859607
AKIRIN1	0.0556464	4.44094	6.13544	1.55906	0.0308466	0.499357	0.901989	0.0224916	18.2469	6.09915	11.7531	0.00403236	0.920041	0.973634
AKIRIN2	0.0664262	5.29509	4.42311	0.704912	0.0218494	0.61349	0.923474	0.137451	18.7168	4.42112	11.2832	0.0827453	0.167652	0.860406
AKNA	0.160256	21.9554	3.10501	8.04459	0.0589103	0.259354	0.870461	0.0778946	19.2501	3.50938	10.7499	0.00882388	0.833245	0.949609
AKR1A1	0.0342323	6.44105	4.92897	-0.441055	0.00321597	0.931812	0.986775	0.256755	4.23154	4.72902	1.76846	0.150457	0.0354536	0.859607
AKR1B1	0.0529785	4.50119	5.6037	1.49881	0.00794726	0.839445	0.970647	0.265549	3.31997	5.38912	2.68003	0.172047	0.0212775	0.859607
AKR1C1.AKR1C2	0.0489953	6.4705	2.65668	-0.4705	0.00248989	0.946936	0.991058	0.114969	2.27312	2.32242	3.72688	0.0207067	0.650255	0.906033
AKR1C1.AKR1C2.1	0.116668	7.76562	3.72076	-1.76562	0.0321342	0.484763	0.898765	0.0628212	4.05885	3.63863	1.94115	0.0167352	0.706555	0.916644
AKR1C3	0.0890825	8.57754	3.25092	-2.57754	0.0150166	0.716497	0.949953	0.226987	14.5679	3.49071	15.4321	0.036385	0.465761	0.885168
AKR1E2	0.0821778	0.118724	3.35054	5.88128	0.0181644	0.66744	0.935863	0.182048	2.73694	3.45742	3.26306	0.0618861	0.266855	0.862453
AKR7A2	0.0791465	2.80595	4.47171	3.19405	0.0194138	0.648764	0.931281	0.181148	5.36476	4.45354	0.63524	0.0865398	0.153913	0.860406
AKT1	0.131779	2.14202	6.0325	3.85798	0.0759898	0.172251	0.864034	0.141696	3.32396	5.97862	2.67604	0.0801344	0.177794	0.860658
AKT1S1	0.198864	1.83455	2.35646	4.16545	0.108318	0.0774578	0.864034	0.0721609	2.53326	2.54258	3.46674	0.00889325	0.832017	0.949421
AKT2	0.137578	22.8505	5.24271	7.14951	0.0800132	0.15603	0.864034	0.112389	21.3305	5.46432	8.66945	0.0211762	0.643937	0.904557
AKT3	0.0382125	7.6712	9.21772	-1.6712	0.00580297	0.880364	0.976248	0.0811833	4.37691	9.15269	1.62309	0.031675	0.51509	0.889205
AKTIP	0.0956836	5.17911	5.31752	0.820885	0.0431657	0.375294	0.874167	0.125073	4.34303	5.16243	1.65697	0.0821418	0.169966	0.860658
ALAD	0.0523634	1.13122	5.53542	4.86878	0.0239567	0.584659	0.918464	0.0487679	5.28775	5.65671	0.71225	0.0232676	0.616125	0.901266
ALAS1	0.0840508	4.24727	5.59478	1.75273	0.0335904	0.468634	0.89694	0.201382	1.90931	5.35822	4.09069	0.127581	0.0605399	0.859607
ALCAM	0.212817	10.1752	7.84627	-4.17517	0.169244	0.0160103	0.864034	0.0401767	12.3199	7.74015	17.6801	0.00482514	0.905205	0.970648
ALDH16A1	0.0218886	16.756	2.53645	13.244	0.000934924	0.979784	0.995961	0.00493317	2.82979	2.47226	3.17021	4.88608e-05	0.99905	0.99945
ALDH18A1	0.0521653	2.64514	5.12091	3.35486	0.0382309	0.421002	0.88661	0.100138	1.86232	5.11958	4.13768	0.10893	0.0927419	0.859607
ALDH1A1	0.169041	8.06701	6.31033	-2.06701	0.0760838	0.171894	0.864034	0.10288	0.876588	6.06873	5.12341	0.0120887	0.7787	0.933729
ALDH1A2	0.0157409	23.4355	2.42443	6.56445	0.000680381	0.985271	0.996723	0.253592	3.48792	2.16658	2.51208	0.0871436	0.151852	0.860406
ALDH1A3	0.170137	20.66	3.54753	9.33998	0.0625453	0.237904	0.870461	0.142348	3.22013	3.3793	2.77987	0.0586583	0.286615	0.863086
ALDH1B1	0.0840665	5.02348	3.69469	0.976521	0.0335003	0.469632	0.89694	0.19764	3.42438	3.63141	2.57562	0.15601	0.031172	0.859607
ALDH1L1	0.199028	1.24796	5.32993	4.75204	0.0676216	0.210886	0.866252	0.0695003	20.8606	5.70296	9.1394	0.00642069	0.875843	0.961958
ALDH1L1.AS2	0.086184	1.29509	1.11695	4.70491	0.0158612	0.702999	0.947238	0.209322	2.94928	1.08195	3.05072	0.054063	0.317083	0.870083
ALDH1L2	0.156101	23.7137	3.50536	6.28634	0.0585356	0.261698	0.870461	0.195353	14.3321	3.78891	15.6679	0.0579551	0.291157	0.86465
ALDH2	0.0989015	5.84351	6.82936	0.156488	0.0322893	0.483016	0.898765	0.133354	4.22026	6.87734	1.77974	0.0675055	0.235859	0.861823
ALDH3A2	0.0162195	5.4394	6.42135	0.560597	0.00228499	0.951257	0.99137	0.100783	9.86284	6.58752	-3.86284	0.0434675	0.399748	0.879232
ALDH4A1	0.105631	5.60925	4.83255	0.390751	0.0206892	0.630132	0.928126	0.171774	1.58308	4.82771	4.41692	0.043808	0.396838	0.879232
ALDH5A1	0.078953	20.8961	6.55494	9.10393	0.0452208	0.357774	0.872284	0.0606198	12.9312	6.686	17.0688	0.0250295	0.593496	0.8981
ALDH6A1	0.129577	6.93304	7.82352	-0.933037	0.0930315	0.113414	0.864034	0.0468803	11.7293	8.01205	-5.7293	0.00836438	0.841319	0.950784
ALDH7A1	0.0291165	4.00739	6.02286	1.99261	0.00304803	0.935286	0.988225	0.0821429	13.9353	6.24185	16.0647	0.0206756	0.650721	0.906092
ALDH8A1	0.258093	21.8898	1.40271	8.11021	0.0871315	0.130905	0.864034	0.272747	20.6309	1.56679	9.36912	0.0619724	0.266352	0.862453
ALDH9A1	0.0766542	8.05957	6.14517	-2.05957	0.0355328	0.448118	0.890089	0.047048	6.48618	6.2383	-0.486183	0.0135993	0.754616	0.926333
ALDOA	0.120266	0.689475	8.51522	5.31052	0.0392451	0.41116	0.883823	0.13171	1.96649	8.54562	4.03351	0.0364496	0.46512	0.885076
ALDOC	0.129442	5.03065	9.46082	0.969346	0.0397767	0.406009	0.882962	0.243993	2.44728	9.3125	3.55272	0.15691	0.0305359	0.859607
ALG1	0.116323	3.19574	3.4284	2.80426	0.0748565	0.177133	0.864034	0.0508901	2.51394	3.33512	3.48606	0.019981	0.660316	0.907068
ALG10	0.0649385	11.0642	2.05114	-5.0642	0.0118959	0.768734	0.956051	0.0980298	15.7268	2.22536	14.2732	0.0295995	0.538326	0.890517
ALG10B	0.0516268	14.2929	2.69585	15.7071	0.0101081	0.800017	0.961927	0.200777	14.5445	2.83301	15.4555	0.107246	0.0964066	0.859607
ALG11	0.0597927	18.502	3.81383	11.498	0.0331831	0.473073	0.898223	0.0622471	11.4782	3.87694	-5.47818	0.0260426	0.580713	0.897346
ALG12	0.0509892	20.295	3.35026	9.705	0.0137027	0.738014	0.951531	0.0672179	19.4453	3.42499	10.5547	0.0104228	0.805925	0.942481
ALG13	0.0291603	19.7143	4.6234	10.2857	0.00564404	0.883453	0.976813	0.118517	14.5735	4.72975	15.4265	0.0662576	0.242474	0.861823
ALG14	0.104603	6.54753	2.82467	-0.547532	0.0526901	0.300403	0.870461	0.0398611	5.84984	2.64603	0.150158	0.00619197	0.879897	0.962775
ALG1L9P	0.216671	22.8553	2.01799	7.14474	0.102327	0.0899781	0.864034	0.082195	19.6451	2.3334	10.3549	0.0109409	0.797312	0.938381
ALG2	0.0451107	4.27209	4.15114	1.72791	0.0205802	0.631687	0.928207	0.0813422	4.96296	4.14888	1.03704	0.0692198	0.227	0.861823
ALG3	0.128916	3.22124	1.62942	2.77876	0.0300732	0.508277	0.902448	0.19473	23.331	1.59827	6.66902	0.0563639	0.301546	0.866797
ALG5	0.0910059	10.3444	2.94691	-4.34445	0.0362119	0.441155	0.889084	0.1584	6.14458	2.82594	-0.144579	0.117773	0.0757457	0.859607
ALG6	0.0394247	17.0996	3.54998	12.9004	0.00910621	0.818121	0.965466	0.147253	13.209	3.60549	16.791	0.0905576	0.140488	0.860406
ALG8	0.0426205	6.20791	3.54708	-0.207915	0.0126197	0.75631	0.95426	0.0990093	6.2884	3.52375	-0.288401	0.0825518	0.168378	0.860406
ALG9	0.0429003	19.8274	4.31909	10.1726	0.0192842	0.65068	0.932042	0.119867	14.5119	4.40142	15.4881	0.103887	0.103968	0.859607
ALK	0.15235	22.334	3.07782	7.66595	0.105687	0.0827349	0.864034	0.0442665	16.3167	3.22158	13.6833	0.00514071	0.899252	0.969128
ALKBH1	0.10656	5.66608	3.24998	0.333916	0.05997	0.25294	0.870461	0.102833	1.10045	3.19037	4.89955	0.0871334	0.151888	0.860406
ALKBH2	0.152395	1.66805	3.07762	4.33195	0.0591107	0.25815	0.870461	0.293292	1.15404	2.8124	4.84596	0.137222	0.0484436	0.859607
ALKBH3	0.05683	4.75092	3.72346	1.24908	0.0106231	0.790969	0.96028	0.0890758	23.2194	3.45317	6.78064	0.0264371	0.575841	0.896765
ALKBH4	0.086576	1.20955	3.62822	4.79045	0.0248809	0.572529	0.917666	0.296544	2.02985	3.48868	3.97015	0.190291	0.0137183	0.859607
ALKBH5	0.0968839	2.83057	6.1725	3.16943	0.0615524	0.243547	0.870461	0.0997878	1.06887	6.21664	4.93113	0.0652818	0.247729	0.861823
ALKBH6	0.163047	23.8728	2.13981	6.12724	0.0461165	0.350598	0.872284	0.0868841	13.0708	2.26813	16.9292	0.012397	0.773685	0.932685
ALKBH7	0.121804	5.36607	4.10714	0.633929	0.0189789	0.655178	0.932899	0.229016	2.43703	3.97315	3.56297	0.0629616	0.260617	0.862155
ALKBH8	0.0385339	0.548348	4.16188	5.45165	0.0110182	0.78401	0.958948	0.121004	5.85982	4.10584	0.140182	0.0701801	0.222151	0.861823
ALMS1	0.0505656	0.00434406	7.08327	5.99566	0.0123123	0.761595	0.954263	0.161016	14.3264	7.20099	15.6736	0.0680264	0.233084	0.861823
ALOX12.AS1	0.0674916	17.0891	1.86065	12.9109	0.0160812	0.699483	0.946579	0.0619361	19.7302	2.07597	10.2698	0.0118342	0.782785	0.934266
ALOX12P2	0.327963	21.8432	1.86848	8.15676	0.163726	0.0185734	0.864034	0.125496	14.6793	2.39986	15.3207	0.0165572	0.709292	0.9174
ALOX5	0.144858	6.02252	1.64213	-0.0225249	0.0139261	0.734321	0.951158	0.146123	3.78407	1.94893	2.21593	0.0124899	0.772182	0.93214
ALOX5AP	0.494974	8.06293	1.13427	-2.06293	0.0632415	0.233922	0.870461	0.24886	7.01857	1.3957	-1.01857	0.0210041	0.646212	0.904776
ALPK1	0.15084	8.79238	2.28229	-2.79238	0.0472757	0.34115	0.870875	0.103729	8.85094	2.61207	-2.85094	0.0180911	0.686852	0.912336
ALPK3	0.170828	20.8939	2.13166	9.10613	0.0414436	0.390655	0.877643	0.144261	19.8996	2.31787	10.1004	0.0289317	0.546018	0.892087
ALPL	0.213754	5.23927	2.47813	0.760727	0.0571463	0.270425	0.870461	0.171029	0.357561	2.43679	5.64244	0.0207824	0.649217	0.905489
ALS2	0.118778	0.582659	6.67188	5.41734	0.139769	0.0346005	0.864034	0.0196749	3.31505	6.71983	2.68495	0.0043606	0.913914	0.972496
ALS2CL	0.275719	21.755	3.27544	8.24497	0.116453	0.0629863	0.864034	0.194155	0.94705	3.57795	5.05295	0.034441	0.485748	0.888353
ALS2CR12	0.157136	23.8236	1.5456	6.17643	0.0729716	0.185387	0.864034	0.137214	14.0991	1.76333	15.9009	0.0313106	0.519199	0.889205
ALYREF	0.021252	17.7137	3.97096	12.2863	0.000734724	0.984094	0.996689	0.167534	5.01208	3.91421	0.987924	0.0715762	0.21533	0.861823
AMACR	0.136172	0.279329	2.89425	5.72067	0.0372354	0.430785	0.887276	0.278308	5.08509	2.71745	0.914907	0.112219	0.0860302	0.859607
AMBRA1	0.112357	21.9422	5.34392	8.05782	0.120983	0.0561394	0.864034	0.0723017	22.4347	5.39076	7.56534	0.0280635	0.556305	0.893765
AMD1	0.0826433	11.0308	7.61607	-5.03084	0.0475892	0.338631	0.870875	0.097655	7.67411	7.55666	-1.67411	0.0305446	0.527628	0.889205
AMDHD2	0.216002	23.9026	3.15463	6.09744	0.13764	0.036573	0.864034	0.232714	1.12875	3.02472	4.87125	0.0618185	0.267276	0.862453
AMER1	0.16652	22.1831	3.26924	7.81694	0.0687955	0.205032	0.864918	0.0435484	17.5767	3.51179	12.4233	0.00497473	0.902392	0.97054
AMER2	0.0761387	8.91785	8.37913	-2.91785	0.0316663	0.489974	0.899422	0.140403	14.2653	8.50445	15.7347	0.0791887	0.181504	0.86105
AMER3	0.0726858	22.3825	5.56597	7.61749	0.0303796	0.504759	0.902448	0.0802324	22.8197	5.56165	7.18025	0.0378945	0.450747	0.882164
AMFR	0.0554777	1.45525	7.34438	4.54475	0.048246	0.333404	0.870461	0.107212	1.14166	7.2848	4.85834	0.0924929	0.134483	0.860406
AMIGO1	0.080055	22.8091	6.16508	7.19093	0.0405982	0.398332	0.880723	0.0409635	1.08376	6.19577	4.91624	0.0104655	0.805233	0.942132
AMIGO2	0.0283483	20.7796	3.33713	9.22042	0.00291654	0.938016	0.988787	0.124524	2.84977	3.4368	3.15023	0.0422822	0.410122	0.879232
AMMECR1	0.0471252	23.2346	3.09464	6.76542	0.00926001	0.815331	0.965466	0.1528	14.1198	3.23019	15.8802	0.0557511	0.305592	0.868924
AMMECR1L	0.0588642	20.4983	4.20459	9.50168	0.0596621	0.25479	0.870461	0.0217247	1.84631	4.30336	4.15369	0.00606779	0.882221	0.9635
AMN1	0.108023	9.9035	5.43686	-3.9035	0.0346678	0.457087	0.893932	0.187188	3.68105	5.15901	2.31895	0.075994	0.194984	0.86105
AMOT	0.0385784	21.612	6.25982	8.38797	0.0063303	0.870075	0.974895	0.0964478	17.0009	6.44225	12.9991	0.0295952	0.538378	0.890517
AMOTL1	0.0562281	18.9903	5.68996	11.0097	0.0352736	0.450784	0.891879	0.0382199	12.7672	5.75291	17.2328	0.0119611	0.780729	0.934084
AMOTL2	0.0494071	6.2801	5.17631	-0.280097	0.00876069	0.824423	0.966513	0.0480483	19.5912	5.25094	10.4088	0.00824534	0.843376	0.951418
AMPD2	0.0857116	23.5319	5.96868	6.46812	0.0420157	0.385454	0.876389	0.115577	1.09719	5.98278	4.90281	0.0504659	0.343114	0.874864
AMPD3	0.0708238	0.349994	3.36515	5.65001	0.0123655	0.760714	0.95426	0.147041	14.1073	3.67314	15.8927	0.0337881	0.492646	0.888353
AMPH	0.131608	2.20707	6.83919	3.79293	0.0754958	0.174399	0.864034	0.0552946	5.18678	6.86294	0.813221	0.0110751	0.795109	0.938044
AMT	0.138497	23.306	3.12563	6.69404	0.0757934	0.173098	0.864034	0.137698	22.9979	3.25656	7.00214	0.0365714	0.463937	0.884276
AMY2B	0.0201372	7.15987	5.74148	-1.15987	0.00149969	0.967773	0.994442	0.0331337	20.5896	5.77113	9.4104	0.00352025	0.929805	0.976622
AMZ1	0.200891	22.5745	2.9614	7.42548	0.123002	0.0532739	0.864034	0.128764	0.527526	3.09605	5.47247	0.0199965	0.660084	0.907068
AMZ2	0.110309	7.13011	5.93935	-1.13011	0.0651008	0.223808	0.870461	0.171913	4.39934	5.76063	1.60066	0.122265	0.0683331	0.859607
AMZ2P1	0.0571368	12.5683	4.52576	17.4317	0.0172523	0.681396	0.941598	0.150713	5.24092	4.37404	0.759079	0.0798252	0.178981	0.860658
ANAPC1	0.0365848	2.53876	5.92771	3.46124	0.00940909	0.8126	0.965151	0.0474246	0.0341271	5.80708	5.96587	0.0256919	0.584983	0.897346
ANAPC10	0.12164	10.806	3.96962	-4.80596	0.084872	0.138517	0.864034	0.0301015	6.96722	3.86506	-0.967221	0.00387013	0.923184	0.974647
ANAPC11	0.0648003	2.2773	5.29987	3.7227	0.00577904	0.880839	0.976248	0.311435	2.50438	5.08031	3.49562	0.135866	0.0500248	0.859607
ANAPC13	0.0860997	8.74553	5.50472	-2.74553	0.0471779	0.341922	0.870875	0.158878	6.27078	5.32161	-0.270781	0.100849	0.111385	0.859607
ANAPC15	0.0995387	4.70108	2.83654	1.29892	0.0415232	0.389928	0.877536	0.197624	2.29993	2.6927	3.70007	0.0854029	0.157896	0.860406
ANAPC16	0.0733461	12.4737	5.11052	17.5263	0.043398	0.373283	0.873665	0.119025	9.93907	5.23344	-3.93907	0.0575363	0.293824	0.86465
ANAPC2	0.101406	23.3844	4.13283	6.61556	0.0370398	0.432726	0.887713	0.142511	0.116034	4.08566	5.88397	0.0444995	0.390952	0.879232
ANAPC4	0.0577995	20.1945	5.45933	9.80548	0.02686	0.547085	0.908736	0.0321283	10.0659	5.4483	-4.06595	0.00538946	0.894726	0.968362
ANAPC5	0.0537779	4.07814	7.3983	1.92186	0.0314687	0.492251	0.899422	0.0433911	8.59765	7.33337	-2.59765	0.0272534	0.565942	0.896017
ANAPC7	0.027419	2.75728	5.67888	3.24272	0.00571286	0.882122	0.976762	0.173484	2.6479	5.5008	3.3521	0.156362	0.0309152	0.859607
ANGEL1	0.120472	21.9794	4.63931	8.0206	0.0523575	0.302676	0.870461	0.0801277	20.4681	4.77839	9.53192	0.0170696	0.701658	0.915155
ANGEL2	0.0444098	16.5866	6.31357	13.4134	0.0118581	0.76936	0.956051	0.130053	13.6786	6.45612	16.3214	0.0710717	0.217779	0.861823
ANGPT1	0.318096	11.6642	3.03467	-5.66425	0.156246	0.0225455	0.864034	0.326169	9.22857	3.12357	-3.22857	0.115588	0.0796694	0.859607
ANGPT2	0.144453	5.22947	2.86779	0.770532	0.0214795	0.618765	0.924261	0.336126	13.9833	3.20332	16.0167	0.0638218	0.255726	0.861823
ANGPTL1	0.297103	9.04563	2.75881	-3.04563	0.138772	0.0355497	0.864034	0.269507	13.3324	2.94933	16.6676	0.0936736	0.130977	0.860406
ANGPTL2	0.0425736	22.7041	2.39679	7.29589	0.00638377	0.869072	0.974895	0.133341	19.563	2.40505	10.437	0.0312478	0.519871	0.889205
ANGPTL4	0.301057	4.54272	2.68131	1.45728	0.0445724	0.363348	0.872604	0.414494	0.278796	2.77542	5.7212	0.0542322	0.315933	0.870083
ANK1	0.181185	22.4951	4.84347	7.50491	0.0971473	0.102387	0.864034	0.100146	20.9533	4.84227	9.04666	0.0330284	0.500688	0.888554
ANK2	0.0740856	0.395231	10.535	5.60477	0.0266741	0.549441	0.909243	0.0382533	17.8002	10.5401	12.1998	0.00906021	0.829159	0.94876
ANK3	0.0699785	21.3892	8.68357	8.61079	0.0105991	0.791399	0.960363	0.172249	15.8265	8.78168	14.1735	0.0633306	0.25856	0.861823
ANKAR	0.0561135	3.93295	4.50314	2.06705	0.00870675	0.825463	0.9666	0.144905	13.9146	4.6123	16.0854	0.0647195	0.250895	0.861823
ANKDD1A	0.227215	21.2048	4.07602	8.79521	0.23448	0.00260903	0.864034	0.118071	0.276131	4.21115	5.72387	0.0449976	0.386764	0.879232
ANKEF1	0.147433	8.39338	1.81482	-2.39338	0.107166	0.0797263	0.864034	0.204012	9.03866	1.94369	-3.03866	0.195666	0.0120034	0.859607
ANKFN1	0.0377869	2.77661	1.61752	3.22339	0.00476445	0.90082	0.979378	0.0742869	19.2851	1.68345	10.7149	0.00985691	0.815471	0.945573
ANKFY1	0.147373	22.2743	5.94054	7.72569	0.0937082	0.111464	0.864034	0.141821	17.1913	6.10924	12.8087	0.0645651	0.25171	0.861823
ANKH	0.0720829	0.711582	7.33142	5.28842	0.0478568	0.336534	0.870875	0.0532527	14.7965	7.39566	15.2035	0.0363677	0.46592	0.885168
ANKHD1.ANKHD1.EIF4EBP3	0.22493	21.7418	2.69084	8.25823	0.135034	0.0391325	0.864034	0.150716	15.5488	2.97014	14.4512	0.0606695	0.274212	0.862453
ANKHD1.ANKHD1.EIF4EBP3.1	0.180869	19.3432	1.98399	10.6568	0.0379496	0.423786	0.88661	0.275788	15.9027	2.28387	14.0973	0.0754675	0.197314	0.86105
ANKIB1	0.108403	8.12064	7.5588	-2.12064	0.0727436	0.186366	0.864034	0.0836302	12.8664	7.58831	17.1336	0.035555	0.474248	0.886625
ANKLE2	0.0925599	0.184646	5.85436	5.81535	0.140424	0.0340134	0.864034	0.0122776	6.23998	5.88516	-0.239976	0.0034737	0.930698	0.976679
ANKMY1	0.207584	23.5482	2.57825	6.45178	0.127227	0.0478523	0.864034	0.0921027	23.9859	2.66969	6.01411	0.0139683	0.748791	0.925918
ANKMY2	0.0974189	4.66365	6.49827	1.33635	0.0219308	0.612371	0.922816	0.182817	4.94295	6.20357	1.05705	0.0718018	0.21422	0.861823
ANKRA2	0.112366	11.7728	3.99751	-5.77282	0.0669228	0.214373	0.866348	0.108283	6.39623	3.8211	-0.396225	0.0431133	0.402774	0.879232
ANKRD10	0.132381	21.5971	5.78475	8.4029	0.163035	0.0189086	0.864034	0.0264175	23.8502	5.92596	6.14982	0.00449663	0.911345	0.97198
ANKRD11	0.165928	22.1766	6.18092	7.82339	0.0511293	0.311495	0.870461	0.171748	15.9734	6.48949	14.0266	0.0389559	0.440451	0.881143
ANKRD12	0.0797728	2.30195	8.04636	3.69805	0.022664	0.602302	0.92265	0.145004	13.3019	8.14762	16.6981	0.0644368	0.252389	0.861823
ANKRD13A	0.0646224	5.12083	5.35053	0.879171	0.0399703	0.404149	0.882417	0.122328	11.3352	5.39791	-5.33521	0.162392	0.0268655	0.859607
ANKRD13B	0.198416	23.3474	2.67646	6.65264	0.0498667	0.32077	0.870461	0.216918	21.2916	2.92398	8.70842	0.0289225	0.546137	0.892087
ANKRD13C	0.0400811	14.4122	6.51121	15.5878	0.0126921	0.75509	0.95426	0.041708	3.6955	6.45013	2.3045	0.00962751	0.819445	0.946599
ANKRD13D	0.131414	1.63148	5.12346	4.36852	0.0666644	0.215671	0.866348	0.156421	0.427039	5.01758	5.57296	0.0582129	0.289512	0.86465
ANKRD16	0.140053	0.754431	3.28357	5.24557	0.10775	0.0785871	0.864034	0.027847	18.765	3.26793	11.235	0.00313339	0.937247	0.978664
ANKRD17	0.0784821	0.142688	8.03736	5.85731	0.0576997	0.26688	0.870461	0.0324133	14.7478	8.10537	15.2522	0.0173981	0.69685	0.914234
ANKRD18A	0.185447	5.20748	3.5363	0.792516	0.0219802	0.611681	0.922816	0.188498	13.2795	3.74319	16.7205	0.018732	0.677738	0.911324
ANKRD18B	0.114847	19.2472	3.26509	10.7528	0.0129964	0.750004	0.95426	0.276013	14.094	3.65113	15.906	0.0473886	0.367232	0.875766
ANKRD18CP	0.061988	3.49897	3.69088	2.50103	0.00670071	0.862963	0.974895	0.160801	14.7453	3.74693	15.2547	0.0230223	0.619317	0.901266
ANKRD18DP	0.135047	21.2204	1.36818	8.77956	0.045341	0.356819	0.872284	0.0570095	7.32345	1.51947	-1.32345	0.00635836	0.876952	0.962255
ANKRD18EP	0.0710668	20.1519	2.27278	9.84808	0.0152702	0.712464	0.949674	0.115181	8.88318	2.36685	-2.88318	0.0200121	0.659876	0.907068
ANKRD19P	0.241261	21.8656	2.17498	8.1344	0.0742318	0.179861	0.864034	0.19061	11.6584	2.73052	-5.65844	0.0252471	0.590685	0.89772
ANKRD2	0.24072	21.2687	1.39779	8.73127	0.0385027	0.418342	0.886264	0.269291	4.47704	1.05337	1.52296	0.0339614	0.490816	0.888353
ANKRD20A4..includes.others.	0.222736	20.1576	1.78024	9.84243	0.0228569	0.599686	0.922065	0.338944	14.718	1.52864	15.282	0.0366797	0.462845	0.884125
ANKRD20A5P	0.395132	20.224	2.74597	9.77596	0.10648	0.0811132	0.864034	0.300088	13.7551	3.20254	16.2449	0.0428738	0.404917	0.879232
ANKRD20A7P	0.342406	19.9816	1.91774	10.0184	0.0485218	0.3312	0.870461	0.631442	11.5164	2.35718	-5.51639	0.15264	0.0336846	0.859607
ANKRD20A8P	0.295855	19.9579	1.46324	10.0421	0.0641153	0.229129	0.870461	0.329178	15.9565	1.85195	14.0435	0.102172	0.108059	0.859607
ANKRD24	0.214404	23.0179	5.07173	6.98209	0.143378	0.0314858	0.864034	0.175688	1.97057	5.08783	4.02943	0.0563185	0.301823	0.866797
ANKRD26	0.0499651	22.5784	6.68434	7.42156	0.0107737	0.788312	0.960182	0.168697	13.3128	6.79178	16.6872	0.0608851	0.272875	0.862453
ANKRD26P3	0.205158	22.6738	1.7736	7.32621	0.0111501	0.781684	0.958358	0.298101	15.5067	1.99147	14.4933	0.0343721	0.486469	0.888353
ANKRD27	0.0389936	3.87547	5.84755	2.12453	0.0127539	0.754039	0.95426	0.0411358	4.82072	5.80292	1.17928	0.0338719	0.491757	0.888353
ANKRD28	0.0291567	15.8897	7.235	14.1103	0.0071415	0.854552	0.971917	0.053114	11.1599	7.18614	-5.15992	0.0162944	0.713183	0.918223
ANKRD29	0.0547914	5.67081	4.22133	0.329193	0.0199793	0.640428	0.928995	0.0841898	8.46641	4.207	-2.46641	0.0598768	0.279023	0.862453
ANKRD30B	0.122064	20.3572	3.61863	9.64275	0.0324282	0.481464	0.898765	0.148018	12.5126	3.72414	17.4874	0.0343042	0.487201	0.888353
ANKRD30BL	0.212707	9.90429	2.387	-3.90429	0.0141455	0.730649	0.951043	0.329076	16.6487	2.60205	13.3513	0.0293409	0.541355	0.891175
ANKRD31	0.144175	5.03611	1.52901	0.963891	0.0503026	0.317559	0.870461	0.210295	12.5409	1.64221	17.4591	0.0827514	0.167633	0.860406
ANKRD33B	0.384819	22.4032	2.59055	7.59679	0.17527	0.0136706	0.864034	0.133171	20.85	2.75566	9.14996	0.0152445	0.729128	0.921474
ANKRD34C	0.150137	13.7851	3.61795	16.2149	0.0636873	0.23149	0.870461	0.0321153	2.1058	3.64295	3.8942	0.00194576	0.960543	0.987993
ANKRD34C.AS1	0.0694959	3.14081	1.33947	2.85919	0.0203651	0.634804	0.928528	0.111258	1.41776	1.26898	4.58224	0.029443	0.540158	0.89089
ANKRD35	0.0740233	22.7415	2.60476	7.25852	0.0188541	0.657051	0.932899	0.0658044	3.13447	2.79967	2.86553	0.0104712	0.805136	0.942132
ANKRD36	0.135247	22.4868	6.28468	7.51318	0.0346439	0.457353	0.894016	0.171279	16.3501	6.52927	13.6499	0.0467521	0.372414	0.877211
ANKRD36B	0.160787	18.7725	5.21724	11.2275	0.0389456	0.414072	0.885266	0.313685	13.9745	5.53881	16.0255	0.105578	0.100098	0.859607
ANKRD36BP1	0.100652	8.96572	2.52885	-2.96572	0.0208466	0.627859	0.928006	0.262518	14.2044	2.82741	15.7956	0.0907396	0.139936	0.860406
ANKRD36BP2	0.105207	6.8965	5.78858	-0.896497	0.0165796	0.691606	0.944643	0.0826994	11.3998	5.89715	-5.39984	0.0119627	0.780699	0.934084
ANKRD36C	0.122574	20.8278	6.69773	9.17216	0.0341292	0.462901	0.896578	0.208402	15.2455	6.87602	14.7545	0.0828943	0.167052	0.860406
ANKRD37	0.19739	20.138	2.64157	9.86198	0.0830916	0.144668	0.864034	0.14631	1.63023	2.78173	4.36977	0.0254447	0.588123	0.89772
ANKRD39	0.135915	23.6418	3.65865	6.3582	0.100247	0.0947436	0.864034	0.0538916	2.39028	3.65762	3.60972	0.00944022	0.82268	0.946599
ANKRD40	0.136153	7.76167	7.13005	-1.76167	0.146182	0.0293127	0.864034	0.0747429	12.2762	7.1345	17.7238	0.0158324	0.720158	0.920326
ANKRD42	0.0581679	21.695	5.21945	8.30502	0.0334331	0.470376	0.89694	0.0796836	5.75225	5.30472	0.247753	0.0611405	0.271339	0.862453
ANKRD44	0.0406723	3.10067	4.60619	2.89933	0.00974336	0.806551	0.964414	0.0495412	23.9687	4.69253	6.0313	0.0234469	0.61381	0.901266
ANKRD45	0.0534275	14.8613	2.47379	15.1387	0.0115343	0.774913	0.957269	0.119294	19.0832	2.59176	10.9168	0.0531126	0.323818	0.870929
ANKRD46	0.0803407	12.2242	7.51295	17.7758	0.0204172	0.634034	0.928207	0.164759	4.88373	7.29277	1.11627	0.0392572	0.437673	0.880797
ANKRD49	0.0564221	8.52189	4.14586	-2.52189	0.0168946	0.686766	0.943112	0.0971712	9.84367	4.14592	-3.84367	0.0298271	0.535664	0.890131
ANKRD50	0.0498868	21.1021	6.17952	8.89792	0.0134685	0.742065	0.952911	0.072915	10.7122	6.22278	-4.71218	0.0150283	0.732327	0.922136
ANKRD52	0.197207	21.2702	5.3137	8.72984	0.0715187	0.19202	0.864034	0.141167	18.7946	5.46194	11.2054	0.0309892	0.522744	0.889205
ANKRD54	0.158564	1.67289	4.06363	4.32711	0.143037	0.0317812	0.864034	0.137499	2.91702	3.98881	3.08298	0.0708826	0.218719	0.861823
ANKRD55	0.18107	19.0433	1.96263	10.9567	0.0556973	0.279982	0.870461	0.172539	1.23067	1.95491	4.76933	0.0560836	0.303391	0.868164
ANKRD6	0.0742373	6.83588	5.33451	-0.835878	0.046574	0.346851	0.870875	0.0928445	6.57996	5.44282	-0.579964	0.0636592	0.256678	0.861823
ANKRD62	0.176904	23.9673	1.45642	6.03273	0.0339708	0.46461	0.896578	0.326959	15.3947	1.84452	14.6053	0.0811582	0.173736	0.860658
ANKRD65	0.286623	1.30045	2.29219	4.69955	0.0492742	0.325366	0.870461	0.421198	22.3285	2.19046	7.67146	0.10912	0.0923256	0.859607
ANKRD7	0.0971818	10.2528	1.93322	-4.25279	0.0307089	0.500913	0.902033	0.0372226	11.7224	1.82399	-5.72235	0.00234865	0.952549	0.985143
ANKRD9	0.441131	1.25306	3.86787	4.74694	0.117615	0.0611746	0.864034	0.227689	3.15529	3.6556	2.84471	0.0294024	0.540651	0.89089
ANKS1A	0.155755	21.7797	4.804	8.22029	0.132232	0.0421297	0.864034	0.0759135	19.6076	4.99684	10.3924	0.0214382	0.640328	0.903789
ANKS1B	0.0529174	1.91391	7.80888	4.08609	0.0214171	0.619644	0.924395	0.100796	15.3668	7.89121	14.6332	0.0978017	0.119253	0.860406
ANKS3	0.117949	21.8566	4.51236	8.14342	0.0752086	0.175646	0.864034	0.0979993	3.4535	4.54318	2.5465	0.046923	0.371047	0.877211
ANKS6	0.261397	22.1178	3.38449	7.88221	0.120445	0.0569165	0.864034	0.136845	16.4863	3.76077	13.5137	0.0249046	0.595094	0.898553
ANKZF1	0.0971889	22.9087	4.32409	7.0913	0.0698349	0.200087	0.864034	0.0832261	21.0329	4.51976	8.96706	0.0243674	0.601995	0.899385
ANLN	0.374215	9.04788	6.49863	-3.04788	0.137858	0.0363723	0.864034	0.360182	11.4921	6.47241	-5.49208	0.0646333	0.251342	0.861823
ANO10	0.0574987	4.5966	4.92758	1.4034	0.0323674	0.48217	0.898765	0.0416348	8.49894	4.94924	-2.49894	0.0209643	0.646752	0.904776
ANO2	0.0570402	9.7728	1.41775	-3.7728	0.0111819	0.781138	0.958106	0.0488628	15.9321	1.76293	14.0679	0.00303728	0.939143	0.979386
ANO3	0.0344598	7.65962	6.06148	-1.65962	0.00295146	0.937318	0.988787	0.0721862	7.14812	6.08554	-1.14812	0.00922928	0.826273	0.947337
ANO4	0.110102	9.41064	5.7695	-3.41064	0.0603584	0.25061	0.870461	0.0606006	11.4986	5.6918	-5.49859	0.0284573	0.551637	0.893622
ANO5	0.0142411	14.6739	7.166	15.3261	0.00110488	0.976029	0.99508	0.0769439	8.58411	7.19454	-2.58411	0.0210486	0.645632	0.904776
ANO6	0.0992821	7.98354	4.8152	-1.98354	0.0501056	0.319018	0.870461	0.111913	15.4797	4.97914	14.5203	0.0496651	0.349299	0.875702
ANO8	0.288422	21.4715	3.77451	8.52846	0.146339	0.0291938	0.864034	0.181306	21.5015	3.87553	8.49855	0.0433623	0.400651	0.879232
ANOS1	0.119838	13.3432	5.63325	16.6568	0.0640953	0.229232	0.870461	0.029405	5.42075	5.75684	0.579248	0.00758907	0.854779	0.953962
ANP32A	0.0721153	7.00607	5.65623	-1.00607	0.0338079	0.466342	0.89694	0.0601556	6.97959	5.8658	-0.979588	0.0334882	0.495777	0.888353
ANP32E	0.0411574	14.3586	5.383	15.6414	0.00334289	0.929282	0.986154	0.130777	12.5608	5.67809	17.4392	0.0399739	0.430989	0.880429
ANTXR1	0.0633234	12.0556	4.70259	17.9444	0.0143068	0.728008	0.951043	0.163944	20.2089	4.75058	9.79105	0.0433938	0.400393	0.879232
ANTXR2	0.0657885	14.0173	2.85932	15.9827	0.0236352	0.589032	0.918502	0.162549	13.6197	3.12353	16.3803	0.093566	0.131296	0.860406
ANXA1	0.12862	8.21295	3.98752	-2.21295	0.0345085	0.45878	0.895264	0.122444	12.907	3.89238	17.093	0.020033	0.659582	0.907068
ANXA11	0.184934	22.5035	5.97014	7.49654	0.122992	0.0532881	0.864034	0.0903593	17.6894	6.25966	12.3106	0.021672	0.63721	0.903192
ANXA2	0.135344	6.61896	3.67009	-0.61896	0.0179865	0.670053	0.936772	0.230912	8.67421	3.7447	-2.67421	0.050283	0.344543	0.874864
ANXA3	0.198895	3.69806	3.00197	2.30194	0.0730338	0.185113	0.864034	0.20363	6.04028	2.947	-0.0402807	0.0551002	0.309945	0.870083
ANXA4	0.0368518	15.8134	3.14397	14.1866	0.00519489	0.892261	0.978389	0.228699	13.7978	3.38455	16.2022	0.128374	0.0594454	0.859607
ANXA5	0.216485	7.39967	5.49028	-1.39967	0.160785	0.0200357	0.864034	0.179658	12.1218	5.58652	17.8782	0.0548273	0.311817	0.870083
ANXA6	0.118474	2.19828	8.53546	3.80172	0.0433716	0.373528	0.873665	0.265766	2.54654	8.22384	3.45346	0.110119	0.0902072	0.859607
ANXA7	0.0414809	1.6949	6.55015	4.3051	0.0187869	0.65808	0.933316	0.0984433	5.66366	6.50359	0.336342	0.0597235	0.279931	0.862453
AOAH	0.188506	10.5361	1.99004	-4.53611	0.0578119	0.266157	0.870461	0.0726398	4.64776	2.04984	1.35224	0.00499506	0.90201	0.970505
AP1AR	0.0978106	10.3289	6.00088	-4.32893	0.0243711	0.579104	0.917696	0.170029	4.91165	5.76175	1.08835	0.0411723	0.420002	0.879232
AP1B1	0.0909984	23.0325	6.43834	6.9675	0.0343637	0.460368	0.895718	0.0864626	0.202326	6.44335	5.79767	0.022287	0.629058	0.901989
AP1G1	0.033151	20.694	6.94981	9.30605	0.00946543	0.811577	0.964822	0.0428375	15.1432	6.98928	14.8568	0.015508	0.725095	0.920525
AP1G2	0.22149	21.4392	3.13343	8.56075	0.0475852	0.338666	0.870875	0.0655177	15.6752	3.65657	14.3248	0.00265027	0.946508	0.983342
AP1M1	0.153557	23.9729	4.88802	6.02712	0.0528019	0.299587	0.870461	0.116849	23.8297	4.95957	6.17033	0.0315865	0.516107	0.889205
AP1S1	0.0200982	8.5416	6.58499	-2.5416	0.000680272	0.985273	0.996723	0.353323	2.83913	6.2883	3.16087	0.14478	0.040587	0.859607
AP1S2	0.145755	11.3739	6.81717	-5.37388	0.0690087	0.203992	0.864918	0.152759	6.48488	6.65003	-0.484876	0.0351006	0.4789	0.887527
AP1S3	0.175708	18.1103	1.5368	11.8897	0.0708445	0.195206	0.864034	0.177214	14.84	1.7396	15.16	0.0481472	0.361115	0.875766
AP2A1	0.138296	22.959	6.36864	7.04099	0.0386937	0.416461	0.885841	0.183842	20.8688	6.39255	9.13125	0.0592649	0.282757	0.862453
AP2A2	0.158047	22.4101	6.18619	7.58994	0.0584732	0.262048	0.870461	0.116335	18.3851	6.34147	11.6149	0.03442	0.485974	0.888353
AP2B1	0.0653086	24	7.76461	6.00002	0.013406	0.743127	0.952917	0.0926723	17.6241	7.85507	12.3759	0.0320197	0.511371	0.888737
AP2M1	0.117742	3.2676	8.76088	2.7324	0.0281408	0.531285	0.906754	0.305057	3.2049	8.42659	2.7951	0.138793	0.046644	0.859607
AP2S1	0.108181	3.82839	5.50735	2.17161	0.0191176	0.653083	0.932727	0.298997	2.75935	5.27376	3.24065	0.0942894	0.129096	0.860406
AP3B1	0.13088	8.99407	5.51436	-2.99407	0.0819369	0.148906	0.864034	0.140471	13.5601	5.61819	16.4399	0.100273	0.112823	0.859607
AP3B2	0.144546	22.7765	6.06764	7.22354	0.0668173	0.21493	0.866348	0.0519699	22.6763	6.09933	7.32374	0.008341	0.841673	0.950784
AP3D1	0.175829	0.587174	6.53191	5.41283	0.0982705	0.0995468	0.864034	0.072123	21.4551	6.61182	8.54493	0.0145139	0.740497	0.924227
AP3M1	0.0505998	5.92061	4.05738	0.0793947	0.00743926	0.848956	0.971098	0.125996	14.3664	4.29853	15.6336	0.0498589	0.347805	0.875692
AP3M2	0.0246539	7.86812	7.25035	-1.86812	0.0029039	0.938312	0.988787	0.182526	4.42493	7.08516	1.57507	0.0785604	0.184081	0.86105
AP3S1	0.0283404	12.039	5.70218	17.961	0.00556773	0.884961	0.977194	0.130248	4.19267	5.63805	1.80733	0.0617989	0.2674	0.862453
AP3S2	0.0844107	23.7687	4.49388	6.23127	0.0472013	0.34173	0.870875	0.0153941	20.1143	4.62373	9.88571	0.0011961	0.97569	0.992589
AP4B1	0.104554	22.6687	4.10943	7.33132	0.0914763	0.117903	0.864034	0.035827	0.352146	4.18341	5.64785	0.00919947	0.826791	0.947547
AP4E1	0.0416229	17.1607	4.87863	12.8393	0.0126317	0.756122	0.95426	0.0765504	13.9157	4.91737	16.0843	0.0438249	0.396695	0.879232
AP4M1	0.103049	0.212211	3.38845	5.78779	0.0576455	0.267237	0.870461	0.193607	2.22732	3.2711	3.77268	0.165578	0.0248517	0.859607
AP4S1	0.089945	15.2455	4.81529	14.7545	0.0335198	0.469417	0.89694	0.0781544	5.58074	4.75383	0.419259	0.030385	0.529407	0.889205
AP5B1	0.278002	22.3297	2.85675	7.67026	0.116441	0.063009	0.864034	0.147195	18.489	3.11106	11.511	0.0251208	0.592296	0.898028
AP5M1	0.0507202	5.5948	5.78616	0.405198	0.0111823	0.781131	0.958106	0.0888493	14.6071	5.84782	15.3929	0.0369026	0.460595	0.884125
AP5S1	0.11094	3.82301	3.53401	2.17699	0.0620444	0.240747	0.870461	0.123132	3.00047	3.35654	2.99953	0.0475646	0.365802	0.875766
AP5Z1	0.141327	1.20287	3.73936	4.79713	0.071414	0.19251	0.864034	0.142409	0.367788	3.77281	5.63221	0.0349381	0.480601	0.887877
APAF1	0.0227711	22.2515	5.48236	7.74848	0.00331321	0.929847	0.986154	0.146603	12.7562	5.6727	17.2438	0.119697	0.0724909	0.859607
APBA1	0.165907	0.684221	6.1034	5.31578	0.0581615	0.263964	0.870461	0.0843915	17.2409	6.23933	12.7591	0.0197178	0.663887	0.907935
APBA2	0.117411	23.2118	7.80674	6.78819	0.0882352	0.127482	0.864034	0.172143	1.39204	7.62229	4.60796	0.11724	0.0766772	0.859607
APBA3	0.104019	0.764723	2.21944	5.23528	0.0308916	0.498828	0.901989	0.120452	22.9363	2.42877	7.06373	0.0161509	0.715316	0.919607
APBB1	0.0392758	1.15646	8.29614	4.84354	0.0108093	0.787686	0.960182	0.239469	1.98194	8.14191	4.01806	0.173743	0.0204556	0.859607
APBB1IP	0.281098	9.91945	2.28119	-3.91945	0.0644914	0.227083	0.870461	0.1606	4.83949	2.47507	1.16051	0.0190051	0.673782	0.910644
APBB2	0.0113277	9.12932	6.55451	-3.12932	0.00149435	0.9679	0.994442	0.0712984	14.7291	6.62395	15.2709	0.0649533	0.249606	0.861823
APBB3	0.121133	21.8228	4.42385	8.17723	0.0947086	0.108718	0.864034	0.225111	1.15197	4.30789	4.84803	0.152037	0.0341685	0.859607
APC	0.0488797	8.55816	9.70015	-2.55816	0.0148568	0.719059	0.950053	0.0292738	16.5364	9.59592	13.4636	0.00438139	0.91351	0.972465
APC2	0.304684	23.3768	6.89166	6.62324	0.144715	0.0304327	0.864034	0.146739	20.6301	6.99239	9.36987	0.0244735	0.600633	0.898926
APCDD1	0.126146	5.56559	4.18297	0.434411	0.0230655	0.596804	0.920783	0.0359504	7.26273	4.31101	-1.26273	0.00225832	0.954367	0.985744
APEH	0.0342773	21.9644	5.91262	8.03561	0.00608664	0.874801	0.975962	0.213412	1.98826	5.72308	4.01174	0.145469	0.0399267	0.859607
APEX1	0.0436246	19.1633	3.80367	10.8367	0.00629828	0.870701	0.974895	0.152027	7.3461	3.90363	-1.3461	0.0606502	0.274337	0.862453
APEX2	0.0966971	3.76221	2.0993	2.23779	0.0322794	0.483131	0.898765	0.128977	2.95361	2.13893	3.04639	0.0659694	0.244017	0.861823
APH1A	0.0381637	6.36451	5.05093	-0.364507	0.0044782	0.906487	0.980238	0.156315	3.33508	5.0165	2.66492	0.0704062	0.221042	0.861823
APH1B	0.0530141	8.42188	5.20396	-2.42188	0.0351862	0.451676	0.892026	0.090759	8.92393	5.24546	-2.92393	0.0487003	0.356746	0.875766
API5	0.0292849	6.27076	6.28496	-0.270763	0.0038354	0.919381	0.98384	0.0766203	11.3584	6.41889	-5.35842	0.0222303	0.629844	0.902035
APIP	0.137967	13.7035	4.27404	16.2965	0.04781	0.336877	0.870875	0.0633635	8.49883	4.20538	-2.49883	0.0107304	0.800779	0.93994
APLN	0.132686	8.59992	3.232	-2.59992	0.0498142	0.321189	0.870461	0.157422	3.07735	3.31517	2.92265	0.0378353	0.451342	0.882763
APLNR	0.0476672	9.12082	2.58399	-3.12082	0.00166618	0.964321	0.994305	0.216023	23.9593	2.94947	6.04068	0.0221513	0.630885	0.902061
APLP1	0.10302	3.44735	7.33083	2.55265	0.0245975	0.576229	0.917666	0.0687705	18.2978	7.35956	11.7022	0.0112601	0.792064	0.936954
APLP2	0.0780565	1.13421	8.63342	4.86579	0.0390648	0.412879	0.884545	0.120446	3.38374	8.63598	2.61626	0.102026	0.108412	0.859607
APMAP	0.0600846	3.78537	6.82941	2.21463	0.0115023	0.775479	0.957269	0.235688	4.1457	6.68931	1.8543	0.12189	0.0689358	0.859607
APOC1	0.179373	9.34402	2.32432	-3.34402	0.0308341	0.499497	0.901989	0.265862	0.252171	1.90372	5.74783	0.0255182	0.587173	0.897598
APOD	0.0456301	12.5032	5.04605	17.4968	0.00223096	0.9524	0.991501	0.151823	12.7461	5.23587	17.2539	0.0241758	0.604423	0.899652
APOE	0.238971	5.07408	8.39198	0.92592	0.0587226	0.260499	0.870461	0.156068	0.704315	8.34267	5.29569	0.0342876	0.487378	0.888353
APOL1	0.181187	8.90245	1.49314	-2.90245	0.0622127	0.239831	0.870461	0.274317	4.5508	1.80552	1.4492	0.055394	0.307951	0.870083
APOL2	0.13767	23.5344	6.28497	6.46563	0.0612946	0.24504	0.870461	0.199135	4.33453	6.24625	1.66547	0.088438	0.147409	0.860406
APOL3	0.200872	8.72839	2.36262	-2.72839	0.072384	0.188009	0.864034	0.184917	3.34786	2.45381	2.65214	0.0426526	0.406814	0.879232
APOL6	0.17166	7.66245	3.22985	-1.66245	0.0495421	0.323315	0.870461	0.012299	8.81373	3.49713	-2.81373	0.000160263	0.996741	0.999368
APOLD1	0.134927	3.85414	5.67113	2.14586	0.0128739	0.752041	0.95426	0.166778	7.90903	6.232	-1.90903	0.0182891	0.684084	0.911747
APOO	0.0272126	17.1971	3.95017	12.8029	0.00230554	0.950843	0.991249	0.258472	2.58648	3.82849	3.41352	0.121713	0.0692084	0.859607
APOOL	0.0178257	4.81943	3.50825	1.18057	0.00180673	0.961291	0.993641	0.193327	17.0194	3.4532	12.9806	0.224958	0.00569019	0.859607
APP	0.0865644	2.18154	10.2623	3.81846	0.0623388	0.239136	0.870461	0.165193	3.64706	10.1069	2.35294	0.10646	0.0981144	0.859607
APPBP2	0.0544116	9.7019	7.5899	-3.7019	0.0228111	0.600307	0.922235	0.0267536	6.7356	7.49688	-0.735602	0.00407788	0.919178	0.973618
APPL1	0.0674969	9.9752	7.85642	-3.9752	0.0258261	0.560286	0.913332	0.0714645	9.83226	7.79547	-3.83226	0.0227067	0.623529	0.90155
APPL2	0.0761798	4.13138	5.1628	1.86862	0.0317381	0.489154	0.899208	0.11721	17.1264	5.24089	12.8736	0.0545514	0.313685	0.870083
APRT	0.0938649	5.85183	3.67808	0.14817	0.015807	0.703815	0.947368	0.351152	3.08793	3.40586	2.91207	0.114119	0.0824474	0.859607
APTR	0.147683	8.31575	2.25038	-2.31575	0.123373	0.0527722	0.864034	0.074198	23.1766	2.27414	6.82338	0.0271553	0.567181	0.896017
APTX	0.0228184	9.17362	4.71204	-3.17362	0.00394504	0.917146	0.982686	0.124097	3.58278	4.68678	2.41722	0.132789	0.0537599	0.859607
AQP1	0.406959	7.6101	4.77996	-1.6101	0.086661	0.132459	0.864034	0.362603	6.87153	5.18598	-0.871529	0.0449005	0.387601	0.879232
AQP11	0.0771038	20.857	2.86567	9.14305	0.0883546	0.1271	0.864034	0.018782	0.986797	2.90943	5.0132	0.00238759	0.951733	0.984989
AQP4	0.334196	8.21001	10.0395	-2.21001	0.142522	0.032186	0.864034	0.132694	8.60624	10.3522	-2.60624	0.0466533	0.37318	0.877211
AQP4.AS1	0.0839	16.4525	2.14623	13.5475	0.0131749	0.747026	0.953357	0.154961	17.053	2.258	12.947	0.0401033	0.429815	0.880429
AQP9	0.134991	11.4912	1.52876	-5.49115	0.0267575	0.548367	0.908826	0.13579	16.7892	1.72417	13.2108	0.0345881	0.484237	0.888353
AQR	0.0246006	8.26754	6.3596	-2.26754	0.00780949	0.842049	0.970856	0.0564521	12.0003	6.38004	17.9997	0.0280544	0.556429	0.893765
AR	0.0518858	11.9702	2.86245	-5.97018	0.00829725	0.832981	0.968394	0.211044	19.1725	2.96525	10.8275	0.101383	0.110046	0.859607
ARAF	0.182909	4.8349	2.41955	1.1651	0.120051	0.0575085	0.864034	0.141912	3.16545	2.44612	2.83455	0.0425962	0.407301	0.879232
ARAP1	0.11931	0.175849	5.10126	5.82415	0.11706	0.0620377	0.864034	0.0558576	23.5094	5.215	6.49057	0.00728731	0.86018	0.955343
ARAP2	0.108815	10.7693	8.38094	-4.7693	0.065786	0.220261	0.869553	0.151109	13.0046	8.38202	16.9954	0.0798276	0.17897	0.860658
ARAP3	0.323883	23.1878	1.73703	6.81215	0.133188	0.0411122	0.864034	0.120871	21.9032	1.9818	8.09684	0.0137515	0.752229	0.926333
ARC	0.316671	21.1732	3.29999	8.82683	0.0816339	0.15	0.864034	0.344066	0.646723	3.08768	5.35328	0.0450895	0.385998	0.879158
ARCN1	0.00734053	23.508	6.90852	6.49204	0.000861071	0.98138	0.996524	0.072609	3.30757	6.8765	2.69243	0.0589835	0.28454	0.862453
AREL1	0.0515608	22.5962	5.43444	7.40379	0.011058	0.783336	0.958773	0.0640934	19.0967	5.50962	10.9033	0.0318918	0.512748	0.889129
ARF1	0.111145	1.19393	6.72906	4.80607	0.0361197	0.442102	0.889704	0.0618193	0.710225	6.82177	5.28978	0.0092554	0.825831	0.94721
ARF3	0.079538	23.6949	8.20191	6.30507	0.0893363	0.124165	0.864034	0.204441	2.54467	8.13429	3.45533	0.235025	0.00436095	0.859607
ARF4	0.0574263	12.8142	6.15213	17.1858	0.0393023	0.410596	0.88355	0.0266089	1.74218	6.02902	4.25782	0.00318204	0.936284	0.978452
ARF5	0.0999506	3.21785	6.73462	2.78215	0.0246467	0.575614	0.917666	0.264818	2.68992	6.46471	3.31008	0.120676	0.0708536	0.859607
ARF6	0.07902	22.3756	3.38324	7.62437	0.0236494	0.588832	0.918464	0.0964323	4.7643	3.44874	1.2357	0.0320614	0.510919	0.888737
ARFGAP1	0.12545	23.7831	5.73129	6.21688	0.0890589	0.124977	0.864034	0.191496	0.797047	5.7063	5.20295	0.116671	0.0777054	0.859607
ARFGAP2	0.0747779	1.99248	6.91145	4.00752	0.0297154	0.5124	0.903475	0.18391	2.971	6.76347	3.029	0.1295	0.0579817	0.859607
ARFGAP3	0.0494995	7.4078	4.90994	-1.4078	0.0373772	0.429404	0.887116	0.0692654	5.65963	4.91685	0.340372	0.0566359	0.299723	0.866182
ARFGEF1	0.0069435	19.6734	7.10135	10.3266	0.000360341	0.992105	0.998542	0.0949104	14.5362	7.12582	15.4638	0.0612543	0.270652	0.862453
ARFGEF2	0.0508758	0.520189	7.85072	5.47981	0.0276337	0.537509	0.906754	0.0277585	4.96876	7.74213	1.03124	0.00482046	0.905301	0.970648
ARFGEF3	0.0710894	21.6548	8.38269	8.34518	0.0186691	0.659894	0.934246	0.131269	14.5011	8.48466	15.4989	0.0502591	0.344723	0.874864
ARFIP1	0.0913608	11.3814	4.97247	-5.38137	0.0470528	0.342993	0.870875	0.0802481	8.33529	4.96301	-2.33529	0.0294603	0.539952	0.89089
ARFIP2	0.103529	3.957	5.59876	2.043	0.0355637	0.447784	0.890089	0.20434	2.17516	5.36655	3.82484	0.124864	0.0643845	0.859607
ARFRP1	0.0785859	0.819278	4.69232	5.18072	0.0215643	0.617551	0.92418	0.208385	2.41302	4.69806	3.58698	0.111092	0.0882582	0.859607
ARG2	0.144248	17.1547	3.65874	12.8453	0.0446734	0.362481	0.872604	0.270785	1.25128	3.38339	4.74872	0.0935052	0.131482	0.860406
ARGLU1	0.109588	16.4942	7.09776	13.5058	0.067584	0.211069	0.866252	0.0647648	7.53816	7.13985	-1.53816	0.0292422	0.5425	0.891611
ARHGAP1	0.152052	0.544832	4.13575	5.45517	0.0505436	0.315794	0.870461	0.0876586	18.8506	4.34634	11.1494	0.0124084	0.773504	0.932628
ARHGAP10	0.196055	12.8718	5.25343	17.1282	0.0567698	0.272821	0.870461	0.0971499	0.187957	5.25629	5.81204	0.0152281	0.72935	0.921474
ARHGAP11A	0.0327355	15.7535	1.69487	14.2465	0.00300264	0.936237	0.988676	0.211984	12.8564	1.72638	17.1436	0.106347	0.0983656	0.859607
ARHGAP12	0.079496	8.46898	7.075	-2.46898	0.0397357	0.406403	0.882962	0.0832475	8.64415	7.08076	-2.64415	0.0362891	0.466712	0.885287
ARHGAP15	0.163036	9.71899	1.59934	-3.71899	0.0569425	0.27172	0.870461	0.193652	13.7343	1.71449	16.2657	0.0535511	0.320704	0.870929
ARHGAP17	0.150717	19.9441	2.91102	10.0559	0.0595083	0.255703	0.870461	0.136449	18.1142	3.18346	11.8858	0.0273814	0.564386	0.895832
ARHGAP18	0.0915156	9.10549	3.51492	-3.10549	0.0359698	0.443609	0.889878	0.180412	11.8983	3.59289	-5.89827	0.072274	0.211934	0.861823
ARHGAP19	0.0698163	6.2556	3.58886	-0.255598	0.0343741	0.460247	0.895718	0.0785922	15.7838	3.7755	14.2162	0.0334938	0.49572	0.888353
ARHGAP20	0.0352142	15.4156	6.07557	14.5844	0.00576885	0.881035	0.976248	0.0175369	5.112	5.97961	0.887996	0.00139254	0.971728	0.991113
ARHGAP21	0.0598822	0.584796	9.00851	5.4152	0.0235641	0.590004	0.919145	0.0821139	15.8492	9.04837	14.1508	0.0430344	0.40349	0.879232
ARHGAP22	0.081794	3.60271	3.50738	2.39729	0.0348602	0.455058	0.893356	0.0558722	2.97791	3.67456	3.02209	0.00868168	0.835804	0.949832
ARHGAP24	0.0877329	1.77552	4.72902	4.22448	0.0151775	0.713928	0.949674	0.159439	12.8922	4.92469	17.1078	0.0481605	0.361011	0.875766
ARHGAP25	0.195929	7.95673	2.11689	-1.95673	0.0898276	0.122724	0.864034	0.210714	2.70876	2.19106	3.29124	0.0539489	0.317907	0.870083
ARHGAP26	0.0727997	22.9823	7.81414	7.01765	0.0262581	0.5548	0.911344	0.0759062	14.5497	7.90019	15.4503	0.0291676	0.543338	0.891611
ARHGAP27	0.0589032	0.782412	2.73122	5.21759	0.00738628	0.849986	0.971098	0.0618493	3.49242	3.03645	2.50758	0.00531758	0.896044	0.96837
ARHGAP27P1.BPTFP1.KPNA2P3	0.221426	21.6825	2.27655	8.31746	0.0998596	0.0957099	0.864034	0.157236	15.2813	2.55916	14.7187	0.039293	0.43734	0.880797
ARHGAP28	0.0440572	7.47998	2.48525	-1.47998	0.0115517	0.774644	0.957269	0.219308	11.1355	2.65296	-5.13551	0.0884751	0.147286	0.860406
ARHGAP29	0.0601845	19.2864	5.56552	10.7136	0.0120062	0.766837	0.955846	0.202023	14.811	5.73608	15.189	0.112511	0.0854631	0.859607
ARHGAP30	0.223456	7.81208	1.7661	-1.81208	0.0804357	0.154513	0.864034	0.0791751	7.99215	2.04784	-1.99215	0.00590388	0.885138	0.964667
ARHGAP31	0.108491	1.48239	4.63149	4.51761	0.0314925	0.491973	0.899422	0.114465	20.9028	4.89624	9.09725	0.0196346	0.665064	0.908205
ARHGAP32	0.0866243	23.8498	8.37195	6.15016	0.0274802	0.539412	0.907911	0.141434	17.0496	8.46579	12.9504	0.0683378	0.231457	0.861823
ARHGAP33	0.250173	22.739	3.30859	7.26105	0.0776137	0.165583	0.864034	0.210186	20.851	3.64583	9.14897	0.0323886	0.507471	0.888554
ARHGAP35	0.110323	22.589	7.66531	7.411	0.0349659	0.45393	0.892954	0.0963487	17.0553	7.85879	12.9447	0.0300798	0.532794	0.889205
ARHGAP39	0.208092	23.1361	4.07127	6.86393	0.0501775	0.318505	0.870461	0.175927	21.8073	4.33941	8.19273	0.0339436	0.491	0.888353
ARHGAP4	0.0687691	10.3028	2.54541	-4.30281	0.00878575	0.823922	0.966451	0.252114	4.94628	2.69138	1.05372	0.0753575	0.197767	0.86105
ARHGAP42	0.0467548	13.0641	3.55906	16.9359	0.011255	0.779803	0.958106	0.134893	15.2531	3.79283	14.7469	0.0413101	0.418715	0.879232
ARHGAP44	0.0738756	23.343	5.97401	6.65699	0.0386859	0.416536	0.885841	0.0361885	20.4715	6.02885	9.5285	0.00933027	0.824513	0.947102
ARHGAP45	0.0531872	6.08099	3.05594	-0.0809924	0.0046518	0.903067	0.979385	0.147902	2.10927	3.19487	3.89073	0.0281742	0.554978	0.893765
ARHGAP5	0.1188	10.3913	9.43792	-4.39132	0.068517	0.206391	0.864918	0.153287	13.9377	9.54546	16.0623	0.06312	0.259694	0.861823
ARHGAP5.AS1	0.141517	9.79319	1.44301	-3.79319	0.0824256	0.147095	0.864034	0.052222	20.178	1.68363	9.82201	0.00522076	0.897799	0.96837
ARHGAP6	0.096466	3.53877	1.9128	2.46123	0.0401064	0.402903	0.882417	0.0614628	8.59196	2.17899	-2.59196	0.00809444	0.846002	0.952037
ARHGAP9	0.143251	23.0747	2.22163	6.92527	0.0875931	0.129459	0.864034	0.112892	3.62339	2.26572	2.37661	0.0384656	0.445186	0.881143
ARHGDIA	0.115299	23.0498	4.12274	6.95021	0.0176306	0.67558	0.938903	0.13743	19.8888	4.24925	10.1112	0.0245579	0.599577	0.898583
ARHGDIB	0.311355	8.74372	2.79443	-2.74372	0.0891018	0.124859	0.864034	0.236975	5.64867	2.96735	0.351331	0.0486358	0.357263	0.875766
ARHGDIG	0.146308	2.66271	6.67905	3.33729	0.0397487	0.406271	0.882962	0.324195	1.80811	6.2912	4.19189	0.115673	0.0795242	0.859607
ARHGEF1	0.178178	21.9786	3.24385	8.02145	0.0761869	0.171462	0.864034	0.0876503	0.24421	3.64258	5.75579	0.00669087	0.87101	0.959179
ARHGEF10	0.0302951	0.110222	5.07655	5.88978	0.005841	0.879599	0.976248	0.0806433	18.0852	5.2648	11.9148	0.0166713	0.707548	0.917247
ARHGEF10L	0.150615	0.858828	5.0401	5.14117	0.0962826	0.104589	0.864034	0.151039	0.787818	5.00248	5.21218	0.0634615	0.257811	0.861823
ARHGEF11	0.113447	22.6375	6.55125	7.36247	0.0412355	0.39252	0.878875	0.0700683	18.0152	6.67097	11.9848	0.0191411	0.671885	0.910457
ARHGEF12	0.0269002	1.06413	9.32988	4.93587	0.0090662	0.818881	0.965543	0.0165174	14.6853	9.36876	15.3147	0.00285656	0.942506	0.981289
ARHGEF17	0.1722	23.6125	5.96072	6.38754	0.0874575	0.129882	0.864034	0.103067	21.0345	6.07906	8.96552	0.0234251	0.614121	0.901266
ARHGEF18	0.076389	21.7069	4.03007	8.29308	0.022776	0.600789	0.922365	0.0640662	21.1899	4.15202	8.81012	0.0108606	0.798648	0.939107
ARHGEF2	0.0592017	1.8959	6.41083	4.1041	0.0180048	0.669776	0.936772	0.106379	21.8939	6.41353	8.10613	0.0470249	0.370214	0.876346
ARHGEF25	0.0463769	23.432	6.11947	6.568	0.016675	0.690111	0.944123	0.174323	2.64362	6.1015	3.35638	0.131811	0.0549916	0.859607
ARHGEF26	0.0694951	19.2035	4.68518	10.7965	0.0132704	0.745446	0.953357	0.179368	18.2134	4.88776	11.7866	0.0708796	0.218735	0.861823
ARHGEF26.AS1	0.0753745	9.86854	3.89132	-3.86854	0.0243392	0.579516	0.917696	0.109206	11.6162	4.09266	-5.61619	0.0233617	0.614961	0.901266
ARHGEF28	0.094889	0.482658	4.88939	5.51734	0.0372179	0.43096	0.887276	0.0383595	5.73395	5.01265	0.266051	0.00812806	0.845448	0.951822
ARHGEF3	0.060155	23.3363	6.28994	6.66372	0.0199529	0.64078	0.929118	0.0621532	23.9241	6.32683	6.07589	0.0098617	0.81539	0.945573
ARHGEF33	0.0687369	20.5074	3.09269	9.4926	0.0327044	0.478351	0.898765	0.146931	12.7444	3.2617	17.2556	0.0600542	0.277928	0.862453
ARHGEF37	0.0730744	8.18575	4.8536	-2.18575	0.0274955	0.539211	0.907911	0.209601	11.9545	4.92895	-5.95452	0.0921049	0.135656	0.860406
ARHGEF4	0.161913	1.41152	7.1583	4.58848	0.124265	0.0515867	0.864034	0.135185	1.29656	7.10788	4.70344	0.049259	0.352479	0.875766
ARHGEF40	0.0882001	0.0971384	4.44505	5.90286	0.0364424	0.438754	0.88857	0.167568	22.9965	4.51963	7.00353	0.0658452	0.244692	0.861823
ARHGEF6	0.101058	7.22911	5.5232	-1.22911	0.0790212	0.159861	0.864034	0.0659271	12.8954	5.6836	17.1046	0.0209851	0.646453	0.904776
ARHGEF7	0.0619604	23.1941	7.70177	6.80587	0.0513867	0.309599	0.870461	0.0470984	20.0141	7.69167	9.98586	0.0257018	0.584863	0.897346
ARHGEF9	0.101633	2.15941	8.10448	3.84059	0.130187	0.044347	0.864034	0.125138	2.39943	8.05564	3.60057	0.104821	0.101851	0.859607
ARID1A	0.199042	22.5429	4.92529	7.45707	0.0559059	0.278569	0.870461	0.186986	17.5544	5.20946	12.4456	0.0399351	0.43134	0.880429
ARID1B	0.118313	0.313969	6.02353	5.68603	0.0566391	0.273691	0.870461	0.139964	15.8886	6.23036	14.1114	0.0623014	0.264355	0.862453
ARID2	0.0195635	22.6762	5.54677	7.32379	0.00251705	0.946358	0.990898	0.163134	15.3964	5.70352	14.6036	0.109587	0.0913315	0.859607
ARID3A	0.111201	22.7829	1.90382	7.21711	0.0365456	0.437673	0.88857	0.176325	21.0478	2.14016	8.95218	0.0630604	0.260048	0.861823
ARID3B	0.149624	20.6984	1.17698	9.30159	0.030599	0.502192	0.902428	0.182603	19.0646	1.41562	10.9354	0.0383129	0.446664	0.881143
ARID4A	0.0375225	9.54713	6.65773	-3.54713	0.00865232	0.82642	0.966936	0.0617199	8.41043	6.65575	-2.41043	0.0137802	0.751765	0.926333
ARID4B	0.0338155	22.7432	6.74346	7.25684	0.00777192	0.842789	0.970983	0.0648146	10.6626	6.84651	-4.66259	0.019526	0.666524	0.908278
ARID5A	0.19322	1.62567	2.47608	4.37433	0.0556419	0.280336	0.870461	0.180192	23.7254	2.61908	6.27465	0.0282666	0.553869	0.893765
ARID5B	0.0579776	23.0499	6.17972	6.95011	0.00912591	0.817738	0.965466	0.180684	14.2225	6.39676	15.7775	0.0826687	0.167952	0.860406
ARIH1	0.0138092	17.0009	6.90908	12.9991	0.00127083	0.972541	0.994488	0.0633048	12.8618	6.94333	17.1382	0.0249362	0.594699	0.898553
ARIH2	0.0426716	1.02227	6.6691	4.97773	0.0265968	0.550414	0.909502	0.0557887	3.73665	6.55525	2.26335	0.0359838	0.469878	0.885287
ARIH2OS	0.169198	3.61921	1.24026	2.38079	0.0814111	0.150843	0.864034	0.0334082	23.4303	1.19352	6.56972	0.0036202	0.927987	0.976028
ARL1	0.0366129	11.4819	6.81079	-5.48186	0.00732434	0.85118	0.971098	0.0955268	4.94021	6.72111	1.05979	0.0282166	0.554467	0.893765
ARL10	0.139895	20.5258	5.71512	9.47418	0.045486	0.355658	0.872284	0.192318	16.5457	5.88966	13.4543	0.0709975	0.218137	0.861823
ARL13B	0.0655011	9.8736	3.976	-3.8736	0.0310917	0.496455	0.901558	0.0620028	14.9635	4.0785	15.0365	0.0177007	0.6925	0.913594
ARL14EP	0.0806789	11.8097	5.96465	-5.80969	0.0437476	0.370297	0.872957	0.0850367	9.79232	5.97283	-3.79232	0.0278693	0.558566	0.893827
ARL15	0.0468794	11.9367	5.55474	-5.93674	0.00880529	0.823579	0.966375	0.11313	4.34189	5.4814	1.65811	0.0297774	0.536246	0.890131
ARL16	0.0559786	6.59086	4.60651	-0.590855	0.0101077	0.800027	0.961927	0.186616	3.05189	4.36079	2.94811	0.0877932	0.14963	0.860406
ARL17A.ARL17B	0.230497	23.1287	3.61957	6.87129	0.0515461	0.30845	0.870461	0.369481	16.8987	4.10687	13.1013	0.0823691	0.169067	0.860425
ARL17A.ARL17B.1	0.309593	23.7816	3.00611	6.21837	0.0929144	0.113766	0.864034	0.469268	16.4764	3.45756	13.5236	0.136167	0.049696	0.859607
ARL2	0.181331	3.94487	5.16495	2.05513	0.0672201	0.212877	0.866348	0.141732	3.92062	5.1307	2.07938	0.0394068	0.436217	0.880429
ARL2BP	0.058176	9.24722	6.22625	-3.24722	0.0254182	0.565451	0.916055	0.137722	4.83133	6.06806	1.16867	0.0723647	0.211504	0.861823
ARL3	0.0582367	12.1141	4.76372	17.8859	0.020475	0.633193	0.928207	0.158558	3.6891	4.76727	2.3109	0.172659	0.0209565	0.859607
ARL4A	0.152497	6.66155	5.84727	-0.661546	0.0818764	0.149109	0.864034	0.102195	5.34867	5.74197	0.651327	0.0190116	0.673689	0.910644
ARL4C	0.0823433	21.2445	5.27719	8.75548	0.0304236	0.504219	0.902448	0.0687501	6.88778	5.41227	-0.887784	0.0195689	0.665946	0.908278
ARL4D	0.0485854	18.2953	3.54603	11.7047	0.00407335	0.914627	0.98204	0.416285	2.792	3.05608	3.208	0.138854	0.0465636	0.859607
ARL5A	0.124418	10.6866	7.0946	-4.68662	0.0531412	0.297251	0.870461	0.138855	10.2673	7.07049	-4.26726	0.0420435	0.41216	0.879232
ARL5B	0.0946646	13.0145	6.33996	16.9855	0.0280988	0.531785	0.906754	0.0890366	11.7245	6.36625	-5.72446	0.0164609	0.710722	0.917507
ARL6	0.0440714	13.8259	4.61753	16.1741	0.00747671	0.848201	0.971098	0.187554	3.51718	4.42147	2.48282	0.0608632	0.273025	0.862453
ARL6IP1	0.0663151	6.28466	8.78755	-0.284663	0.0213386	0.620714	0.924718	0.138887	6.22219	8.7598	-0.222188	0.0495591	0.350137	0.875766
ARL6IP5	0.109018	9.94178	7.49007	-3.94178	0.0484713	0.331594	0.870461	0.113569	6.89541	7.46302	-0.895411	0.0382743	0.447041	0.881143
ARL6IP6	0.12062	8.84696	2.85841	-2.84696	0.0544202	0.288558	0.870461	0.0611717	14.822	2.9776	15.178	0.0157498	0.721381	0.920516
ARL8A	0.0796461	4.1169	5.24751	1.8831	0.022684	0.602019	0.92265	0.0978305	1.33781	5.14404	4.66219	0.0284996	0.551165	0.893622
ARL8B	0.0350393	9.82388	8.18626	-3.82388	0.00830614	0.832811	0.968394	0.0899177	6.30502	8.07327	-0.30502	0.021352	0.641518	0.904274
ARMC1	0.044382	10.834	5.80061	-4.83405	0.0116564	0.772828	0.956654	0.099044	12.5556	5.8238	17.4444	0.0337301	0.493242	0.888353
ARMC10	0.0188633	4.09741	5.89909	1.90259	0.00220739	0.952893	0.991507	0.113551	8.01825	5.86959	-2.01825	0.0637831	0.255953	0.861823
ARMC2	0.0405728	2.59808	4.81521	3.40192	0.00559485	0.884407	0.976948	0.0570826	7.47767	4.91522	-1.47767	0.013664	0.753586	0.926333
ARMC5	0.183592	2.08359	3.16759	3.91641	0.109465	0.0752953	0.864034	0.105775	1.33593	3.1901	4.66407	0.0224879	0.626397	0.90155
ARMC6	0.0646611	2.31274	4.64928	3.68726	0.0143824	0.726716	0.951043	0.19126	2.21676	4.46602	3.78324	0.0990347	0.115967	0.860406
ARMC7	0.16915	1.87707	1.98779	4.12293	0.112698	0.0693229	0.864034	0.0573738	23.7965	2.06903	6.20353	0.00884572	0.83288	0.949503
ARMC8	0.0355687	2.16906	6.25141	3.83094	0.0191794	0.652188	0.932727	0.0350039	11.3865	6.24452	-5.38655	0.013983	0.748558	0.925918
ARMC9	0.0881856	22.5744	4.59649	7.4256	0.0601129	0.252069	0.870461	0.0853484	19.0385	4.72562	10.9615	0.0474069	0.367076	0.875766
ARMCX1	0.0459636	9.25854	5.87084	-3.25854	0.0112254	0.780331	0.958106	0.165119	4.66246	5.67283	1.33754	0.0670438	0.238331	0.861823
ARMCX2	0.055463	5.42591	6.14239	0.574092	0.0301201	0.507741	0.902448	0.138279	5.82357	6.06983	0.176434	0.127646	0.0604459	0.859607
ARMCX3	0.0665978	19.0696	7.52641	10.9304	0.0142933	0.728254	0.951043	0.205743	4.17204	7.41961	1.82796	0.081934	0.170742	0.860658
ARMCX4	0.181143	20.6086	5.13711	9.39141	0.117734	0.0609995	0.864034	0.056714	17.513	5.27893	12.487	0.010177	0.81012	0.943799
ARMCX5	0.0294194	22.3066	4.97239	7.69342	0.0180253	0.669479	0.936772	0.0711326	22.2411	4.9211	7.75889	0.0582667	0.289142	0.86465
ARMCX5.GPRASP2.GPRASP2	0.0283725	20.099	7.63781	9.90099	0.00485242	0.899034	0.979124	0.215771	3.99145	7.4251	2.00855	0.0879285	0.149149	0.860406
ARMCX6	0.162738	8.2178	3.49003	-2.2178	0.0715382	0.191928	0.864034	0.158848	4.96719	3.44866	1.03281	0.0675741	0.235476	0.861823
ARMT1	0.129597	13.4234	5.41004	16.5766	0.0476762	0.337926	0.870875	0.104187	5.07284	5.25136	0.927161	0.0188138	0.676569	0.911252
ARNT	0.0639185	0.186005	4.73033	5.814	0.0263674	0.553398	0.911132	0.0826381	15.0694	4.93395	14.9306	0.0327253	0.503873	0.888554
ARNT2	0.139961	23.4075	8.45742	6.59252	0.102183	0.0902969	0.864034	0.0313511	20.3196	8.52767	9.68043	0.00453669	0.910575	0.971497
ARNTL	0.111561	11.168	5.64599	-5.168	0.0821899	0.147957	0.864034	0.134748	12.3112	5.62587	17.6888	0.0865598	0.153845	0.860406
ARNTL2	0.0582992	14.05	5.26038	15.95	0.0203543	0.634945	0.928528	0.149201	8.77929	5.24226	-2.77929	0.0999022	0.113727	0.859607
ARPC1A	0.108481	3.91674	6.16311	2.08326	0.100962	0.0930579	0.864034	0.165423	2.34841	5.96579	3.65159	0.149479	0.0363182	0.859607
ARPC1B	0.224332	8.3656	3.14706	-2.3656	0.0626756	0.237152	0.870461	0.168808	8.80631	3.3334	-2.80631	0.024728	0.597359	0.898553
ARPC2	0.0982636	5.26373	6.61178	0.73627	0.0877344	0.12901	0.864034	0.0939689	3.59159	6.48255	2.40841	0.0536427	0.320068	0.870929
ARPC3	0.143126	6.9155	6.34336	-0.915499	0.0776198	0.165558	0.864034	0.231787	4.27899	6.18941	1.72101	0.102622	0.106924	0.859607
ARPC4	0.0206807	8.72667	6.41411	-2.72667	0.00131739	0.971559	0.994442	0.246708	3.28683	6.24462	2.71317	0.149751	0.0360685	0.859607
ARPC5	0.117021	13.1259	6.31114	16.8741	0.0424768	0.381345	0.874866	0.121291	6.47957	6.24142	-0.479566	0.0437166	0.397645	0.879232
ARPC5L	0.117983	22.6501	5.63507	7.34993	0.0380452	0.422842	0.88661	0.265781	2.67498	5.41569	3.32502	0.140626	0.0447078	0.859607
ARPIN.C15orf38.AP3S2	0.082385	1.07908	2.99943	4.92092	0.0381641	0.421675	0.88661	0.0233228	23.2111	3.2104	6.78887	0.00174099	0.964674	0.988837
ARPP19	0.0465464	10.1439	9.73529	-4.14393	0.0062609	0.871433	0.975081	0.0801754	2.41585	9.55523	3.58415	0.012862	0.766282	0.930289
ARPP21	0.09165	17.167	7.72037	12.833	0.0376852	0.426423	0.88661	0.0884455	6.07164	7.69913	-0.0716408	0.0322475	0.50899	0.888554
ARRB1	0.0853263	0.569878	6.67624	5.43012	0.0528185	0.299496	0.870461	0.144415	1.80715	6.64633	4.19285	0.124	0.0657095	0.859607
ARRB2	0.0465804	2.93902	4.19962	3.06098	0.00855984	0.828126	0.967598	0.138336	1.84717	4.21151	4.15283	0.0542377	0.315898	0.870083
ARRDC1	0.180042	1.16183	3.56639	4.83817	0.0850836	0.137822	0.864034	0.0574838	23.9399	3.69744	6.06013	0.00460322	0.909362	0.970758
ARRDC1.AS1	0.0288592	23.6969	2.71402	6.30305	0.00470387	0.902029	0.979385	0.108023	3.46663	2.72268	2.53337	0.0439599	0.395545	0.879232
ARRDC2	0.15983	3.58468	4.77762	2.41532	0.0604698	0.249914	0.870461	0.103996	5.6734	4.87417	0.326601	0.0220814	0.631808	0.902211
ARRDC3	0.213122	10.8951	6.30855	-4.89509	0.117926	0.060717	0.864034	0.267441	13.0237	6.62039	16.9763	0.0999081	0.113721	0.859607
ARRDC4	0.157265	10.6253	5.47942	-4.62527	0.130273	0.0442495	0.864034	0.158836	12.5443	5.56683	17.4557	0.0999873	0.113532	0.859607
ARSA	0.101893	23.999	2.82599	6.00096	0.0392116	0.411473	0.884342	0.253672	22.4658	2.81609	7.5342	0.0941533	0.129515	0.860406
ARSB	0.0180748	4.24995	4.15141	1.75005	0.00245852	0.947605	0.991058	0.0606447	16.2452	4.22601	13.7548	0.0298576	0.535311	0.890131
ARSD	0.047914	4.15947	3.12733	1.84053	0.0078187	0.84187	0.970856	0.0224237	3.88306	3.2779	2.11694	0.0024201	0.951085	0.984627
ARSF	0.126993	11.3635	1.27973	-5.36354	0.0323763	0.482053	0.898765	0.257354	4.99263	1.27841	1.00737	0.0633636	0.258362	0.861823
ARSG	0.0930743	2.03133	3.61776	3.96867	0.0772207	0.167179	0.864034	0.0902329	5.47872	3.6895	0.521284	0.0719535	0.213474	0.861823
ARSJ	0.0434624	22.9414	2.97054	7.05863	0.00890796	0.821763	0.966208	0.10774	15.6245	3.13488	14.3755	0.0341776	0.488534	0.888353
ARSK	0.0576801	10.206	3.53236	-4.206	0.0252448	0.567748	0.916305	0.0896286	13.1539	3.62439	16.8461	0.0302497	0.530876	0.889205
ART3	0.0979114	3.65808	2.74293	2.34192	0.0281266	0.531465	0.906754	0.0745307	10.8793	2.84092	-4.87926	0.0109466	0.797216	0.938381
ARV1	0.0639602	9.75214	3.892	-3.75214	0.0406655	0.397712	0.880662	0.0813201	7.97994	3.89449	-1.97994	0.0379921	0.449812	0.881873
ARVCF	0.163997	23.3885	4.44538	6.61146	0.103882	0.0864942	0.864034	0.137011	1.54669	4.43702	4.45331	0.0430216	0.403605	0.879232
ARX	0.177781	20.7573	2.1273	9.24273	0.0810512	0.152201	0.864034	0.0274504	20.3273	2.16784	9.67266	0.001453	0.97051	0.990659
AS3MT	0.0162531	23.2643	2.96005	6.73574	0.000962654	0.979162	0.99577	0.12128	10.9342	3.091	-4.93417	0.0534044	0.321765	0.870929
ASAH1	0.149657	12.6042	7.50134	17.3958	0.0426032	0.38022	0.874866	0.0911193	9.36454	7.53573	-3.36454	0.00531968	0.895997	0.96837
ASAH2B	0.0407246	11.5752	2.47273	-5.57523	0.00702301	0.856801	0.973147	0.05666	6.72796	2.39184	-0.727962	0.00551833	0.892314	0.967479
ASAP1	0.0528082	14.8225	6.49284	15.1775	0.00931506	0.814324	0.965466	0.1599	16.268	6.54088	13.732	0.0792864	0.181112	0.86105
ASAP2	0.0821101	21.6566	5.07188	8.34337	0.0287889	0.52351	0.906369	0.0957149	20.096	5.04417	9.904	0.0390929	0.439168	0.880797
ASAP3	0.12384	1.60864	4.11359	4.39136	0.0917904	0.116972	0.864034	0.0983786	1.5283	4.23419	4.4717	0.0185999	0.679642	0.911324
ASB1	0.131693	23.0869	5.99158	6.91306	0.233224	0.00271292	0.864034	0.0996327	2.86449	6.06787	3.13551	0.0993064	0.115205	0.860406
ASB13	0.0571871	2.07652	4.85648	3.92348	0.0134988	0.741551	0.95264	0.23647	1.65155	4.62986	4.34845	0.166878	0.024069	0.859607
ASB2	0.242788	22.4254	2.85312	7.57459	0.13333	0.0409513	0.864034	0.375954	2.60286	2.90967	3.39714	0.154401	0.0323511	0.859607
ASB3.GPR75.ASB3	0.0650711	4.98083	5.904	1.01917	0.0369942	0.433127	0.887713	0.0146125	19.5048	5.90935	10.4952	0.00224699	0.954598	0.985744
ASB4	0.110931	10.5113	1.62486	-4.51127	0.0174233	0.67869	0.940535	0.212862	11.3448	1.85535	-5.34483	0.0393118	0.437157	0.880797
ASB6	0.19946	0.418561	4.23758	5.58144	0.175253	0.0136784	0.864034	0.154387	23.535	4.30455	6.46502	0.0700562	0.222735	0.861823
ASB7	0.0122155	18.0526	4.49231	11.9474	0.00118864	0.974269	0.99508	0.0857006	11.8931	4.57809	-5.89307	0.0668844	0.23916	0.861823
ASB8	0.0246357	14.1078	5.42678	15.8922	0.00908689	0.8185	0.965543	0.0981547	4.80299	5.29853	1.19701	0.133851	0.0524562	0.859607
ASCC1	0.094101	6.15459	4.41417	-0.15459	0.0980326	0.100132	0.864034	0.00953085	20.5433	4.4496	9.45671	0.000934698	0.981002	0.9936
ASCC2	0.138831	2.70609	2.99422	3.29391	0.0463196	0.348944	0.872284	0.0444224	2.03008	3.19933	3.96992	0.00324138	0.935137	0.977832
ASCC3	0.0309635	9.84805	6.56788	-3.84805	0.0103273	0.796156	0.961107	0.0653419	8.88237	6.57998	-2.88237	0.0357851	0.471911	0.885287
ASCL1	0.09277	7.2945	3.12117	-1.2945	0.0199295	0.641115	0.929312	0.0784368	8.72794	3.15011	-2.72794	0.0107546	0.800379	0.939914
ASF1A	0.202649	10.55	5.26812	-4.54999	0.146275	0.0292351	0.864034	0.154859	11.8963	5.31585	-5.89634	0.0593439	0.282251	0.862453
ASGR1	0.0571867	2.36142	2.01046	3.63858	0.00837566	0.831497	0.96804	0.186108	2.91403	1.91529	3.08597	0.0658301	0.244773	0.861823
ASH1L	0.0669346	1.7567	8.69857	4.2433	0.0265451	0.551072	0.909502	0.0781382	15.0059	8.77363	14.9941	0.0504721	0.34307	0.874864
ASH1L.AS1	0.16329	21.0936	1.20818	8.90644	0.0443259	0.365429	0.872604	0.136413	2.94203	1.35859	3.05797	0.0219198	0.633892	0.902849
ASH2L	0.0560867	2.31753	5.38961	3.68247	0.0422788	0.383128	0.875613	0.0410954	6.10776	5.29732	-0.107757	0.0227542	0.622902	0.90155
ASIC1	0.197348	21.797	3.41325	8.203	0.0729723	0.185381	0.864034	0.044862	19.0389	3.51347	10.9611	0.00280096	0.943626	0.981683
ASIC2	0.0476057	1.45344	4.07355	4.54656	0.0129876	0.750162	0.95426	0.10117	3.71206	4.06939	2.28794	0.0524866	0.328342	0.872418
ASIC4	0.0742689	20.3425	2.88421	9.65751	0.0181692	0.667362	0.935863	0.190421	1.45595	2.87737	4.54405	0.0834869	0.164857	0.860406
ASL	0.193349	22.4552	3.35689	7.54478	0.118149	0.0603805	0.864034	0.181835	0.628592	3.14367	5.37141	0.0717566	0.21445	0.861823
ASMTL	0.155459	0.0927517	4.45411	5.90725	0.0709233	0.194838	0.864034	0.125293	4.01725	4.43554	1.98275	0.0298165	0.535794	0.890131
ASNA1	0.141239	5.43657	4.86606	0.563432	0.0310866	0.496526	0.901561	0.321761	3.92738	4.7691	2.07262	0.143267	0.0420088	0.859607
ASNS	0.0763279	21.7796	6.21118	8.22044	0.0539504	0.291744	0.870461	0.0356866	2.17428	6.07106	3.82572	0.00470475	0.907474	0.970648
ASNSD1	0.0929935	9.98424	6.54354	-3.98424	0.0256817	0.562148	0.91394	0.142126	5.79405	6.34684	0.205946	0.0459061	0.379294	0.877599
ASPA	0.276452	9.50807	5.06346	-3.50807	0.102002	0.0906804	0.864034	0.262251	12.717	5.23129	17.283	0.0517766	0.333473	0.874243
ASPDH	0.0740621	2.75206	3.23597	3.24794	0.00886276	0.822564	0.966236	0.352303	3.7475	3.15142	2.2525	0.13537	0.0506068	0.859607
ASPH	0.0893778	6.99959	7.7976	-0.999589	0.041456	0.39054	0.877643	0.0443606	8.05689	7.85555	-2.05689	0.0107672	0.800172	0.939914
ASPHD1	0.057879	19.0269	4.96814	10.9731	0.0078802	0.840685	0.970647	0.216259	2.3067	4.85701	3.6933	0.0710488	0.217887	0.861823
ASPHD2	0.0233626	22.2915	4.09982	7.70846	0.00633409	0.869999	0.974895	0.0472674	23.0687	4.06175	6.93134	0.0160722	0.716538	0.919996
ASPM	0.055706	2.64109	1.96511	3.35891	0.00790691	0.840187	0.970647	0.105202	12.3215	2.02998	17.6785	0.0174393	0.696249	0.913897
ASPN	0.226717	14.5177	1.0028	15.4823	0.100397	0.0943921	0.864034	0.26053	13.5919	0.844268	16.4081	0.046454	0.374825	0.877216
ASPRV1	0.132362	21.5426	1.65621	8.4574	0.0487141	0.329717	0.870461	0.100518	13.4933	1.90004	16.5067	0.0154625	0.725811	0.920525
ASPSCR1	0.115846	1.43026	4.34635	4.56974	0.0525121	0.301606	0.870461	0.134284	0.713498	4.3131	5.2865	0.0326244	0.504944	0.888554
ASRGL1	0.0880068	5.03177	6.30294	0.968233	0.0225692	0.603663	0.922804	0.035477	8.4572	6.24663	-2.4572	0.00328511	0.934337	0.977572
ASS1	0.0932413	3.32695	5.27992	2.67305	0.0232994	0.593641	0.92019	0.321296	3.01772	5.02568	2.98228	0.212072	0.00791531	0.859607
ASTE1	0.101682	0.420175	2.91443	5.57982	0.0958242	0.105782	0.864034	0.0527562	13.7125	3.01857	16.2875	0.0175406	0.694817	0.913719
ASTN1	0.10601	22.5664	7.76857	7.43361	0.0585049	0.261885	0.870461	0.0578875	19.3467	7.83874	10.6533	0.0153939	0.726827	0.92096
ASTN2	0.140934	21.7954	5.31402	8.20459	0.110539	0.0732765	0.864034	0.0601813	17.8449	5.37237	12.1551	0.0163248	0.71272	0.918167
ASXL1	0.172637	21.9949	5.38375	8.00511	0.106532	0.0810114	0.864034	0.0974929	17.337	5.54719	12.663	0.0363129	0.466456	0.885201
ASXL2	0.0849489	20.7507	5.10568	9.24935	0.0179594	0.67048	0.936772	0.180598	16.1507	5.35209	13.8493	0.0668733	0.239213	0.861823
ASXL3	0.0399313	15.9163	5.79304	14.0837	0.00760087	0.845919	0.971098	0.127429	13.9336	5.95088	16.0664	0.0654664	0.246758	0.861823
ATAD1	0.0552587	12.8174	7.45558	17.1826	0.00950425	0.810887	0.964414	0.123321	4.99543	7.25503	1.00457	0.0285499	0.550533	0.893622
ATAD2	0.0716763	2.66864	4.73607	3.33136	0.0354305	0.449203	0.890657	0.00893624	9.18729	4.85006	-3.18729	0.000594942	0.987912	0.996172
ATAD2B	0.0100511	14.2264	5.31398	15.7736	0.000762688	0.983489	0.996524	0.12155	12.7438	5.49502	17.2562	0.0910842	0.138825	0.860406
ATAD3A	0.158623	21.982	3.52919	8.01804	0.0890062	0.125128	0.864034	0.294125	1.64544	3.35088	4.35456	0.129624	0.0578209	0.859607
ATAD3B	0.166122	23.2446	4.2148	6.75535	0.0645727	0.226647	0.870461	0.266364	1.35417	4.07821	4.64583	0.129985	0.0573534	0.859607
ATAD5	0.0663273	21.1941	2.88644	8.80592	0.0118227	0.769954	0.956051	0.25129	14.3555	3.11607	15.6445	0.103063	0.105874	0.859607
ATAT1	0.159321	21.1672	2.35507	8.83281	0.029471	0.515349	0.904575	0.15493	16.2976	2.71735	13.7024	0.0227735	0.622671	0.90155
ATCAY	0.112663	22.4719	7.63381	7.52808	0.0585712	0.261469	0.870461	0.0901506	23.0595	7.68951	6.94046	0.0362021	0.467607	0.885287
ATE1	0.0701275	8.82116	7.28225	-2.82116	0.0312338	0.494851	0.900448	0.0804873	6.22947	7.20241	-0.22947	0.0382182	0.447578	0.881143
ATF1	0.157041	10.4595	3.83047	-4.45953	0.126006	0.0493701	0.864034	0.126462	13.973	3.87978	16.027	0.0544323	0.314502	0.870083
ATF2	0.0336599	7.27967	7.1442	-1.27967	0.00968825	0.807527	0.964414	0.0462616	8.05747	7.10957	-2.05747	0.0113889	0.78998	0.93581
ATF3	0.294646	14.9038	2.27853	15.0962	0.0794398	0.158251	0.864034	0.33715	20.1885	1.88596	9.81148	0.0531883	0.323289	0.870929
ATF4	0.139264	5.36605	6.90478	0.633953	0.0301891	0.50695	0.902448	0.173974	3.63796	6.6377	2.36204	0.0523905	0.329024	0.872509
ATF6	0.0854396	6.43531	6.6374	-0.435309	0.0651295	0.223664	0.870461	0.0326714	10.2931	6.60254	-4.29309	0.0139516	0.749069	0.925918
ATF6B	0.118272	22.1893	4.0419	7.81075	0.0468324	0.344749	0.870875	0.0798272	2.2783	4.34735	3.7217	0.0125852	0.770666	0.931824
ATF7	0.0869453	19.4958	3.1591	10.5042	0.0143782	0.726786	0.951043	0.254726	17.4082	3.45616	12.5918	0.0788354	0.182931	0.86105
ATF7IP	0.0248676	0.523371	5.60782	5.47663	0.00398457	0.91639	0.982551	0.134348	15.0923	5.75133	14.9077	0.0862823	0.154797	0.860406
ATF7IP2	0.0899309	13.2983	4.76946	16.7017	0.0364132	0.439059	0.88857	0.0381873	9.4945	4.7406	-3.4945	0.00739316	0.858312	0.954946
ATG10	0.0771492	21.857	3.41935	8.143	0.0587547	0.260322	0.870461	0.00545488	7.84132	3.47775	-1.84132	0.000233236	0.995305	0.998995
ATG101	0.110224	4.82952	4.45045	1.17048	0.0204384	0.633727	0.928207	0.368651	3.12893	4.17949	2.87107	0.145553	0.0398477	0.859607
ATG12	0.0590174	11.3297	6.27968	-5.32969	0.017642	0.675414	0.938903	0.0621371	10.1901	6.285	-4.19012	0.0164156	0.711401	0.917711
ATG13	0.0525013	0.0648677	5.8794	5.93513	0.0158275	0.703493	0.94736	0.0536052	16.9978	5.99239	13.0022	0.0200722	0.659032	0.907068
ATG14	0.0180144	4.32446	5.38627	1.67554	0.00412137	0.913645	0.982007	0.0507037	8.47565	5.40591	-2.47565	0.0361688	0.467942	0.885287
ATG16L1	0.0176896	19.2787	6.04304	10.7213	0.00226044	0.951778	0.991501	0.129268	3.22117	5.91771	2.77883	0.0979312	0.118929	0.860406
ATG16L2	0.0991909	1.02197	3.92876	4.97803	0.0674044	0.211959	0.866348	0.131558	0.560921	3.97313	5.43908	0.0572454	0.295672	0.86465
ATG2A	0.241346	22.8469	3.96953	7.15309	0.0914313	0.118017	0.864034	0.1246	20.5539	4.10415	9.44608	0.0189854	0.674068	0.910846
ATG2B	0.0683347	23.344	7.37289	6.65604	0.0303518	0.505094	0.902448	0.0577903	14.3926	7.36646	15.6074	0.0211699	0.644014	0.904557
ATG3	0.0876822	10.2524	5.47496	-4.25235	0.0386972	0.416427	0.885841	0.0850304	7.22954	5.43609	-1.22954	0.0390746	0.439337	0.880797
ATG4A	0.0539573	7.69116	2.95327	-1.69116	0.015169	0.714071	0.949773	0.0123276	10.5708	2.96335	-4.57079	0.000587255	0.98807	0.996172
ATG4B	0.108087	0.353648	5.04356	5.64635	0.070595	0.196402	0.864034	0.123865	2.42471	5.14384	3.57529	0.0672147	0.237436	0.861823
ATG4C	0.149782	10.2161	5.05719	-4.21611	0.0776551	0.16542	0.864034	0.154979	12.6602	5.16673	17.3398	0.0632137	0.259199	0.861823
ATG4D	0.239289	1.13631	3.32428	4.86369	0.153094	0.0244497	0.864034	0.235837	2.55106	3.19438	3.44894	0.0897747	0.143019	0.860406
ATG5	0.0813544	12.641	6.33463	17.359	0.0284754	0.527224	0.906754	0.115121	5.92268	6.16719	0.0773223	0.035812	0.471642	0.885287
ATG7	0.0689381	1.63103	5.78397	4.36897	0.0476291	0.338303	0.870875	0.109538	2.79942	5.78385	3.20058	0.120939	0.0704238	0.859607
ATG9A	0.12123	0.461967	5.6236	5.53803	0.032366	0.482187	0.898765	0.124911	21.9826	5.69493	8.01738	0.0329776	0.50123	0.888554
ATIC	0.129841	0.0667409	3.8847	5.93326	0.0480747	0.334748	0.870759	0.202041	17.0775	4.02107	12.9225	0.0985691	0.117196	0.860406
ATL1	0.0754816	6.23277	7.26691	-0.232767	0.0219465	0.612151	0.922816	0.244995	3.48969	6.9925	2.51031	0.0847755	0.160203	0.860406
ATL2	0.0619514	16.9179	6.49672	13.0821	0.028309	0.529244	0.906754	0.0876623	3.11416	6.42141	2.88584	0.0328428	0.502628	0.888554
ATL3	0.0944813	10.9843	6.17765	-4.98425	0.038363	0.419707	0.886305	0.15614	13.4497	6.34416	16.5503	0.0754839	0.197242	0.86105
ATM	0.0611234	13.8636	7.55213	16.1364	0.0231821	0.59522	0.92019	0.158194	14.1755	7.71708	15.8245	0.121447	0.0696161	0.859607
ATMIN	0.099041	4.92885	7.5087	1.07115	0.0763593	0.170721	0.864034	0.112149	6.12762	7.35705	-0.127623	0.0731612	0.207821	0.86105
ATN1	0.242153	21.8856	4.48555	8.11438	0.0535626	0.294423	0.870461	0.22109	19.0518	4.84988	10.9482	0.0267394	0.572193	0.896148
ATOH7	0.0960036	10.8557	1.54741	-4.85569	0.0193087	0.650311	0.931962	0.349199	1.05337	1.04791	4.94663	0.10139	0.110028	0.859607
ATOH8	0.209303	3.77238	1.94903	2.22762	0.0579935	0.265019	0.870461	0.093395	13.7012	2.45881	16.2988	0.00574438	0.888109	0.965402
ATOX1	0.0889074	4.44098	3.64785	1.55902	0.0230552	0.596949	0.920783	0.106365	2.99149	3.70203	3.00851	0.0394783	0.435563	0.880429
ATP10A	0.165242	2.83855	2.87114	3.16145	0.059143	0.25795	0.870461	0.175933	8.1842	3.3012	-2.1842	0.0368482	0.46113	0.884125
ATP10B	0.0661412	11.3493	3.87184	-5.34925	0.0111885	0.781009	0.958106	0.278043	15.9081	4.00654	14.0919	0.126873	0.0614998	0.859607
ATP10D	0.133895	17.7063	4.23094	12.2937	0.104074	0.0860936	0.864034	0.0581112	10.9131	4.47666	-4.91311	0.0125499	0.771208	0.931824
ATP11A	0.126044	20.3503	4.43707	9.64967	0.0247231	0.574595	0.917666	0.282588	16.2534	4.82715	13.7466	0.0766435	0.192166	0.86105
ATP11B	0.0282471	15.6849	6.17768	14.3151	0.00687988	0.859543	0.97392	0.0856532	13.4023	6.23515	16.5977	0.050806	0.340598	0.874833
ATP11C	0.140961	10.3579	3.74359	-4.35789	0.112112	0.0703633	0.864034	0.127093	12.9907	3.84807	17.0093	0.0480685	0.361761	0.875766
ATP13A1	0.195229	23.2405	3.79695	6.75952	0.0720376	0.189623	0.864034	0.101057	17.3026	4.0317	12.6974	0.0146213	0.738781	0.923958
ATP13A2	0.174521	0.240946	6.07589	5.75905	0.0460983	0.350748	0.872284	0.10716	22.2844	6.14666	7.7156	0.014496	0.740777	0.924325
ATP13A3	0.0768046	16.6727	6.82888	13.3273	0.0332855	0.472004	0.897317	0.0697901	12.3104	6.8459	17.6896	0.0240031	0.606675	0.900121
ATP13A4	0.0685648	2.77478	6.0605	3.22522	0.0102247	0.797959	0.961499	0.0986135	1.78402	6.09166	4.21598	0.0220839	0.631776	0.902211
ATP1A1	0.120775	21.7512	8.47197	8.24878	0.02891	0.522088	0.9055	0.0142758	0.0797192	8.49202	5.92028	0.000282309	0.994253	0.998255
ATP1A2	0.075656	23.2882	9.22333	6.7118	0.0136972	0.738116	0.951531	0.235718	22.7022	9.27881	7.29778	0.0780238	0.186359	0.86105
ATP1A3	0.203374	23.3869	8.19973	6.61308	0.0620015	0.240995	0.870461	0.0914695	19.395	8.25412	10.605	0.0120865	0.77873	0.933729
ATP1B1	0.0391764	9.3365	9.86019	-3.3365	0.00767194	0.844622	0.971098	0.195306	3.50335	9.58112	2.49665	0.0459725	0.378741	0.877453
ATP1B2	0.23375	22.008	5.4947	7.99197	0.0466233	0.346452	0.870875	0.374974	21.4814	5.48782	8.51859	0.0627236	0.261962	0.862453
ATP1B3	0.0935051	21.0657	5.07337	8.93427	0.083849	0.142029	0.864034	0.0847877	3.19473	4.99929	2.80527	0.0305612	0.527446	0.889205
ATP23	0.17435	13.8886	2.51238	16.1114	0.0870901	0.131034	0.864034	0.0185836	4.82732	2.22686	1.17268	0.000924251	0.981195	0.9936
ATP2A2	0.123442	20.814	8.54516	9.18595	0.0320054	0.48621	0.898765	0.155697	16.5145	8.6682	13.4855	0.0555185	0.307117	0.869956
ATP2B1	0.0378175	10.4078	10.1766	-4.40784	0.00581232	0.880179	0.976248	0.106992	4.76995	9.98855	1.23005	0.023015	0.6194	0.901266
ATP2B2	0.128058	20.9541	8.80115	9.04586	0.0407998	0.396437	0.880336	0.130714	19.2931	8.76263	10.7069	0.0451345	0.385624	0.879158
ATP2B3	0.139497	21.7501	5.97947	8.24988	0.0452174	0.357802	0.872284	0.071263	16.9358	6.06212	13.0642	0.0123382	0.774612	0.932742
ATP2B4	0.103655	23.8244	7.63853	6.17563	0.0247212	0.574629	0.917666	0.132443	16.1735	7.84697	13.8265	0.0478999	0.363064	0.875766
ATP2C1	0.0402295	18.3343	7.63621	11.6657	0.0122187	0.763195	0.954558	0.0205249	17.695	7.6247	12.305	0.00374271	0.925643	0.975456
ATP2C2	0.101629	23.654	2.10181	6.34599	0.0606045	0.249172	0.870461	0.185384	2.71459	2.05624	3.28541	0.0716632	0.214898	0.861823
ATP5A1	0.0531827	3.64689	9.28888	2.35311	0.00748194	0.848109	0.971098	0.27875	3.83866	8.95963	2.16134	0.140496	0.0448409	0.859607
ATP5B	0.0580471	0.702895	8.13732	5.2971	0.0292388	0.518144	0.905325	0.186221	3.12573	8.02144	2.87427	0.0837166	0.164033	0.860406
ATP5C1	0.107852	8.91069	7.31789	-2.91069	0.0372767	0.430377	0.88722	0.159901	4.48795	7.02987	1.51205	0.0663835	0.241809	0.861823
ATP5D	0.149824	23.5743	4.17087	6.42572	0.048077	0.334735	0.870759	0.20705	23.18	4.12966	6.81999	0.063345	0.258477	0.861823
ATP5E	0.106133	10.7609	6.79277	-4.76093	0.017675	0.674905	0.938656	0.260678	2.07562	6.62043	3.92438	0.0903667	0.141123	0.860406
ATP5F1	0.0774565	11.2631	7.66451	-5.26314	0.0196591	0.645084	0.930188	0.201436	4.83475	7.42777	1.16525	0.101231	0.110444	0.859607
ATP5G1	0.0394382	2.74806	4.85875	3.25194	0.00256525	0.945342	0.990694	0.373197	3.47581	4.64773	2.52419	0.166417	0.0243337	0.859607
ATP5G2	0.128239	3.54001	5.41563	2.45999	0.0480581	0.33487	0.870875	0.241375	3.42809	5.41217	2.57191	0.161853	0.0272064	0.859607
ATP5G3	0.0454361	5.20307	6.47615	0.79693	0.00507481	0.894657	0.978389	0.269922	4.49467	6.2983	1.50533	0.124907	0.0643191	0.859607
ATP5H	0.0498706	5.17982	6.5546	0.820184	0.00358821	0.92434	0.984996	0.320213	3.22027	6.35907	2.77973	0.131833	0.0549674	0.859607
ATP5I	0.154124	13.1718	6.08501	16.8282	0.0214936	0.618577	0.92418	0.362912	2.63594	5.8497	3.36406	0.0909156	0.139409	0.860406
ATP5J	0.114691	8.13359	5.24601	-2.13359	0.0489965	0.327516	0.870461	0.12016	5.2924	5.10462	0.707598	0.0528006	0.32604	0.871356
ATP5J2	0.121961	8.16473	5.86645	-2.16473	0.0176933	0.674628	0.938656	0.31375	3.54266	5.69934	2.45734	0.109465	0.0915856	0.859607
ATP5L	0.0874807	5.94342	6.2987	0.056585	0.0148653	0.718925	0.950053	0.278107	3.32801	6.17734	2.67199	0.146002	0.0394314	0.859607
ATP5O	0.0668237	6.60556	6.28922	-0.605563	0.0123944	0.760218	0.95426	0.236886	2.8374	6.08682	3.1626	0.104819	0.101859	0.859607
ATP5S	0.0487255	2.30727	3.83546	3.69273	0.019467	0.647917	0.930911	0.0807169	9.17827	3.85163	-3.17827	0.0546507	0.312999	0.870083
ATP5SL	0.122918	3.96455	4.2984	2.03545	0.0456449	0.354372	0.872284	0.186647	2.68793	4.18126	3.31207	0.105479	0.100309	0.859607
ATP6AP1	0.151106	0.568775	6.72078	5.43123	0.0959201	0.105549	0.864034	0.165963	2.11777	6.72241	3.88223	0.0717209	0.214629	0.861823
ATP6AP1L	0.0351104	17.7476	2.71326	12.2524	0.00340264	0.928088	0.986037	0.119558	21.6744	2.88547	8.32561	0.0479531	0.362632	0.875766
ATP6AP2	0.051439	12.38	8.22464	17.62	0.0103524	0.795689	0.960876	0.157623	4.81674	7.98093	1.18326	0.0450523	0.386292	0.879232
ATP6V0A1	0.111379	23.8779	8.17373	6.12211	0.0865969	0.132662	0.864034	0.0208524	16.6971	8.15396	13.3029	0.00353053	0.929603	0.976609
ATP6V0A2	0.0771834	0.192292	4.71535	5.80771	0.0532237	0.296663	0.870461	0.0745657	14.0399	4.77981	15.9601	0.0276749	0.560833	0.894623
ATP6V0B	0.0124509	6.49283	6.87856	-0.492829	0.000264982	0.99413	0.998542	0.323978	2.48976	6.6441	3.51024	0.109995	0.0904734	0.859607
ATP6V0C	0.164777	1.62337	2.52058	4.37663	0.0206422	0.630807	0.928207	0.314458	21.9742	2.34058	8.02583	0.0763638	0.193356	0.86105
ATP6V0D1	0.105433	23.3333	6.46455	6.66667	0.0327635	0.477658	0.898765	0.24767	2.46676	6.36812	3.53324	0.138194	0.0473179	0.859607
ATP6V0E1	0.184961	8.63958	4.70957	-2.63958	0.0825039	0.146802	0.864034	0.0804651	8.95707	4.78307	-2.95707	0.0157985	0.720632	0.920473
ATP6V0E2	0.0722902	3.91038	7.63655	2.08962	0.0192545	0.65113	0.932215	0.225434	2.52805	7.5018	3.47195	0.124547	0.064877	0.859607
ATP6V0E2.AS1	0.0525525	23.603	2.55208	6.397	0.0144299	0.72597	0.951043	0.0729215	23.412	2.53203	6.58797	0.0206661	0.650863	0.906092
ATP6V1A	0.0469899	18.0229	9.36482	11.9771	0.0092906	0.814771	0.965466	0.167996	4.22221	9.1734	1.77779	0.0415601	0.416457	0.879232
ATP6V1B2	0.0751512	2.12918	9.24497	3.87082	0.0319212	0.487108	0.898888	0.252045	3.60781	8.96156	2.39219	0.0850742	0.159099	0.860406
ATP6V1C1	0.0426302	23.7282	8.19554	6.2718	0.0101698	0.79889	0.961793	0.0506476	4.55513	8.17074	1.44487	0.00820713	0.844043	0.951418
ATP6V1D	0.0493744	11.487	7.36056	-5.48695	0.00963829	0.808404	0.964414	0.214845	4.04346	7.16114	1.95654	0.0873797	0.151045	0.860406
ATP6V1E1	0.0918677	5.48718	8.45725	0.512823	0.0220652	0.610504	0.922816	0.262633	3.83108	8.13651	2.16892	0.0884294	0.147441	0.860406
ATP6V1E2	0.0921727	0.25982	2.94499	5.74018	0.0565802	0.274079	0.870461	0.0148943	5.85807	2.89574	0.141934	0.00138152	0.971952	0.991113
ATP6V1F	0.101902	4.12036	5.59609	1.87964	0.0126476	0.755828	0.95426	0.379593	3.01877	5.35199	2.98123	0.142749	0.0425232	0.859607
ATP6V1G1	0.100852	8.7144	6.02483	-2.7144	0.031765	0.48887	0.899208	0.201306	4.91363	5.97837	1.08637	0.0881602	0.148362	0.860406
ATP6V1G2	0.0212957	6.91874	7.36321	-0.918743	0.00114238	0.975241	0.99508	0.300956	3.79864	7.11565	2.20136	0.100714	0.111696	0.859607
ATP6V1H	0.0304403	1.78698	7.8739	4.21302	0.00354443	0.925215	0.984996	0.20331	4.85764	7.71709	1.14236	0.0843135	0.161857	0.860406
ATP7A	0.0628207	13.1188	4.23997	16.8812	0.0341775	0.462365	0.896578	0.0764146	12.8603	4.30296	17.1397	0.0401673	0.429192	0.880429
ATP7B	0.271254	22.4127	3.2881	7.58733	0.184404	0.0106891	0.864034	0.106247	19.3747	3.58143	10.6253	0.0253194	0.589763	0.89772
ATP8A1	0.0971158	6.84328	9.33294	-0.843282	0.0484946	0.331399	0.870461	0.0652837	13.2185	9.28833	16.7815	0.0158515	0.719882	0.920326
ATP8A2	0.0904446	23.746	7.58453	6.254	0.0564827	0.274717	0.870461	0.0380764	3.34683	7.59838	2.65317	0.00690412	0.867031	0.958126
ATP8B1	0.0351316	20.9297	3.53318	9.0703	0.00535507	0.889124	0.978121	0.103222	14.1259	3.55645	15.8741	0.0720066	0.21322	0.861823
ATP8B2	0.15273	22.2835	5.24059	7.71645	0.146678	0.0289555	0.864034	0.0615464	0.774894	5.31196	5.22511	0.0172995	0.698267	0.914566
ATP8B4	0.180255	11.7761	4.26511	-5.77606	0.0758557	0.172813	0.864034	0.0866479	10.465	4.40421	-4.46501	0.0155976	0.723738	0.920525
ATP9A	0.120881	22.8878	9.12434	7.11216	0.0705893	0.196435	0.864034	0.00814648	1.67555	9.20431	4.32445	0.000362557	0.992662	0.997825
ATP9B	0.0920635	21.4037	6.76882	8.59632	0.0585463	0.261621	0.870461	0.0336353	13.6303	6.96584	16.3697	0.00634176	0.877255	0.962255
ATPAF1	0.0563855	6.34199	6.95139	-0.341987	0.0525945	0.301097	0.870461	0.111374	8.72003	6.99298	-2.72003	0.153312	0.0331631	0.859607
ATPAF2	0.0812137	3.23965	3.53787	2.76035	0.0510799	0.311868	0.870461	0.0341599	21.0653	3.57172	8.93469	0.00731799	0.85964	0.955125
ATPIF1	0.0652676	9.10954	5.07505	-3.10954	0.00920827	0.816241	0.965466	0.232166	4.30291	5.07993	1.69709	0.0938768	0.13038	0.860406
ATR	0.0289677	20.7029	6.75997	9.29712	0.0076049	0.84584	0.971098	0.0328802	8.55991	6.65127	-2.55991	0.00666621	0.871448	0.959561
ATRAID	0.128945	7.60435	4.51759	-1.60435	0.0405338	0.398928	0.880875	0.163518	5.04968	4.38899	0.95032	0.0973315	0.120504	0.860406
ATRIP	0.11853	2.84332	1.93546	3.15668	0.0487154	0.329707	0.870461	0.0671196	11.6372	2.12939	-5.6372	0.0190049	0.673788	0.910644
ATRN	0.0771152	22.7071	7.64133	7.2929	0.0455196	0.355394	0.872284	0.00653466	22.7005	7.59978	7.2995	0.000231509	0.995333	0.998995
ATRNL1	0.0261741	12.5281	11.3936	17.4719	0.00219339	0.95317	0.991507	0.179476	3.97868	11.1102	2.02132	0.0587002	0.286348	0.863086
ATRX	0.0229985	20.8626	8.36228	9.13743	0.00224418	0.952119	0.991501	0.103623	12.9103	8.45409	17.0897	0.0386087	0.443792	0.881143
ATXN1	0.0890064	19.2129	8.00507	10.7871	0.0485342	0.331109	0.870461	0.0981557	16.3557	8.1159	13.6443	0.0569468	0.297661	0.865421
ATXN10	0.0325458	15.2481	7.55232	14.7519	0.0087952	0.823771	0.966438	0.0302889	8.44542	7.49637	-2.44542	0.00571204	0.888693	0.965434
ATXN1L	0.10827	22.8067	5.1504	7.19332	0.0650373	0.224123	0.870461	0.0433657	19.3509	5.3438	10.6491	0.00972557	0.817714	0.946562
ATXN2	0.0398915	16.2124	5.65248	13.7876	0.00589711	0.878497	0.975962	0.136887	17.1801	5.78356	12.8199	0.053025	0.32444	0.870929
ATXN2L	0.218787	22.4261	4.37121	7.57387	0.0595746	0.25529	0.870461	0.182218	17.0401	4.72282	12.9599	0.0352994	0.476898	0.887054
ATXN3	0.0757193	14.4763	6.00154	15.5237	0.0314704	0.492233	0.899422	0.0746296	12.0902	6.04802	17.9098	0.0246877	0.59789	0.898553
ATXN7	0.153485	21.2256	4.53592	8.77438	0.0645058	0.227007	0.870461	0.17359	14.4769	4.83923	15.5231	0.0592095	0.283111	0.862453
ATXN7L1	0.131286	0.0339956	2.95387	5.966	0.0417174	0.388127	0.876389	0.16352	15.2429	3.23059	14.7571	0.0502447	0.34482	0.874864
ATXN7L2	0.18459	21.4938	1.96699	8.50623	0.0538342	0.292547	0.870461	0.13811	20.9964	2.18915	9.00356	0.0202842	0.656067	0.907068
ATXN7L3	0.110896	23.8327	7.15363	6.16734	0.0711124	0.193953	0.864034	0.15413	0.795646	7.09019	5.20435	0.0955045	0.125532	0.860406
ATXN7L3B	0.0144201	16.6597	8.26098	13.3403	0.00184369	0.960523	0.993424	0.154247	4.043	8.16195	1.957	0.082983	0.166728	0.860406
AUH	0.0543408	5.37815	5.23739	0.621846	0.00781286	0.841983	0.970856	0.16254	3.80622	4.989	2.19378	0.0528564	0.325634	0.871081
AUNIP	0.0732849	12.6261	1.82979	17.3739	0.0184436	0.66326	0.935081	0.168008	3.67196	1.476	2.32804	0.0427039	0.406384	0.879232
AUP1	0.140613	5.20094	5.19121	0.799058	0.0995259	0.096509	0.864034	0.118268	1.65258	5.11378	4.34742	0.0666656	0.240329	0.861823
AURKA	0.083806	14.2273	1.64894	15.7727	0.031757	0.488969	0.899208	0.118794	8.8999	1.61718	-2.8999	0.0510833	0.338538	0.874833
AURKAIP1	0.194688	2.96615	5.07511	3.03385	0.0866901	0.132362	0.864034	0.274289	2.03768	4.94816	3.96232	0.104876	0.101728	0.859607
AUTS2	0.16024	20.5969	4.5649	9.40313	0.072468	0.187608	0.864034	0.217298	15.6149	4.79465	14.3851	0.0866821	0.153442	0.860406
AVEN	0.0274587	21.4931	2.81719	8.50693	0.00799204	0.838626	0.970527	0.132129	7.65561	2.8249	-1.65561	0.0992883	0.115259	0.860406
AVIL	0.151728	19.095	2.71116	10.905	0.0887886	0.125786	0.864034	0.125358	14.3169	2.92018	15.6831	0.0322909	0.508519	0.888554
AVL9	0.0566943	0.48609	7.38386	5.51391	0.0583115	0.263025	0.870461	0.0153269	23.7345	7.34316	6.26554	0.00191563	0.961149	0.988014
AVPI1	0.135935	1.99253	3.69445	4.00747	0.064414	0.227525	0.870461	0.162915	0.86942	3.68262	5.13058	0.05488	0.311448	0.870083
AXIN1	0.0938879	1.85444	4.33375	4.14556	0.0370879	0.432246	0.887713	0.0885978	1.31051	4.3782	4.68949	0.0197805	0.663045	0.907523
AXIN2	0.0707432	1.58223	3.6777	4.41777	0.0463107	0.34902	0.872284	0.109096	2.8618	3.77642	3.1382	0.101353	0.110114	0.859607
AXL	0.0819526	2.98938	4.77998	3.01062	0.0119687	0.76745	0.956051	0.212173	23.1034	4.83552	6.89664	0.0893974	0.144259	0.860406
AZGP1	0.447763	7.42611	1.34135	-1.42611	0.101944	0.0908228	0.864034	0.238305	13.0325	1.53566	16.9675	0.0264833	0.575274	0.896765
AZI2	0.0766393	7.09346	5.32884	-1.09346	0.0356499	0.446865	0.890089	0.0506712	4.86778	5.19664	1.13222	0.0154624	0.725812	0.920525
AZIN1	0.0731097	11.2954	8.31413	-5.2954	0.023713	0.587912	0.918464	0.139735	4.78594	8.18737	1.21406	0.0547822	0.312106	0.870083
AZIN1.AS1	0.0773642	23.7466	1.73654	6.25341	0.0247738	0.573933	0.917666	0.0953102	14.3978	1.67784	15.6022	0.0224544	0.626834	0.90155
AZIN2	0.040676	0.800019	4.69175	5.19998	0.0106848	0.789896	0.960182	0.13934	3.52008	4.64499	2.47992	0.0901351	0.141848	0.860406
B2M	0.238932	9.99807	8.40465	-3.99807	0.0869394	0.131538	0.864034	0.0860279	9.3915	8.36332	-3.3915	0.0111332	0.794157	0.937942
B3GALNT1	0.0951677	12.9288	6.58678	17.0712	0.0328441	0.476788	0.898765	0.141996	5.43737	6.50037	0.562627	0.0434583	0.399836	0.879232
B3GALNT2	0.124548	22.4727	3.72005	7.5273	0.138491	0.0357795	0.864034	0.00655947	16.5132	3.80415	13.4868	0.000386859	0.992142	0.997644
B3GALT1	0.0234865	10.9568	4.17081	-4.95676	0.00644058	0.868009	0.974895	0.0181504	21.8002	4.14314	8.19979	0.00393844	0.921883	0.974184
B3GALT2	0.202954	8.81713	6.89556	-2.81713	0.0977915	0.100753	0.864034	0.119349	5.3986	6.64011	0.601397	0.0261926	0.57883	0.897346
B3GALT4	0.165174	3.14085	2.36114	2.85915	0.088145	0.127748	0.864034	0.287148	2.85185	2.17646	3.14815	0.173139	0.020731	0.859607
B3GALT6	0.175719	2.02633	3.86066	3.97367	0.0926969	0.114422	0.864034	0.192439	3.29855	3.7131	2.70145	0.0865224	0.153979	0.860406
B3GAT1	0.0646819	22.9804	7.44235	7.01956	0.0175112	0.6774	0.93996	0.0688854	18.5863	7.61973	11.4137	0.0110271	0.795899	0.938179
B3GAT2	0.196786	11.1051	5.21783	-5.10514	0.130336	0.0441812	0.864034	0.118777	11.8282	5.43019	-5.82816	0.0422546	0.410382	0.879232
B3GAT3	0.102582	4.68087	4.84019	1.31913	0.0404362	0.399838	0.880875	0.195341	2.07923	4.77225	3.92077	0.0949519	0.127133	0.860406
B3GLCT	0.0823413	8.35571	5.62069	-2.35571	0.0355952	0.447411	0.890089	0.0793216	3.94419	5.44379	2.05581	0.0290723	0.544419	0.891611
B3GNT2	0.0985586	9.72647	5.22957	-3.72647	0.0224959	0.604639	0.922816	0.15611	4.39881	5.01734	1.60119	0.0384219	0.44562	0.881143
B3GNT4	0.230187	21.9797	1.94693	8.0203	0.125084	0.0505741	0.864034	0.067623	15.5262	2.10815	14.4738	0.00712979	0.862992	0.956329
B3GNT5	0.162499	19.454	3.05222	10.546	0.0425641	0.380579	0.874866	0.319377	16.7763	3.41046	13.2237	0.110431	0.0895697	0.859607
B3GNT7	0.18375	2.2635	1.7807	3.7365	0.0607039	0.248574	0.870461	0.0638614	0.770348	1.83102	5.22965	0.00648742	0.874671	0.961537
B3GNT9	0.220499	3.70449	2.36354	2.29551	0.0977627	0.100828	0.864034	0.054339	1.8556	2.4989	4.1444	0.00527281	0.896861	0.96837
B3GNTL1	0.206997	1.97143	2.54177	4.02857	0.117465	0.0613959	0.864034	0.0385538	0.979216	2.62551	5.02078	0.00259331	0.947654	0.983787
B4GALNT1	0.133681	1.92965	5.45489	4.07035	0.0831157	0.144583	0.864034	0.0751717	0.520768	5.47009	5.47923	0.0178486	0.69034	0.912882
B4GALNT3	0.214614	22.6768	2.45657	7.32324	0.107023	0.0800287	0.864034	0.0617095	6.56021	2.73395	-0.560209	0.00567963	0.889302	0.965693
B4GALNT4	0.200227	23.9594	5.84601	6.04062	0.103288	0.0878391	0.864034	0.273518	1.55459	5.80684	4.44541	0.113102	0.0843296	0.859607
B4GALT1	0.13149	7.37442	1.73037	-1.37442	0.0319631	0.486649	0.898765	0.0537431	20.2837	2.07407	9.71634	0.00388723	0.922871	0.974414
B4GALT2	0.108576	2.79202	5.52492	3.20798	0.0270215	0.545069	0.908477	0.264935	1.22747	5.29611	4.77253	0.104576	0.102427	0.859607
B4GALT3	0.0370589	0.0691107	3.52113	5.93089	0.00842453	0.830631	0.967934	0.0894605	3.82482	3.65321	2.17518	0.0410157	0.42136	0.879232
B4GALT4	0.069011	2.5157	3.39026	3.4843	0.0501109	0.318978	0.870461	0.0546547	17.7961	3.49656	12.2039	0.0210909	0.645072	0.904609
B4GALT5	0.0941189	23.6577	6.07881	6.34226	0.123233	0.0529565	0.864034	0.0981906	2.27013	6.05634	3.72987	0.120759	0.0707084	0.859607
B4GALT6	0.0596658	15.1414	6.43017	14.8586	0.00431087	0.909782	0.980889	0.111833	11.9203	6.45021	-5.92032	0.0127408	0.768178	0.931048
B4GALT7	0.158038	3.06107	3.86955	2.93893	0.104388	0.0854133	0.864034	0.139015	2.7214	3.82157	3.2786	0.0615052	0.269131	0.862453
B4GAT1	0.0278995	3.35788	7.92672	2.64212	0.00256865	0.945263	0.990694	0.316788	2.76962	7.73376	3.23038	0.162164	0.0269929	0.859607
B9D1	0.0483258	1.67843	3.62907	4.32157	0.00502012	0.895711	0.978445	0.284894	1.9857	3.32868	4.0143	0.172234	0.0211615	0.859607
B9D2	0.0368208	2.03532	1.42542	3.96468	0.00231729	0.950579	0.991249	0.344706	3.55905	1.27159	2.44095	0.124808	0.0644763	0.859607
BAALC	0.00620074	14.0364	8.54841	15.9636	0.000293539	0.993491	0.998542	0.0664532	6.91705	8.42819	-0.917054	0.0238329	0.60891	0.900625
BAALC.AS1	0.176791	22.8084	2.1568	7.19155	0.0383216	0.420114	0.88661	0.14667	15.9096	2.48338	14.0904	0.0264598	0.575554	0.896765
BABAM1	0.0869796	5.49619	5.7378	0.503813	0.0220032	0.611351	0.922816	0.233405	3.39431	5.44058	2.60569	0.123532	0.0663813	0.859607
BABAM2	0.0877316	3.65334	4.14593	2.34666	0.0311891	0.495341	0.900702	0.0170193	12.6568	4.13345	17.3432	0.00148769	0.969858	0.990241
BACE1	0.0499943	1.31886	6.11398	4.68114	0.00775199	0.843164	0.971098	0.170232	15.8619	6.26568	14.1381	0.100482	0.112276	0.859607
BACE2	0.108762	6.57044	2.32226	-0.570436	0.0363209	0.440019	0.88857	0.0842882	13.918	2.32037	16.082	0.0133755	0.758093	0.927295
BACH1	0.12666	6.93002	6.37903	-0.930024	0.0705092	0.196819	0.864034	0.118495	7.50825	6.35284	-1.50825	0.0739638	0.204074	0.86105
BACH2	0.157407	22.6992	3.59508	7.30079	0.113562	0.0678044	0.864034	0.145281	16.315	3.74901	13.685	0.0793654	0.180815	0.86105
BAD	0.0512374	6.17141	5.6439	-0.171414	0.00601337	0.87626	0.975962	0.275262	1.29123	5.36093	4.70877	0.116875	0.0773453	0.859607
BAG1	0.0453572	6.75882	5.4508	-0.758817	0.00762334	0.845505	0.971098	0.17515	4.36302	5.29654	1.63698	0.0921663	0.135488	0.860406
BAG2	0.128813	11.6363	3.47302	-5.63629	0.0768973	0.168464	0.864034	0.07405	10.8193	3.47722	-4.81932	0.0121357	0.777918	0.933689
BAG3	0.0927952	3.15615	2.7879	2.84385	0.00656704	0.865589	0.974895	0.437665	17.69	3.32498	12.31	0.090391	0.141038	0.860406
BAG4	0.0531071	15.1536	7.1667	14.8464	0.0116577	0.772811	0.956654	0.0431983	4.59373	7.0888	1.40627	0.00534752	0.89548	0.96837
BAG5	0.0414492	0.925823	6.1923	5.07418	0.015129	0.714689	0.949787	0.0572397	3.45515	6.279	2.54485	0.0217445	0.636257	0.903192
BAG6	0.152878	0.146035	5.87404	5.85397	0.111325	0.0718078	0.864034	0.104879	20.8728	5.95562	9.12715	0.0296521	0.537731	0.890517
BAHD1	0.111621	20.8638	3.70355	9.13617	0.0301863	0.50698	0.902448	0.094132	20.8914	3.89141	9.10862	0.0169265	0.703714	0.915939
BAIAP2	0.173446	22.2582	4.98276	7.74179	0.0510159	0.312361	0.870461	0.186723	19.4212	5.24155	10.5788	0.0452787	0.384389	0.878996
BAIAP2.AS1	0.148135	21.245	5.74668	8.75502	0.0674241	0.211867	0.866348	0.200433	1.35756	5.64324	4.64244	0.122598	0.0678002	0.859607
BAIAP3	0.273086	22.1522	6.37615	7.84777	0.106668	0.0807339	0.864034	0.0694348	3.65359	6.61089	2.34641	0.00656435	0.873268	0.960677
BAK1	0.0852482	23.496	2.60662	6.50396	0.0319507	0.486783	0.898765	0.141487	0.643717	2.56774	5.35628	0.0508665	0.340132	0.874833
BAMBI	0.192078	8.53895	2.39856	-2.53895	0.118786	0.0594255	0.864034	0.189466	11.427	2.4259	-5.42701	0.0622877	0.26444	0.862453
BANF1	0.0592197	4.93903	2.46101	1.06097	0.0104737	0.793585	0.960859	0.178516	5.34191	2.58666	0.658095	0.0537464	0.319355	0.870929
BANP	0.0163271	2.14901	3.4779	3.85099	0.000727988	0.984217	0.996689	0.121039	22.7334	3.57918	7.26657	0.0221922	0.630338	0.902035
BAP1	0.0827956	2.0681	7.40359	3.9319	0.0343703	0.46029	0.895718	0.186175	2.63402	7.31956	3.36598	0.134693	0.0514373	0.859607
BARD1	0.17649	10.4831	4.40028	-4.48309	0.0852093	0.137383	0.864034	0.119791	11.0993	4.37483	-5.09929	0.0406763	0.424478	0.880019
BASP1	0.097095	0.786569	8.13571	5.21343	0.0364816	0.438332	0.88857	0.196427	2.36394	8.02891	3.63606	0.0944292	0.128681	0.860406
BATF3	0.0974774	20.572	1.43567	9.428	0.0274811	0.539402	0.907911	0.0589953	6.0762	1.5006	-0.0762005	0.0086131	0.836986	0.950152
BAX	0.0562837	20.3274	2.26958	9.67262	0.00651681	0.866538	0.974895	0.264408	2.99045	2.3904	3.00955	0.1052	0.100951	0.859607
BAZ1A	0.0607464	8.45772	3.77314	-2.45772	0.0122753	0.762174	0.954363	0.127325	12.7936	3.94382	17.2064	0.0260818	0.580224	0.897346
BAZ1B	0.0982888	2.293	7.10542	3.707	0.0927515	0.114269	0.864034	0.039057	10.4291	7.18242	-4.42909	0.0156301	0.723239	0.920525
BAZ2A	0.242884	21.4258	4.59857	8.57422	0.0943878	0.109598	0.864034	0.169065	18.7851	4.93145	11.2149	0.0375865	0.453837	0.883122
BAZ2B	0.0217422	1.45491	7.44245	4.54509	0.00298471	0.936616	0.988786	0.127059	14.0473	7.61233	15.9527	0.0527099	0.326712	0.871356
BBC3	0.248362	3.62825	1.84431	2.37175	0.077337	0.166719	0.864034	0.228832	1.85472	1.69945	4.14528	0.0441966	0.393544	0.879232
BBIP1	0.109875	11.6863	4.44982	-5.68633	0.089444	0.123832	0.864034	0.0890448	10.7149	4.41478	-4.71486	0.0296207	0.538096	0.890517
BBOF1	0.0504414	4.68527	3.06069	1.31473	0.0152598	0.712614	0.949674	0.0230055	6.42403	2.96761	-0.424032	0.00210976	0.957306	0.986663
BBOX1	0.172981	7.25404	4.33418	-1.25404	0.0395772	0.407991	0.882962	0.229707	10.1818	4.53694	-4.18178	0.0624215	0.263698	0.862453
BBS1	0.204472	23.21	2.30095	6.78996	0.174516	0.0139375	0.864034	0.0895601	23.6713	2.44159	6.32872	0.0180785	0.68703	0.912336
BBS10	0.155666	10.9351	5.65103	-4.93508	0.100913	0.0931738	0.864034	0.0878201	10.1545	5.63245	-4.15451	0.0239729	0.607097	0.900121
BBS12	0.0465994	6.99685	4.10177	-0.99685	0.0103648	0.795474	0.960859	0.104521	6.86891	3.98813	-0.868909	0.0425698	0.407563	0.879232
BBS2	0.0618045	0.319331	7.12569	5.68067	0.0435908	0.371638	0.873455	0.0726912	0.115134	7.13167	5.88487	0.0530673	0.324154	0.870929
BBS4	0.0152485	15.7013	4.49396	14.2987	0.00169021	0.963781	0.994305	0.0466794	7.63175	4.47032	-1.63175	0.022971	0.619971	0.901266
BBS5	0.123028	22.7373	3.22868	7.26268	0.0768765	0.168559	0.864034	0.0299981	18.5829	3.29496	11.4171	0.00552791	0.892147	0.967412
BBS7	0.0471055	10.0931	6.46853	-4.09313	0.0144988	0.724876	0.951043	0.0204649	2.29719	6.23139	3.70281	0.00109613	0.977757	0.993113
BBS9	0.107929	8.52608	5.40617	-2.52608	0.0711129	0.193947	0.864034	0.0413897	14.959	5.5005	15.041	0.00923369	0.826195	0.947337
BBX	0.0816356	10.1501	6.82175	-4.15014	0.0437698	0.370093	0.872957	0.176184	13.6305	6.99553	16.3695	0.158274	0.0295909	0.859607
BCAM	0.154843	1.05876	2.19558	4.94124	0.0486818	0.329967	0.870461	0.207755	23.1742	2.4007	6.8258	0.0298166	0.535793	0.890131
BCAN	0.0972647	2.54255	6.3649	3.45745	0.0245993	0.576204	0.917666	0.191604	23.5615	6.36114	6.43851	0.049009	0.354379	0.875766
BCAP29	0.0488352	8.14792	7.29886	-2.14792	0.0101053	0.800072	0.961927	0.125053	8.68544	7.21176	-2.68544	0.0321437	0.510083	0.888554
BCAP31	0.102351	2.15191	6.59647	3.84809	0.0425725	0.380502	0.874866	0.245578	3.31607	6.51196	2.68393	0.193909	0.0125548	0.859607
BCAR1	0.122781	1.40876	4.81485	4.59124	0.0427297	0.379131	0.874866	0.148823	20.8212	4.91334	9.17879	0.0326142	0.505053	0.888554
BCAR3	0.0620833	23.2382	3.48509	6.76179	0.0196701	0.644922	0.930188	0.0363636	15.8569	3.72168	14.1431	0.00354392	0.929364	0.976601
BCAS1	0.130308	9.67208	7.55814	-3.67208	0.0374467	0.428707	0.887048	0.199268	9.94875	7.67139	-3.94875	0.0348257	0.481806	0.888353
BCAS2	0.106235	8.27072	5.98468	-2.27072	0.0284684	0.5273	0.906754	0.183929	5.27089	5.72517	0.729114	0.0657548	0.245184	0.861823
BCAS3	0.0561612	4.01376	5.55847	1.98624	0.0256663	0.562355	0.913983	0.0357743	11.7939	5.6487	-5.79389	0.010872	0.798468	0.939107
BCAS4	0.112264	1.9629	3.67854	4.0371	0.0585337	0.261707	0.870461	0.252895	2.98913	3.66409	3.01087	0.226793	0.00542477	0.859607
BCAT1	0.0220561	20.9634	6.77222	9.03659	0.00138687	0.970073	0.994442	0.127289	7.81971	6.7303	-1.81971	0.0301633	0.531864	0.889205
BCAT2	0.136603	0.365583	2.60404	5.63442	0.0558006	0.279265	0.870461	0.0943107	0.456475	2.80447	5.54353	0.0113882	0.789997	0.93581
BCCIP	0.0908952	8.36258	4.57385	-2.36258	0.0654592	0.221993	0.870461	0.0480993	13.2578	4.84814	16.7422	0.0105616	0.803632	0.941366
BCDIN3D	0.105739	13.4058	1.4028	16.5942	0.0594364	0.25613	0.870461	0.196513	1.62085	1.28473	4.37915	0.130525	0.0567023	0.859607
BCDIN3D.AS1	0.083407	23.4312	2.87048	6.56878	0.0929561	0.113639	0.864034	0.0539879	22.1643	2.84178	7.83567	0.0204076	0.654393	0.906923
BCHE	0.201229	10.7779	3.01409	-4.77789	0.117277	0.0617019	0.864034	0.110599	11.1764	2.90758	-5.17636	0.0178658	0.690074	0.912826
BCKDHA	0.160348	6.38546	1.42306	-0.385462	0.037529	0.427899	0.887036	0.106851	3.59495	1.37786	2.40505	0.0151393	0.730674	0.921474
BCKDHB	0.119601	8.73289	4.98958	-2.73289	0.138996	0.0353327	0.864034	0.0519507	14.7386	5.12697	15.2614	0.0224626	0.626726	0.90155
BCKDK	0.146843	23.7509	3.5636	6.24907	0.0456617	0.354249	0.872284	0.0771309	22.0154	3.68194	7.98457	0.0104505	0.805477	0.942132
BCL10	0.0797939	11.5106	3.37593	-5.5106	0.0672278	0.21284	0.866348	0.115473	15.5018	3.50642	14.4982	0.0797379	0.179343	0.860658
BCL11A	0.100067	20.5474	4.90055	9.45264	0.0229821	0.59797	0.921512	0.131242	16.2941	5.00515	13.7059	0.0472563	0.368295	0.875766
BCL11B	0.117787	22.2621	4.4177	7.7379	0.0666754	0.21562	0.866348	0.0769345	10.9044	4.60272	-4.90442	0.0338266	0.492223	0.888353
BCL2	0.105948	20.5456	5.14747	9.45437	0.0466157	0.346511	0.870875	0.0606761	14.7548	5.41643	15.2452	0.0157735	0.72102	0.920473
BCL2L1	0.10036	1.03533	5.0616	4.96467	0.048948	0.327896	0.870461	0.0916179	20.3533	5.16134	9.64672	0.0349376	0.480608	0.887877
BCL2L11	0.123852	4.56898	1.56423	1.43102	0.0434439	0.372898	0.873665	0.226769	16.4564	1.83953	13.5436	0.0826457	0.168034	0.860406
BCL2L13	0.0962602	0.448866	6.77428	5.55113	0.165701	0.0176163	0.864034	0.0103034	3.44743	6.79487	2.55257	0.00153781	0.968838	0.990038
BCL2L2	0.0836744	21.2546	7.41963	8.74536	0.0440843	0.367417	0.872646	0.126307	2.79729	7.43897	3.20271	0.114361	0.0819628	0.859607
BCL6	0.183261	20.5376	4.43496	9.46245	0.0917217	0.117193	0.864034	0.177281	20.5242	4.74704	9.4758	0.0417137	0.415088	0.879232
BCL7A	0.114629	0.977979	5.25833	5.02202	0.0711506	0.193761	0.864034	0.0641512	1.96867	5.34921	4.03133	0.0269476	0.569646	0.896148
BCL7B	0.15286	1.62143	3.60647	4.37857	0.0581308	0.264147	0.870461	0.117703	3.34106	3.71218	2.65894	0.0374389	0.455275	0.883122
BCL7C	0.0967054	2.5635	3.3617	3.4365	0.0301883	0.50696	0.902448	0.0502505	10.3472	3.34266	-4.34724	0.0049501	0.902836	0.970642
BCL9	0.170678	20.8643	3.69579	9.13566	0.075183	0.175756	0.864034	0.184151	18.2677	3.92845	11.7323	0.0670461	0.23832	0.861823
BCL9L	0.243228	22.655	2.45486	7.34502	0.0873704	0.130168	0.864034	0.144122	20.2906	2.71419	9.70937	0.0151755	0.73016	0.921474
BCLAF1	0.0330978	7.1044	8.27419	-1.1044	0.00731657	0.851333	0.971098	0.0987527	8.83778	8.25708	-2.83778	0.0388001	0.441961	0.881143
BCO2	0.0701014	21.6662	3.82675	8.33375	0.0225504	0.60391	0.922816	0.0770681	12.8052	4.0118	17.1948	0.0223194	0.628601	0.901872
BCOR	0.105075	18.0159	3.78925	11.9841	0.0272482	0.542316	0.908237	0.212071	17.1562	3.91757	12.8438	0.12024	0.0715744	0.859607
BCORL1	0.201636	22.3801	1.87465	7.61986	0.0458223	0.352952	0.872284	0.123301	18.0595	2.17582	11.9405	0.0118659	0.78228	0.934167
BCR	0.202178	23.7536	6.51656	6.24638	0.149934	0.0266108	0.864034	0.0881622	21.6253	6.63015	8.37466	0.0160783	0.716447	0.919996
BCS1L	0.0308749	6.89146	3.32271	-0.891463	0.0043096	0.909808	0.980889	0.178641	4.81045	3.32543	1.18955	0.150314	0.0355767	0.859607
BCYRN1	0.180058	15.2402	8.76072	14.7598	0.0102223	0.798006	0.961499	0.0602243	15.3139	8.71804	14.6861	0.000777441	0.984197	0.994923
BDH1	0.132799	22.5275	5.30397	7.47248	0.143643	0.0312752	0.864034	0.0634664	23.5067	5.36456	6.49332	0.0217246	0.636523	0.903192
BDH2	0.168215	8.82127	4.9199	-2.82127	0.0852174	0.137348	0.864034	0.0494027	8.92856	4.89055	-2.92856	0.00935675	0.824077	0.946994
BDNF	0.0078957	12.0043	4.24939	17.9957	9.54754e-05	0.997837	0.999565	0.305196	1.90567	3.85228	4.09433	0.0574006	0.294668	0.86465
BDNF.AS	0.139914	6.98663	2.77803	-0.986627	0.121989	0.0546928	0.864034	0.0258745	7.99043	2.72213	-1.99043	0.00357293	0.928821	0.976472
BDP1	0.0198588	23.4265	8.11554	6.57348	0.00195281	0.958215	0.993007	0.0660891	10.9076	8.19975	-4.90761	0.0124987	0.772042	0.93214
BEAN1	0.161302	21.9163	1.58856	8.0837	0.0524149	0.30228	0.870461	0.0790043	20.8796	1.6667	9.12042	0.00918506	0.827046	0.947578
BECN1	0.0644189	3.1322	5.43779	2.8678	0.0163277	0.695576	0.945635	0.23753	4.23712	5.30837	1.76288	0.15051	0.0354081	0.859607
BEGAIN	0.221788	22.7769	4.02457	7.22315	0.0791581	0.15932	0.864034	0.103708	1.86156	4.23152	4.13844	0.0113209	0.791088	0.936624
BEND3	0.081744	22.8735	1.13261	7.12647	0.0126825	0.755248	0.95426	0.150403	15.8054	1.28603	14.1946	0.0502811	0.344555	0.874864
BEND4	0.0655143	18.5714	3.21719	11.4286	0.0174812	0.677852	0.940205	0.0438474	11.9477	3.3831	-5.94765	0.00477798	0.906125	0.970648
BEND5	0.0419131	0.950654	4.47871	5.04935	0.00876746	0.824289	0.966513	0.216693	2.66375	4.20075	3.33625	0.111388	0.0876576	0.859607
BEND6	0.103407	8.28666	6.63942	-2.28666	0.0418645	0.386791	0.876389	0.18295	5.77561	6.42195	0.224389	0.0899676	0.142384	0.860406
BEND7	0.0396766	21.5798	2.32934	8.42016	0.00370485	0.921932	0.984456	0.188606	16.2943	2.55883	13.7057	0.078095	0.18604	0.86105
BEST1	0.172463	6.04976	3.61033	-0.0497588	0.0485006	0.331348	0.870461	0.158227	2.37744	3.80346	3.62256	0.034486	0.485249	0.888353
BET1	0.0978501	11.0071	4.39347	-5.0071	0.0326489	0.478994	0.898765	0.146706	7.93677	4.39238	-1.93677	0.0610238	0.272026	0.862453
BET1L	0.100054	23.6805	3.30483	6.31946	0.0371877	0.431248	0.887276	0.109223	19.7181	3.42077	10.2819	0.0295513	0.538906	0.890857
BEX1	0.0267595	14.9086	7.98793	15.0914	0.000895286	0.980638	0.996465	0.463982	3.94744	7.58834	2.05256	0.139615	0.0457353	0.859607
BEX2	0.0138628	3.46304	7.21576	2.53696	0.000287175	0.993622	0.998542	0.469356	3.32501	6.82823	2.67499	0.156226	0.0310112	0.859607
BEX3	0.0065234	17.9928	8.13774	12.0072	7.31456e-05	0.998345	0.99971	0.350808	3.36005	7.86356	2.63995	0.138613	0.0468653	0.859607
BEX4	0.0491763	23.6673	7.26559	6.33272	0.00618816	0.872822	0.975081	0.260237	4.7277	7.15401	1.2723	0.118412	0.0746506	0.859607
BEX5	0.0410413	20.5341	5.852	9.46589	0.00189341	0.959459	0.99337	0.488405	3.81035	5.48106	2.18965	0.144183	0.0411456	0.859607
BFAR	0.0656878	8.75233	5.07009	-2.75233	0.0476289	0.338307	0.870875	0.0305379	3.33689	4.98958	2.66311	0.00723899	0.861031	0.955547
BFSP1	0.0951547	3.33423	2.05326	2.66577	0.0229975	0.597755	0.921467	0.210851	5.49463	1.82234	0.505372	0.0643974	0.252594	0.861823
BGN	0.205071	21.9648	1.27947	8.03523	0.0351398	0.452163	0.892026	0.194813	21.2026	1.53949	8.79743	0.0150219	0.732427	0.922178
BHLHB9	0.0294614	4.25871	6.51228	1.74129	0.00715909	0.854224	0.971917	0.0654221	7.76837	6.45831	-1.76837	0.0176812	0.692785	0.913594
BHLHE22	0.14301	20.1991	2.35927	9.8009	0.032424	0.481513	0.898765	0.0922895	4.53043	2.43386	1.46957	0.0188059	0.676698	0.911252
BHLHE40	0.270379	21.7645	4.79595	8.23548	0.128201	0.0467109	0.864034	0.212182	23.4701	5.01493	6.52986	0.0586678	0.286558	0.863086
BHLHE41	0.0658676	3.48932	4.9323	2.51068	0.00813018	0.836032	0.969547	0.0975453	16.7137	5.21701	13.2863	0.0359839	0.469876	0.885287
BHMT2	0.085652	1.18258	1.30917	4.81742	0.0163863	0.694667	0.945106	0.168466	9.55076	1.46994	-3.55076	0.0208568	0.648199	0.905074
BICC1	0.0568504	12.0896	3.95651	17.9104	0.0292714	0.517732	0.905325	0.018454	8.81104	3.99128	-2.81104	0.00168359	0.965857	0.989121
BICD1	0.0299215	16.2242	6.48945	13.7758	0.00188238	0.959697	0.993393	0.149622	13.9761	6.6167	16.0239	0.0560615	0.303552	0.868164
BICD2	0.116515	23.742	6.20057	6.25796	0.170417	0.0155286	0.864034	0.0720952	1.21198	6.24407	4.78802	0.0629158	0.260875	0.862394
BICDL1	0.17825	22.7173	4.64764	7.28267	0.144136	0.0308625	0.864034	0.15475	1.16528	4.59086	4.83472	0.0735617	0.205914	0.86105
BICRAL	0.0521145	1.25205	5.4028	4.74795	0.0109938	0.784439	0.959117	0.10275	14.5032	5.53556	15.4968	0.0353024	0.476867	0.887054
BID	0.0491715	5.87362	5.72709	0.126376	0.0247313	0.574472	0.917666	0.083471	3.32746	5.55139	2.67254	0.0491779	0.353085	0.875766
BIN1	0.135423	3.02022	6.76476	2.97978	0.0596955	0.254595	0.870461	0.0306359	22.6471	6.91357	7.3529	0.0015185	0.969229	0.990078
BIN2	0.259054	7.5963	0.871879	-1.5963	0.0671538	0.213207	0.866348	0.340755	5.06981	1.09339	0.930191	0.0725594	0.210584	0.86105
BIN3	0.118862	1.76076	2.67096	4.23924	0.0556663	0.280195	0.870461	0.0624338	23.9652	2.73737	6.03477	0.00622568	0.879296	0.962775
BIRC2	0.102472	11.9389	6.54385	-5.93886	0.0471483	0.342154	0.870875	0.0664061	8.687	6.43598	-2.687	0.0156207	0.723387	0.920525
BIRC3	0.244078	9.03016	3.10983	-3.03016	0.147275	0.0285136	0.864034	0.157691	8.40178	3.38471	-2.40178	0.0666166	0.240599	0.861823
BIRC6	0.0454751	23.5986	8.72982	6.40136	0.0288694	0.522558	0.906027	0.0541825	13.2524	8.76205	16.7476	0.0395735	0.434712	0.880429
BIVM	0.0294668	22.5713	5.72355	7.42867	0.00748551	0.848043	0.971098	0.0270116	10.8377	5.73534	-4.83774	0.00671975	0.870457	0.959179
BLCAP	0.0467219	22.4106	6.86882	7.58943	0.0130128	0.74973	0.95426	0.195041	3.3538	6.79544	2.6462	0.133333	0.0530768	0.859607
BLM	0.0422496	7.73092	3.4611	-1.73092	0.00861582	0.827112	0.967222	0.097002	4.5063	3.40017	1.4937	0.039035	0.439703	0.881039
BLMH	0.0135698	19.7866	4.23869	10.2134	0.00260465	0.944512	0.99063	0.0570991	5.85953	4.279	0.140471	0.0626795	0.262241	0.862453
BLOC1S1	0.106774	12.0831	4.50648	17.9169	0.02269	0.601936	0.92265	0.222293	2.88045	4.29518	3.11955	0.061775	0.267536	0.862453
BLOC1S2	0.0479215	13.6954	6.15423	16.3046	0.00576575	0.881095	0.976248	0.222969	4.05891	5.9867	1.94109	0.0843176	0.16184	0.860406
BLOC1S3	0.193728	23.6129	1.54149	6.38715	0.0582583	0.263364	0.870461	0.0197846	0.516053	1.73754	5.48395	0.000434984	0.991162	0.997146
BLOC1S4	0.12229	23.8469	2.55425	6.15308	0.0370126	0.432961	0.887713	0.212938	6.06627	2.51841	-0.0662674	0.0895224	0.143827	0.860406
BLOC1S5	0.0232704	13.5965	3.32795	16.4035	0.00629685	0.870733	0.974895	0.12142	11.1265	3.41712	-5.12652	0.0793091	0.18102	0.86105
BLOC1S6	0.0378956	15.9373	7.88438	14.0627	0.00939627	0.812825	0.965152	0.0591495	9.71952	7.93934	-3.71952	0.0202716	0.656234	0.907068
BLVRA	0.0396736	23.5946	4.46262	6.40544	0.0161364	0.698614	0.946404	0.16914	2.91045	4.34718	3.08955	0.0910382	0.13898	0.860406
BLVRB	0.141424	4.88009	4.19281	1.11991	0.027808	0.53539	0.906754	0.266684	1.88083	4.01865	4.11917	0.0984267	0.117554	0.860406
BLZF1	0.114874	11.8415	5.41482	-5.84155	0.0643193	0.228014	0.870461	0.0977251	10.2469	5.46168	-4.24691	0.0301386	0.532145	0.889205
BMI1	0.10927	10.2648	6.81754	-4.26484	0.085357	0.136881	0.864034	0.0734777	9.53993	6.7529	-3.53993	0.0210212	0.645994	0.904776
BMP1	0.103485	0.407668	2.40429	5.59233	0.0408274	0.396177	0.880336	0.166187	23.2071	2.46932	6.79286	0.0297243	0.53687	0.890131
BMP2	0.0810693	6.15711	2.08218	-0.157107	0.0657673	0.220357	0.869553	0.0400413	15.3828	2.11525	14.6172	0.00758883	0.854785	0.953962
BMP2K	0.127605	6.62894	4.81955	-0.628939	0.11514	0.0650862	0.864034	0.0708781	12.7832	4.85142	17.2168	0.0220162	0.632656	0.902259
BMP2KL	0.561596	21.9576	1.47614	8.04242	0.227035	0.00326226	0.864034	0.223926	17.4854	1.93805	12.5146	0.032873	0.502299	0.888554
BMP3	0.254372	9.21099	1.95805	-3.21099	0.191744	0.00870233	0.864034	0.099822	9.36573	1.93822	-3.36573	0.0195859	0.665715	0.908278
BMP6	0.0292026	23.811	1.06362	6.18901	0.00250204	0.946659	0.990958	0.115881	8.21762	1.36773	-2.21762	0.01735	0.697543	0.914331
BMP7	0.0952724	4.88051	4.84323	1.11949	0.0217913	0.614336	0.923474	0.115311	23.0212	4.91073	6.97879	0.0307378	0.525466	0.889205
BMP8B	0.192525	23.5257	1.89582	6.4743	0.104516	0.0851208	0.864034	0.168737	16.3268	2.08704	13.6732	0.0414994	0.416997	0.879232
BMPER	0.0265491	18.8683	5.03159	11.1317	0.00587437	0.878955	0.975962	0.0423474	0.812093	5.00329	5.18791	0.0138722	0.750336	0.926333
BMPR1A	0.0794157	7.57956	5.59115	-1.57956	0.0472935	0.341019	0.870875	0.0358999	13.2382	5.59722	16.7618	0.00760494	0.854519	0.953962
BMPR1B	0.191124	7.01199	5.85842	-1.01199	0.056718	0.27314	0.870461	0.13247	11.8421	6.15923	-5.84207	0.0311643	0.520804	0.889205
BMPR2	0.0208642	15.9345	8.4887	14.0655	0.000883057	0.980935	0.996524	0.134701	14.136	8.55278	15.864	0.0418318	0.41401	0.879232
BMS1	0.109275	23.628	5.6099	6.37197	0.084242	0.140667	0.864034	0.0353315	11.7744	5.64383	-5.77442	0.014751	0.736702	0.923645
BMS1P10	0.138282	14.983	2.57246	15.017	0.0411094	0.393662	0.879173	0.244959	11.2039	2.61432	-5.20389	0.142212	0.0430833	0.859607
BMS1P5	0.411506	20.3946	4.18962	9.60538	0.146987	0.0287221	0.864034	0.369107	15.7133	4.71781	14.2867	0.110402	0.0896237	0.859607
BMT2	0.0951367	13.8511	5.51239	16.1489	0.046322	0.348927	0.872284	0.0383995	8.93713	5.4823	-2.93713	0.00529894	0.896379	0.96837
BNIP1	0.151048	7.12764	3.33709	-1.12764	0.042947	0.377207	0.874866	0.196	4.02558	3.14797	1.97442	0.108274	0.0941366	0.859607
BNIP2	0.0832989	8.51974	5.80973	-2.51974	0.0325493	0.480107	0.898765	0.146779	12.7754	6.0358	17.2246	0.0614489	0.269481	0.862453
BNIP3	0.079295	6.1119	6.94037	-0.1119	0.0313832	0.493157	0.899534	0.191481	2.85807	6.7523	3.14193	0.107854	0.0950823	0.859607
BNIP3L	0.0783302	12.0688	8.22419	17.9312	0.0250042	0.570916	0.917583	0.0736176	7.32066	8.10189	-1.32066	0.0159886	0.717789	0.920326
BNIP3P1	0.104069	16.015	3.54281	13.985	0.0130124	0.749735	0.95426	0.24262	5.9843	3.40838	0.0156965	0.0605806	0.274759	0.862453
BOC	0.180596	1.21476	2.87902	4.78524	0.0899852	0.12225	0.864034	0.0627659	21.4999	3.13232	8.50007	0.00594621	0.884367	0.964449
BOD1	0.0691175	3.47871	4.6699	2.52129	0.0349621	0.453986	0.892954	0.106784	3.11453	4.56936	2.88547	0.0733287	0.207041	0.86105
BOD1L1	0.0786135	23.9101	7.44522	6.08986	0.023975	0.58441	0.918464	0.100142	13.0974	7.54137	16.9026	0.0388028	0.441924	0.881143
BOK	0.180867	7.29853	4.50351	-1.29853	0.0545984	0.28739	0.870461	0.123119	12.5514	4.53268	17.4486	0.0115788	0.786873	0.93468
BOLA1	0.0856221	7.646	3.12361	-1.646	0.0148357	0.719396	0.950053	0.277487	2.75313	2.8693	3.24687	0.131831	0.054971	0.859607
BOLA2.SMG1P6	0.0139649	17.901	1.52963	12.099	0.000329991	0.992722	0.998542	0.21708	2.43777	1.49525	3.56223	0.0505478	0.342517	0.874864
BOLA3	0.0653486	8.79477	3.57217	-2.79477	0.0104673	0.793713	0.960859	0.197607	3.9383	3.40218	2.0617	0.11026	0.0899198	0.859607
BOLA3.AS1	0.0929608	1.92416	2.85429	4.07584	0.0240746	0.58301	0.918464	0.0833782	21.3505	2.87825	8.64953	0.0245796	0.599264	0.898583
BORA	0.0817879	9.85038	1.05872	-3.85038	0.0393469	0.41019	0.883496	0.138436	15.0233	1.20185	14.9767	0.0553195	0.308443	0.870083
BORCS5	0.124361	22.4674	4.06249	7.53265	0.108094	0.0778847	0.864034	0.107088	21.0118	4.11519	8.9882	0.0509315	0.339655	0.874833
BORCS6	0.091361	4.07871	3.20935	1.92129	0.0230752	0.596654	0.920783	0.227474	1.07179	3.06071	4.92821	0.0969276	0.121624	0.860406
BORCS7	0.0704846	12.4438	5.82679	17.5562	0.00978773	0.805721	0.964277	0.175903	7.32736	5.70573	-1.32736	0.0483289	0.359706	0.875766
BORCS8	0.0822423	2.33625	4.34364	3.66375	0.0145667	0.723797	0.951043	0.30062	3.81382	4.12577	2.18618	0.147348	0.0381619	0.859607
BPGM	0.0579872	9.75344	4.15175	-3.75344	0.0132355	0.746019	0.953357	0.143691	5.62081	4.08474	0.379194	0.0594935	0.281325	0.862453
BPHL	0.0716341	21.5514	3.75583	8.44859	0.0252116	0.568177	0.916305	0.153415	6.14763	3.85938	-0.147631	0.138524	0.0469692	0.859607
BPNT1	0.0429534	10.845	4.60312	-4.84498	0.00920519	0.816292	0.965466	0.0849104	4.97296	4.48547	1.02704	0.0322929	0.508499	0.888554
BPTF	0.0610545	21.7567	7.15699	8.24329	0.0123855	0.760378	0.95426	0.184755	15.2662	7.3726	14.7338	0.0814146	0.172734	0.860658
BRAF	0.0537663	1.04175	6.43108	4.95825	0.0195311	0.646969	0.930911	0.0523281	16.6965	6.46723	13.3035	0.0202453	0.656606	0.907068
BRAP	0.0405293	4.77187	5.35646	1.22813	0.00997291	0.802429	0.962684	0.0546297	7.50253	5.31481	-1.50253	0.0320098	0.511468	0.888737
BRAT1	0.138308	1.92215	4.31573	4.07785	0.0587507	0.260342	0.870461	0.104664	0.89506	4.3813	5.10494	0.0241174	0.605165	0.900121
BRCA1	0.082426	9.64385	3.25588	-3.64385	0.0312941	0.494179	0.900261	0.178649	13.2836	3.44451	16.7164	0.0875924	0.15033	0.860406
BRCAT54	0.0712433	18.2272	3.38242	11.7728	0.0295593	0.51429	0.903971	0.0736289	4.82626	3.411	1.17374	0.0212017	0.643578	0.904511
BRCC3	0.0286676	0.345428	4.13951	5.65457	0.00586799	0.879068	0.97601	0.11248	11.3298	4.24749	-5.32981	0.0660263	0.243705	0.861823
BRD1	0.133537	23.4712	4.78821	6.52875	0.10445	0.085261	0.864034	0.0494544	19.4467	4.93484	10.5533	0.00969462	0.818289	0.946599
BRD2	0.0903735	0.718226	6.04233	5.28177	0.0326508	0.478966	0.898765	0.0665683	20.3142	6.16655	9.68576	0.0163217	0.712766	0.918167
BRD3	0.0890597	22.2965	4.77441	7.70351	0.0258569	0.559889	0.913283	0.127126	15.5383	5.01971	14.4617	0.0395388	0.435012	0.880429
BRD4	0.214181	21.2954	4.2664	8.70463	0.04364	0.37123	0.873253	0.2432	17.2804	4.70966	12.7196	0.0492525	0.352521	0.875766
BRD7	0.0998616	8.43388	5.85851	-2.43388	0.0601681	0.251746	0.870461	0.098505	9.57414	5.88246	-3.57414	0.0465553	0.374002	0.877211
BRD8	0.0798717	0.430487	5.77787	5.56951	0.0734378	0.183278	0.864034	0.0420265	5.28289	5.85357	0.717111	0.040465	0.426424	0.880019
BRD9	0.0886514	1.65859	5.35513	4.34141	0.0575552	0.267827	0.870461	0.0436179	5.60701	5.39333	0.392989	0.0140113	0.748126	0.925918
BRF1	0.118016	23.5932	5.45479	6.40678	0.0907308	0.120072	0.864034	0.070685	20.642	5.48904	9.358	0.0169401	0.703493	0.915939
BRF2	0.132813	3.27441	3.30704	2.72559	0.0482645	0.333245	0.870461	0.253087	2.04664	3.09338	3.95336	0.10783	0.0951293	0.859607
BRI3	0.104012	13.1858	2.90897	16.8142	0.0363783	0.439415	0.88857	0.194309	5.51134	3.01072	0.488664	0.0987501	0.116702	0.860406
BRI3BP	0.0637557	18.1708	6.67555	11.8292	0.0233942	0.592348	0.920071	0.0197908	5.45877	6.79848	0.54123	0.00346864	0.930772	0.976679
BRICD5	0.127618	20.7014	2.62377	9.29861	0.0420498	0.385138	0.876389	0.183033	23.8182	2.67024	6.18181	0.0483711	0.359378	0.875766
BRINP1	0.0566317	23.9616	6.64707	6.03837	0.0191136	0.653141	0.932727	0.122806	0.714395	6.54557	5.28561	0.0674123	0.236348	0.861823
BRINP2	0.104689	0.923267	6.31245	5.07673	0.0885759	0.126443	0.864034	0.157807	0.63607	6.18105	5.36393	0.174867	0.0199226	0.859607
BRINP3	0.0310876	8.68246	5.40189	-2.68246	0.00410345	0.914	0.982007	0.0641397	22.7751	5.34122	7.22492	0.0231578	0.61758	0.901266
BRIP1	0.0775842	23.0576	1.51968	6.9424	0.0148137	0.719784	0.950053	0.220034	12.2881	1.63738	17.7119	0.094401	0.128759	0.860406
BRIX1	0.0842141	9.83229	4.53522	-3.83229	0.0355409	0.448029	0.890089	0.0640728	8.20263	4.4642	-2.20263	0.0147557	0.736632	0.923645
BRK1	0.064729	13.8701	6.16218	16.1299	0.0118933	0.768778	0.956051	0.23397	3.90286	6.10601	2.09714	0.165062	0.0251556	0.859607
BRMS1	0.135286	4.75862	3.73619	1.24138	0.054126	0.29054	0.870461	0.172464	3.66034	3.62402	2.33966	0.0757389	0.196099	0.86105
BRMS1L	0.0606304	11.9607	4.40506	-5.96066	0.0225966	0.603267	0.922788	0.10979	11.4682	4.45189	-5.46821	0.0426253	0.407069	0.879232
BROX	0.145852	8.28737	6.11846	-2.28737	0.104695	0.0847572	0.864034	0.130563	12.8491	6.21454	17.1509	0.0576471	0.29311	0.86465
BRPF1	0.0975561	3.97231	4.02281	2.02769	0.0375794	0.427446	0.887015	0.0474676	21.7284	3.99084	8.27159	0.00659164	0.872772	0.96036
BRPF3	0.178624	22.3165	4.85203	7.6835	0.0634912	0.232547	0.870461	0.159341	17.8081	5.09258	12.1919	0.0467699	0.372279	0.877211
BRSK1	0.125033	1.47244	7.14782	4.52756	0.0467507	0.345408	0.870875	0.240315	1.84141	7.01281	4.15859	0.0953393	0.126029	0.860406
BRSK2	0.184019	0.249276	5.65009	5.75072	0.0836582	0.142675	0.864034	0.129156	1.12843	5.7077	4.87157	0.0274142	0.563996	0.895714
BRWD1	0.0243489	17.2667	8.93877	12.7333	0.00406338	0.914829	0.98204	0.0864918	10.4846	8.94646	-4.48458	0.040074	0.430096	0.880429
BRWD3	0.0454113	19.0344	5.8994	10.9656	0.0163615	0.695048	0.945162	0.0597195	15.1419	5.99539	14.8581	0.0335973	0.49463	0.888353
BSCL2	0.0908193	2.37697	5.18656	3.62303	0.0179266	0.670994	0.936772	0.289217	2.3328	4.92372	3.6672	0.133863	0.0524399	0.859607
BSDC1	0.0488547	3.81814	6.54615	2.18186	0.0171723	0.682597	0.942224	0.0967505	3.47596	6.49374	2.52404	0.0763026	0.193624	0.86105
BSG	0.115687	3.50224	6.91069	2.49776	0.0411901	0.392946	0.878875	0.081207	22.4395	6.98858	7.56051	0.0135892	0.754774	0.926333
BSN	0.235801	22.4255	7.64696	7.5745	0.0367967	0.435151	0.887863	0.295323	16.8715	7.98691	13.1285	0.0475025	0.36629	0.875766
BSPRY	0.385358	4.39404	1.21839	1.60596	0.198447	0.00719732	0.864034	0.283123	8.74377	1.26641	-2.74377	0.0968994	0.121697	0.860406
BST2	0.198697	11.65	2.22295	-5.65	0.0389961	0.413554	0.885104	0.101277	2.0926	2.74182	3.9074	0.00682966	0.868408	0.958514
BTAF1	0.0363719	0.18348	6.84639	5.81652	0.0137385	0.737423	0.951531	0.0318579	13.8398	6.89145	16.1602	0.00883144	0.833124	0.949609
BTBD1	0.0885849	7.72032	7.98578	-1.72032	0.0262144	0.555352	0.911344	0.127594	5.60323	7.8292	0.396765	0.0448145	0.388294	0.879232
BTBD10	0.067578	7.97198	7.7651	-1.97198	0.0138692	0.735232	0.951237	0.204141	4.13986	7.56227	1.86014	0.100116	0.113199	0.859607
BTBD11	0.094683	21.3742	4.95133	8.62578	0.0596568	0.254817	0.870461	0.181106	2.68793	4.84278	3.31207	0.102373	0.107554	0.859607
BTBD2	0.217874	1.35071	5.64092	4.64929	0.0858501	0.135155	0.864034	0.0671663	21.2779	5.7601	8.72211	0.00582567	0.886616	0.965264
BTBD3	0.0728837	10.419	8.07732	-4.419	0.0485844	0.330705	0.870461	0.0711125	3.81528	7.9577	2.18472	0.0252852	0.590196	0.89772
BTBD6	0.0604719	2.50976	6.02568	3.49024	0.0131641	0.747203	0.953357	0.23936	2.9748	5.78002	3.0252	0.161089	0.0277301	0.859607
BTBD7	0.0252192	10.7405	6.23055	-4.74046	0.0052277	0.891615	0.978389	0.103424	10.5151	6.27709	-4.51509	0.0747378	0.200573	0.86105
BTBD8	0.0855051	15.3441	3.45845	14.6559	0.022697	0.601849	0.92265	0.160579	12.8475	3.63863	17.1525	0.0955744	0.12534	0.860406
BTBD9	0.079525	22.5203	7.01605	7.47972	0.0665687	0.216179	0.866348	0.00932907	14.1294	7.13601	15.8706	0.000980249	0.980093	0.993517
BTC	0.0985382	11.7405	1.55735	-5.74048	0.0363576	0.439637	0.88857	0.149008	8.01139	1.60506	-2.01139	0.055024	0.310456	0.870083
BTD	0.0437001	3.36631	3.93787	2.63369	0.0236051	0.589451	0.918866	0.0740563	1.93395	3.85857	4.06605	0.0507815	0.340772	0.874833
BTF3	0.112768	6.39029	5.98889	-0.390285	0.0537338	0.293244	0.870461	0.0680387	5.9455	6.05584	0.0545018	0.0191098	0.672303	0.910457
BTF3L4	0.055018	8.23186	6.35684	-2.23186	0.0202014	0.637177	0.928528	0.0913942	5.85836	6.25311	0.141644	0.0345344	0.484765	0.888353
BTG1	0.0861845	15.3918	4.11444	14.6082	0.0203774	0.634616	0.928528	0.217497	13.0411	4.39175	16.9589	0.093481	0.131554	0.860406
BTG2	0.0134511	16.6208	3.49351	13.3792	0.000309658	0.993156	0.998542	0.0935178	22.5141	3.7787	7.48586	0.00751581	0.856124	0.954222
BTG3	0.137507	11.2833	3.16893	-5.28326	0.0690427	0.203844	0.864918	0.0962407	9.81135	3.10725	-3.81135	0.0262365	0.578312	0.897346
BTN2A1	0.0619777	20.9116	4.40324	9.08838	0.0376583	0.426705	0.886675	0.0963666	1.99341	4.39971	4.00659	0.0418194	0.414116	0.879232
BTN2A2	0.115653	13.2659	1.88871	16.7341	0.040149	0.4025	0.882417	0.224028	15.7115	2.10193	14.2885	0.0635826	0.257131	0.861823
BTN3A1	0.0831087	9.7373	3.36314	-3.7373	0.0367591	0.435522	0.887863	0.0375691	10.285	3.59389	-4.28502	0.00399327	0.920829	0.973634
BTN3A2	0.193375	13.6458	2.17997	16.3542	0.0419145	0.386329	0.876389	0.120994	16.5949	2.41186	13.4051	0.0198984	0.661419	0.907068
BTN3A3	0.0886325	14.2343	2.88442	15.7657	0.0366	0.437145	0.88857	0.0641466	13.646	3.09686	16.354	0.0159643	0.718136	0.920326
BTNL9	0.137	1.31344	2.50601	4.68656	0.0208552	0.627718	0.927972	0.102968	2.89026	2.74528	3.10974	0.0150447	0.732093	0.922097
BTRC	0.0633973	23.3691	6.94469	6.63092	0.0379267	0.423996	0.88661	0.0277572	1.03697	6.95038	4.96303	0.00769577	0.852903	0.953881
BUB3	0.0874171	9.1444	6.22189	-3.1444	0.0451755	0.358177	0.872284	0.0845188	7.95516	6.10344	-1.95516	0.0303817	0.529456	0.889205
BUD13	0.115154	5.61029	3.4027	0.38971	0.0391162	0.412375	0.884487	0.119556	4.84337	3.36243	1.15663	0.0686581	0.2298	0.861823
BUD23	0.0245075	8.47405	4.28168	-2.47405	0.00519779	0.892202	0.978389	0.121663	5.46055	4.3257	0.539447	0.121502	0.0695236	0.859607
BUD31	0.084668	9.18978	4.37706	-3.18978	0.021433	0.619426	0.924395	0.132637	4.3566	4.29904	1.6434	0.0381937	0.447826	0.881143
BVES	0.13055	11.0854	2.95096	-5.08538	0.0596281	0.254987	0.870461	0.179607	14.6357	3.02087	15.3643	0.0677219	0.234701	0.861823
BYSL	0.0692385	1.26258	2.7228	4.73742	0.0243688	0.579134	0.917696	0.189262	1.86031	2.56515	4.13969	0.102686	0.106778	0.859607
BZW1	0.0803698	11.8215	7.55632	-5.82149	0.0351639	0.451895	0.892026	0.0895275	5.86749	7.42472	0.132507	0.0305313	0.527776	0.889205
BZW1P2	0.257922	11.6507	1.97821	-5.65068	0.101746	0.091286	0.864034	0.117872	1.96497	1.6575	4.03503	0.0204272	0.654131	0.906923
BZW2	0.05979	4.03147	4.96249	1.96853	0.0192614	0.651027	0.932215	0.126206	1.98251	4.71444	4.01749	0.0554658	0.307475	0.870083
C10orf10	0.159384	3.89919	3.23445	2.10081	0.0118738	0.769093	0.956051	0.117279	4.21375	3.66155	1.78625	0.00529164	0.89652	0.96837
C10orf107	0.0933896	6.71772	2.29495	-0.71772	0.0110909	0.782737	0.958696	0.109537	8.31312	1.88143	-2.31312	0.0134936	0.756224	0.926333
C10orf128	0.267288	12.1764	2.06695	17.8236	0.117448	0.0614293	0.864034	0.227025	11.1718	2.30599	-5.17184	0.0652634	0.247833	0.861823
C10orf25	0.0375326	11.4673	1.07156	-5.46733	0.00741952	0.849344	0.971098	0.0891528	13.9125	1.17394	16.0875	0.0310082	0.522539	0.889205
C10orf35	0.0466995	20.8684	3.32481	9.13156	0.00495446	0.897014	0.978596	0.441186	3.67272	3.20437	2.32728	0.192682	0.0129206	0.859607
C10orf76	0.0275931	2.5586	4.71529	3.4414	0.00580527	0.880316	0.976248	0.0893278	13.1195	4.82534	16.8805	0.061452	0.269457	0.862453
C10orf88	0.0569703	11.6142	4.08763	-5.61421	0.0262046	0.555495	0.911344	0.0880948	1.77482	3.95156	4.22518	0.0262334	0.578346	0.897346
C10orf90	0.21093	3.8234	2.55955	2.1766	0.065533	0.221611	0.870461	0.120252	15.1318	2.8124	14.8682	0.0120775	0.778874	0.933729
C11orf1	0.0823707	7.92379	3.09734	-1.92379	0.0324429	0.481291	0.898765	0.059704	4.27775	3.02545	1.72225	0.0225588	0.625469	0.90155
C11orf24	0.122294	2.70048	2.18726	3.29952	0.043403	0.373249	0.873665	0.11791	22.2581	2.04437	7.7419	0.0247023	0.5977	0.898553
C11orf49	0.110506	17.3393	4.75836	12.6607	0.0153139	0.711744	0.949674	0.0251611	16.3214	4.82465	13.6786	0.00090952	0.981502	0.9936
C11orf54	0.0630293	9.82668	4.98976	-3.82668	0.0228812	0.599345	0.921916	0.154553	13.2724	5.15342	16.7276	0.0928267	0.133479	0.860406
C11orf57	0.0643773	8.59668	5.94611	-2.59668	0.0262948	0.554347	0.911344	0.078912	4.30635	5.836	1.69365	0.027971	0.557395	0.893827
C11orf58	0.0645948	11.609	7.38379	-5.60905	0.0231384	0.595807	0.920197	0.14395	7.55834	7.32564	-1.55834	0.0760065	0.194939	0.86105
C11orf63	0.043522	6.9506	2.45231	-0.950602	0.00465086	0.90309	0.979385	0.122432	12.1145	2.6675	17.8855	0.0265009	0.575063	0.896765
C11orf68	0.181674	1.26826	4.17108	4.73174	0.0900288	0.122115	0.864034	0.197046	0.918482	4.04755	5.08152	0.0671049	0.238037	0.861823
C11orf71	0.115651	8.74854	3.06444	-2.74854	0.107514	0.0790496	0.864034	0.100821	8.48604	3.01755	-2.48604	0.0506614	0.341673	0.874864
C11orf72	0.239576	21.3723	2.64189	8.62772	0.104585	0.0849885	0.864034	0.188129	17.2963	3.02516	12.7037	0.0413965	0.417927	0.879232
C11orf74	0.0852286	9.56434	4.41049	-3.56434	0.028935	0.521768	0.9055	0.109051	4.39295	4.27675	1.60705	0.0619445	0.266519	0.862453
C11orf80	0.0605223	2.45947	3.86879	3.54053	0.0194826	0.64769	0.930911	0.0259259	17.9414	3.89951	12.0586	0.00473241	0.906998	0.970648
C11orf84	0.178935	2.27489	3.03922	3.72511	0.0814576	0.150663	0.864034	0.12691	1.83632	3.1978	4.16368	0.0275959	0.56178	0.894623
C11orf87	0.115348	17.5408	7.2371	12.4592	0.0267059	0.549029	0.908934	0.0491637	11.6913	7.27526	-5.69129	0.0043203	0.914663	0.972496
C11orf95	0.0819021	22.9508	5.44077	7.04922	0.0470244	0.343218	0.870875	0.121361	2.70568	5.47747	3.29432	0.0825505	0.168383	0.860406
C11orf96	0.0900384	23.6019	2.15669	6.3981	0.0049223	0.897618	0.978596	0.162304	0.367798	1.84118	5.6322	0.0104865	0.804873	0.942043
C12orf10	0.100755	1.43995	4.41188	4.56005	0.0337949	0.466468	0.89694	0.291184	2.02975	4.20145	3.97025	0.198725	0.0110933	0.859607
C12orf29	0.117896	12.2113	6.42034	17.7887	0.0386838	0.416563	0.885841	0.10482	10.2419	6.45601	-4.24194	0.0207597	0.649539	0.905489
C12orf4	0.0703605	9.84453	6.00181	-3.84453	0.0282094	0.53047	0.906754	0.0823731	6.95907	5.87202	-0.959068	0.0253804	0.588957	0.89772
C12orf43	0.088245	1.54703	2.74367	4.45297	0.0307084	0.500923	0.902033	0.0896068	3.90432	2.65399	2.09568	0.0280223	0.556804	0.893765
C12orf45	0.0433288	3.881	3.62032	2.119	0.0144388	0.725843	0.951043	0.0761878	3.81542	3.58445	2.18458	0.0435893	0.398714	0.879232
C12orf49	0.0756732	1.22285	5.57216	4.77715	0.0969823	0.10279	0.864034	0.0565747	21.5735	5.48626	8.42647	0.0295848	0.538508	0.890517
C12orf50	0.362788	21.0701	4.43094	8.9299	0.0874916	0.129772	0.864034	0.22502	15.4537	4.95802	14.5463	0.0256648	0.585324	0.897346
C12orf57	0.0543	8.93868	5.81701	-2.93868	0.00415297	0.913014	0.981737	0.311487	2.26846	5.66124	3.73154	0.134101	0.0521353	0.859607
C12orf60	0.123463	9.06972	1.24249	-3.06972	0.0411021	0.393724	0.879173	0.179	10.9625	1.30949	-4.96252	0.0574435	0.294396	0.86465
C12orf65	0.0198799	3.06464	4.09819	2.93536	0.00485482	0.89898	0.979124	0.10275	1.68026	4.03622	4.31974	0.0760007	0.194959	0.86105
C12orf66	0.0408214	9.36949	2.92587	-3.36949	0.0061765	0.873052	0.975081	0.082699	13.6024	3.05697	16.3976	0.0151685	0.730264	0.921474
C12orf73	0.0628503	15.4387	2.67208	14.5613	0.0205907	0.631537	0.928207	0.0207909	7.87529	2.6728	-1.87529	0.00209016	0.957662	0.986738
C12orf75	0.222374	9.59735	1.84354	-3.59735	0.0607006	0.248589	0.870461	0.24403	5.57312	1.81934	0.426881	0.0679895	0.233292	0.861823
C12orf76	0.0843897	9.00727	6.30476	-3.00727	0.0260646	0.557293	0.912148	0.174628	4.1464	6.14655	1.8536	0.0873288	0.151233	0.860406
C14orf1	0.118387	7.39742	3.82674	-1.39742	0.0648275	0.225245	0.870461	0.0823391	2.0729	3.73438	3.9271	0.0289708	0.545577	0.892054
C14orf119	0.121861	8.01023	4.50966	-2.01023	0.0326191	0.479335	0.898765	0.165153	4.85019	4.32182	1.14981	0.0745079	0.201628	0.86105
C14orf132	0.149495	22.1598	8.15837	7.84024	0.137743	0.0364762	0.864034	0.138467	22.9583	8.21489	7.04172	0.124056	0.0656184	0.859607
C14orf159	0.0941911	22.8307	5.46059	7.16931	0.115758	0.0640736	0.864034	0.137574	0.537952	5.53491	5.46205	0.111363	0.0876939	0.859607
C14orf166	0.152793	7.35455	5.37345	-1.35455	0.0749048	0.176928	0.864034	0.0967288	5.05775	5.27334	0.942248	0.0353169	0.476708	0.887054
C14orf2	0.0629612	6.60997	6.49122	-0.609968	0.00646225	0.867599	0.974895	0.321201	3.44007	6.33198	2.55993	0.132152	0.0545554	0.859607
C14orf28	0.0659142	13.6096	2.78027	16.3904	0.0170025	0.685101	0.942751	0.18737	11.5219	2.80542	-5.5219	0.0758803	0.195468	0.86105
C14orf37	0.0560209	20.6056	5.94047	9.39438	0.015393	0.710503	0.949659	0.108331	14.6227	6.02503	15.3773	0.059167	0.283361	0.862453
C14orf79	0.090754	23.483	3.69064	6.51695	0.0385478	0.417886	0.886264	0.196922	1.29771	3.5486	4.70229	0.0895165	0.143859	0.860406
C14orf80	0.121516	0.411938	2.88452	5.58806	0.031817	0.488273	0.899208	0.232807	2.54291	2.71667	3.45709	0.0708918	0.218681	0.861823
C14orf93	0.11222	6.59867	1.72954	-0.598666	0.039621	0.407564	0.882962	0.0705979	3.43336	1.78344	2.56664	0.0184737	0.68142	0.911332
C15orf40	0.0680666	3.43888	3.49709	2.56112	0.0509903	0.312544	0.870461	0.0955015	9.42743	3.61176	-3.42743	0.0808678	0.174886	0.860658
C15orf41	0.0517003	7.18105	2.5547	-1.18105	0.0130347	0.749365	0.95426	0.206324	14.7412	2.74313	15.2588	0.0926479	0.13402	0.860406
C15orf52	0.177327	22.6414	2.47316	7.35855	0.10041	0.0943494	0.864034	0.125906	22.5559	2.48169	7.44408	0.031349	0.518761	0.889205
C15orf57	0.0855167	22.9219	3.67328	7.07814	0.0511662	0.311223	0.870461	0.100841	21.0976	3.69206	8.90238	0.0457216	0.380774	0.878207
C15orf59	0.123197	1.50846	5.51983	4.49154	0.0487004	0.329819	0.870461	0.258449	2.33543	5.34568	3.66457	0.0975751	0.11987	0.860406
C15orf61	0.128157	1.62507	3.37956	4.37493	0.0813314	0.15114	0.864034	0.169085	1.88458	3.22056	4.11542	0.0646635	0.251161	0.861823
C15orf62	0.294902	23.3767	1.14604	6.62325	0.131129	0.0433202	0.864034	0.303589	19.4602	1.40937	10.5398	0.0885618	0.146976	0.860406
C16orf45	0.117941	4.10308	7.46235	1.89692	0.0542871	0.289457	0.870461	0.210379	2.9025	7.24613	3.0975	0.115463	0.0799163	0.859607
C16orf46	0.177914	20.8337	1.42298	9.16628	0.0666354	0.215834	0.866348	0.122414	15.2789	1.54675	14.7211	0.027051	0.568427	0.896148
C16orf52	0.055779	10.9956	6.92255	-4.99559	0.0128308	0.752709	0.95426	0.0976473	7.94671	6.81529	-1.94671	0.0219223	0.633856	0.902849
C16orf58	0.169914	23.9094	4.36208	6.09065	0.146436	0.0291234	0.864034	0.134345	23.3465	4.38622	6.65346	0.0562702	0.302139	0.866797
C16orf59	0.112449	0.844618	1.58186	5.15538	0.0467472	0.345428	0.870875	0.196047	1.48542	1.38061	4.51458	0.0644591	0.252287	0.861823
C16orf62	0.102566	4.44678	5.90333	1.55322	0.0939533	0.110771	0.864034	0.020783	13.5905	5.93625	16.4095	0.00513344	0.899364	0.969137
C16orf70	0.0754353	3.71517	4.5564	2.28483	0.0347612	0.456088	0.893356	0.0376388	21.7441	4.51842	8.25593	0.00855323	0.83801	0.950577
C16orf72	0.0508103	0.155767	5.96867	5.84423	0.0503946	0.316891	0.870461	0.0443496	10.6811	6.02572	-4.68112	0.0312248	0.52013	0.889205
C16orf86	0.157232	23.2164	1.21374	6.78355	0.0459412	0.352011	0.872284	0.120641	1.68173	1.21868	4.31827	0.0263527	0.576879	0.896959
C16orf87	0.0750239	15.007	4.9058	14.993	0.021937	0.612285	0.922816	0.104837	4.65429	4.93862	1.34571	0.0363649	0.465942	0.885168
C16orf89	0.21226	6.91884	3.00166	-0.91884	0.0735406	0.182834	0.864034	0.0432699	3.63882	3.18247	2.36118	0.00487382	0.904254	0.970648
C16orf91	0.0281131	4.68417	3.50953	1.31583	0.00106823	0.976833	0.99508	0.29127	3.01745	3.26892	2.98255	0.122623	0.0677639	0.859607
C16orf95	0.0228016	20.18	1.01513	9.81995	0.00181468	0.961132	0.993551	0.139668	2.36123	0.904921	3.63877	0.0484995	0.358327	0.875766
C17orf102	0.206398	21.2889	2.19866	8.71114	0.106243	0.0816284	0.864034	0.141333	5.35677	2.40364	0.643228	0.0423159	0.409814	0.879232
C17orf107	0.185382	22.8413	2.65603	7.15874	0.107471	0.07913	0.864034	0.210955	1.41153	2.73182	4.58847	0.0852817	0.158328	0.860406
C17orf51	0.131169	22.7293	6.35272	7.27074	0.140071	0.0343279	0.864034	0.0184994	19.3333	6.40061	10.6667	0.00179676	0.963534	0.988721
C17orf58	0.0366672	23.75	3.41957	6.25003	0.00602517	0.876033	0.975962	0.047539	1.43041	3.40296	4.56959	0.00807031	0.846403	0.952037
C17orf62	0.158697	2.34734	4.12194	3.65266	0.0670392	0.213794	0.866348	0.165416	23.8096	4.19777	6.19043	0.042509	0.408097	0.879232
C17orf75	0.00929551	2.56331	5.07751	3.43669	0.000318529	0.992967	0.998542	0.203892	4.50859	4.83142	1.49141	0.0825777	0.168275	0.860406
C17orf80	0.0231354	10.9486	5.0817	-4.94856	0.00905073	0.819153	0.965543	0.0603125	11.7944	5.16701	-5.79435	0.0399479	0.431234	0.880429
C17orf97	0.141233	2.44393	1.188	3.55607	0.0181967	0.666962	0.935863	0.128745	22.1936	1.35221	7.80642	0.0235877	0.612028	0.900992
C18orf21	0.0919367	6.32331	3.92506	-0.323309	0.0545774	0.287531	0.870461	0.0702526	6.19651	3.7075	-0.196513	0.0245219	0.600024	0.898583
C18orf25	0.0994079	16.9631	5.8915	13.0369	0.0854352	0.136615	0.864034	0.0516046	11.5001	5.95309	-5.50009	0.0250229	0.593591	0.8981
C18orf32	0.108958	7.77323	4.73148	-1.77323	0.0160009	0.700754	0.946579	0.136352	3.27285	4.56606	2.72715	0.028744	0.548257	0.893231
C18orf54	0.144107	14.1043	2.24122	15.8957	0.0326039	0.479505	0.898765	0.286672	14.7341	2.52071	15.2659	0.0833673	0.165277	0.860406
C18orf8	0.165204	4.88305	4.49512	1.11695	0.124666	0.0510857	0.864034	0.0846721	4.02328	4.38841	1.97672	0.0582799	0.289045	0.86465
C19orf12	0.0577448	1.3423	5.84836	4.6577	0.0317045	0.489512	0.899208	0.139286	2.72899	5.66313	3.27101	0.0968261	0.121896	0.860406
C19orf25	0.112209	3.26135	4.63286	2.73865	0.034845	0.455227	0.893356	0.142804	1.51427	4.58687	4.48573	0.0382274	0.447484	0.881143
C19orf43	0.154628	4.33834	5.5345	1.66166	0.0381604	0.421703	0.88661	0.288029	3.26271	5.45637	2.73729	0.132751	0.0538054	0.859607
C19orf44	0.0948121	0.3657	1.76709	5.6343	0.0258368	0.560148	0.913283	0.0290056	1.98393	1.93784	4.01607	0.00128287	0.973963	0.991855
C19orf47	0.128409	0.188186	3.21188	5.81181	0.048883	0.328415	0.870461	0.0717092	1.57657	3.33353	4.42343	0.00907606	0.828887	0.948526
C19orf48	0.0721376	4.18882	2.55967	1.81118	0.0113466	0.778167	0.95767	0.171096	2.68216	2.4012	3.31784	0.0416673	0.415503	0.879232
C19orf53	0.136918	6.42436	4.8493	-0.424359	0.0277201	0.536442	0.906754	0.256254	3.61433	4.65758	2.38567	0.085776	0.156568	0.860406
C19orf57	0.0429435	1.66706	1.00439	4.33294	0.00608167	0.874905	0.975962	0.222346	0.679611	1.08031	5.32039	0.103826	0.104099	0.859607
C19orf60	0.156964	1.44656	5.30776	4.55344	0.0431246	0.375649	0.874595	0.285086	2.67834	5.16399	3.32166	0.103245	0.105453	0.859607
C19orf66	0.140392	1.32036	4.28734	4.67964	0.0776817	0.165304	0.864034	0.232725	1.91273	4.1928	4.08727	0.137735	0.047848	0.859607
C19orf70	0.0313437	6.3734	5.1456	-0.373403	0.00120676	0.97389	0.995042	0.357343	2.51225	4.82694	3.48775	0.135801	0.0501023	0.859607
C1D	0.157307	12.7942	4.45213	17.2058	0.0524354	0.302141	0.870461	0.155514	7.49272	4.37478	-1.49272	0.0443762	0.391983	0.879232
C1GALT1	0.121941	9.74203	5.71796	-3.74203	0.0654802	0.22188	0.870461	0.118016	12.3091	5.74009	17.6909	0.0549829	0.310735	0.870083
C1GALT1C1	0.136378	9.93778	4.03592	-3.93778	0.0735794	0.182665	0.864034	0.0670323	4.48473	3.86353	1.51527	0.0148334	0.735409	0.923611
C1orf109	0.0437535	14.8494	4.45942	15.1506	0.00869471	0.825686	0.966647	0.107431	5.24091	4.33864	0.759085	0.0470118	0.370326	0.876462
C1orf112	0.0352393	15.8998	2.62169	14.1002	0.00723396	0.852825	0.971796	0.0710959	11.9017	2.67007	-5.90167	0.0199694	0.660488	0.907068
C1orf115	0.100849	23.4962	7.77669	6.50375	0.0605036	0.249729	0.870461	0.269274	2.62524	7.68735	3.37476	0.185456	0.015377	0.859607
C1orf122	0.0337952	0.533737	5.08168	5.46626	0.00255742	0.945506	0.990694	0.200527	2.87697	4.9252	3.12303	0.0683708	0.231302	0.861823
C1orf123	0.0868317	8.83603	5.15786	-2.83603	0.0454295	0.356085	0.872284	0.0916603	6.37522	5.07167	-0.375222	0.0845006	0.161177	0.860406
C1orf131	0.142235	9.0476	3.28386	-3.0476	0.1494	0.0269659	0.864034	0.0807867	7.20909	3.23864	-1.20909	0.0414255	0.417642	0.879232
C1orf132	0.332441	20.5477	3.30724	9.45234	0.128845	0.045941	0.864034	0.212067	18.2722	3.71243	11.7278	0.0380147	0.449573	0.881873
C1orf159	0.115679	21.4002	2.3413	8.59976	0.0267611	0.548313	0.908826	0.123572	22.9639	2.42514	7.0361	0.0183429	0.6833	0.911487
C1orf174	0.0397108	3.7324	3.95938	2.2676	0.0116418	0.773052	0.956654	0.0948488	3.611	3.92776	2.389	0.0970213	0.121352	0.860406
C1orf198	0.0817406	4.45826	5.78216	1.54174	0.0254926	0.564511	0.916055	0.085399	17.3312	5.95861	12.6688	0.0229443	0.620337	0.901266
C1orf204	0.0262035	9.14852	2.42583	-3.14852	0.00402019	0.915668	0.982162	0.135852	7.1597	2.36542	-1.1597	0.0736771	0.205354	0.86105
C1orf21	0.0390167	23.1875	7.54229	6.81249	0.015694	0.705646	0.948018	0.0226359	23.6268	7.5888	6.37318	0.00388922	0.922831	0.974414
C1orf216	0.0856794	2.90096	7.13209	3.09904	0.0247384	0.574381	0.917666	0.331812	3.29165	6.96521	2.70835	0.175868	0.0194572	0.859607
C1orf228	0.259288	2.91118	0.999009	3.08882	0.112915	0.0689536	0.864034	0.0844133	15.6957	1.34349	14.3043	0.0112896	0.791577	0.936798
C1orf27	0.0351082	10.5057	5.59462	-4.50566	0.00677648	0.861555	0.974895	0.137731	13.2266	5.70017	16.7734	0.0686821	0.229686	0.861823
C1orf35	0.0950646	1.24246	3.46194	4.75754	0.0313004	0.494103	0.900261	0.235201	3.7547	3.44606	2.2453	0.132127	0.0545967	0.859607
C1orf43	0.0561413	11.7395	6.91755	-5.7395	0.0131936	0.746712	0.953357	0.203577	4.06827	6.82334	1.93173	0.130253	0.0570253	0.859607
C1orf50	0.0205082	3.14414	3.11541	2.85586	0.00188844	0.959577	0.993393	0.159713	2.92526	3.06016	3.07474	0.0916446	0.137099	0.860406
C1orf52	0.0557295	11.9372	5.58095	-5.93725	0.0145503	0.724064	0.951043	0.11555	3.30513	5.41374	2.69487	0.0349467	0.480516	0.887877
C1orf54	0.137102	7.74857	2.01754	-1.74857	0.0242924	0.580121	0.917696	0.167654	9.96409	2.24237	-3.96409	0.034935	0.480627	0.887877
C1orf61	0.0465155	3.87368	7.38557	2.12632	0.00879029	0.82385	0.966449	0.197282	0.110908	7.31069	5.88909	0.0924697	0.134562	0.860406
C1orf64	0.0968409	1.48461	1.07336	4.51539	0.00958617	0.809359	0.964414	0.205131	6.30214	1.44836	-0.302139	0.0275301	0.562611	0.895159
C1orf74	0.0674636	4.35339	2.08516	1.64661	0.0136219	0.739426	0.952098	0.231162	2.59843	1.84734	3.40157	0.103416	0.105071	0.859607
C1QA	0.522371	8.73529	3.14285	-2.73529	0.0549931	0.284712	0.870461	0.410317	6.95419	3.67993	-0.954191	0.0356536	0.473249	0.886398
C1QB	0.424863	8.3389	3.56239	-2.3389	0.0467987	0.34502	0.870875	0.327971	7.26461	4.22451	-1.26461	0.0236565	0.611115	0.900992
C1QBP	0.114982	4.59329	6.34108	1.40671	0.021683	0.615881	0.924151	0.218016	5.06487	6.13004	0.935127	0.0770668	0.190384	0.86105
C1QC	0.42794	7.61999	2.30034	-1.61999	0.0453566	0.356691	0.872284	0.315991	7.43862	2.96334	-1.43862	0.0270392	0.568581	0.896148
C1QL1	0.348737	0.919714	1.57334	5.08029	0.150491	0.0262436	0.864034	0.0761806	14.4911	1.69971	15.5089	0.00519435	0.898264	0.968656
C1QL2	0.268842	1.02917	1.62811	4.97083	0.0912114	0.118639	0.864034	0.113138	20.8908	1.66857	9.10921	0.0094984	0.821626	0.946599
C1QL3	0.120086	0.940857	5.89613	5.05914	0.0690339	0.203874	0.864918	0.17255	4.25691	5.83816	1.74309	0.075566	0.196856	0.86105
C1QTNF1	0.109986	5.70511	1.64161	0.294886	0.024634	0.575783	0.917666	0.244662	1.27039	1.51388	4.72961	0.0562788	0.302082	0.866797
C1QTNF2	0.0443936	3.39145	1.14326	2.60855	0.00593471	0.877742	0.975962	0.197829	2.71401	1.10173	3.28599	0.094223	0.129296	0.860406
C1QTNF3	0.105098	9.47263	3.05033	-3.47263	0.0386972	0.416425	0.885841	0.0504506	20.05	3.20282	9.94998	0.00856626	0.837779	0.950416
C1QTNF4	0.264833	0.911778	4.56043	5.08822	0.0750677	0.176231	0.864034	0.300203	0.639269	4.23975	5.36073	0.0502711	0.344624	0.874864
C1QTNF6	0.0247243	22.0324	1.95221	7.96758	0.00174145	0.962707	0.994218	0.0699269	13.1653	2.29234	16.8347	0.00585814	0.886019	0.96509
C1QTNF7	0.222514	19.1751	1.17071	10.8249	0.138016	0.036215	0.864034	0.0576845	18.2298	1.31787	11.7702	0.00500596	0.9018	0.970354
C1R	0.0226076	6.5346	2.68098	-0.534597	0.000655581	0.985799	0.996804	0.103433	8.27954	3.09082	-2.27954	0.00864054	0.836515	0.949887
C1RL	0.0736219	20.6945	2.62053	9.30546	0.0140201	0.732774	0.951043	0.120623	8.5682	2.84228	-2.5682	0.0293484	0.541294	0.891175
C1S	0.0708265	2.90596	4.07079	3.09404	0.0189084	0.656227	0.932899	0.16918	9.54449	4.31524	-3.54449	0.0398616	0.432032	0.880429
C20orf194	0.122271	20.6189	6.68529	9.38114	0.0916915	0.117286	0.864034	0.116206	15.6004	6.80798	14.3996	0.0626237	0.262557	0.862453
C20orf196	0.0945195	5.14917	2.04457	0.850826	0.0211193	0.623895	0.926394	0.204927	3.94545	1.778	2.05455	0.11795	0.0754291	0.859607
C20orf24	0.13079	1.04451	3.81513	4.95549	0.014528	0.724427	0.951043	0.204003	5.70589	3.56075	0.294112	0.0294031	0.54064	0.89089
C20orf27	0.109111	2.86413	4.02006	3.13587	0.0253559	0.566276	0.916055	0.303788	2.75882	3.92035	3.24118	0.130453	0.0567891	0.859607
C20orf96	0.187511	18.3914	1.42261	11.6086	0.0565433	0.274321	0.870461	0.160043	17.8303	1.61198	12.1697	0.0455726	0.381975	0.878951
C21orf2	0.140691	1.2284	4.79315	4.7716	0.0598919	0.253408	0.870461	0.183484	1.93018	4.61086	4.06982	0.0616213	0.268453	0.862453
C21orf33.LOC102724023	0.0575575	5.14784	6.21776	0.852157	0.0130449	0.749194	0.95426	0.142849	2.93714	6.08703	3.06286	0.0887541	0.146378	0.860406
C21orf59	0.145314	18.2711	3.09758	11.7289	0.0533724	0.29567	0.870461	0.059957	8.16625	3.20443	-2.16625	0.0123595	0.774273	0.932739
C21orf91	0.317111	10.2554	4.39258	-4.25539	0.114261	0.0665869	0.864034	0.412809	12.3994	4.63102	17.6006	0.154527	0.0322451	0.859607
C22orf24	0.131109	1.37876	1.1655	4.62124	0.0474837	0.33945	0.870875	0.110135	2.76059	1.14985	3.23941	0.0287488	0.548203	0.893231
C22orf39	0.0117158	11.4719	5.11689	-5.47192	0.00131582	0.971593	0.994442	0.1676	5.23079	5.11022	0.769207	0.201567	0.0103119	0.859607
C22orf46	0.148962	23.6414	2.65604	6.35861	0.0575386	0.267938	0.870461	0.0827159	18.1462	2.87059	11.8538	0.0133496	0.758522	0.927316
C2CD2	0.117659	22.8216	5.27371	7.17841	0.0583907	0.262556	0.870461	0.133377	13.5429	5.54032	16.4571	0.0480305	0.36204	0.875766
C2CD2L	0.131845	21.5203	4.89937	8.47974	0.0581302	0.264156	0.870461	0.0725221	0.591645	4.92653	5.40835	0.0152448	0.729122	0.921474
C2CD3	0.11769	21.0079	5.1536	8.99209	0.0367884	0.435217	0.887863	0.148337	16.2982	5.36905	13.7018	0.0396065	0.434428	0.880429
C2CD4C	0.223555	21.4652	4.59626	8.53476	0.0989657	0.0978497	0.864034	0.324405	1.1127	4.51806	4.8873	0.113215	0.0841097	0.859607
C2CD5	0.0914969	18.2564	7.09476	11.7436	0.0458924	0.352398	0.872284	0.0893787	12.2027	7.12664	17.7973	0.0304745	0.528427	0.889205
C2CD6	0.173831	6.62165	2.38917	-0.621646	0.0519758	0.305361	0.870461	0.271959	14.0792	2.59301	15.9208	0.0911151	0.138719	0.860406
C2orf16	0.192539	20.2684	2.23409	9.73156	0.0817875	0.149434	0.864034	0.171521	16.6233	2.45083	13.3767	0.0528796	0.325464	0.871081
C2orf27A.C2orf27B	0.0250876	2.24816	1.37	3.75184	0.00308566	0.934497	0.987902	0.0211992	22.9329	1.30439	7.06709	0.00206936	0.95807	0.987012
C2orf42	0.0882006	6.77929	3.95389	-0.779294	0.0484738	0.33157	0.870461	0.0414798	9.06969	3.9879	-3.06969	0.0166972	0.707131	0.917108
C2orf49	0.0537757	10.0933	5.64488	-4.09332	0.0383078	0.420249	0.88661	0.0340574	7.25805	5.66695	-1.25805	0.0108571	0.798702	0.939107
C2orf50	0.17879	20.8816	1.78575	9.11842	0.0806336	0.153744	0.864034	0.214874	14.3901	1.96172	15.6099	0.0650769	0.248899	0.861823
C2orf68	0.0506645	8.23571	3.47074	-2.23571	0.0175775	0.676382	0.939334	0.0881253	13.4928	3.61231	16.5072	0.0302951	0.530376	0.889205
C2orf69	0.0523593	6.25575	5.68528	-0.255749	0.00815698	0.835525	0.969338	0.0587326	10.4946	5.68161	-4.4946	0.00785427	0.850179	0.953153
C2orf72	0.130283	23.1598	6.0614	6.84017	0.155268	0.0231269	0.864034	0.0544084	2.47998	6.13251	3.52002	0.0156616	0.722751	0.920525
C2orf76	0.120946	11.4997	2.41488	-5.4997	0.04866	0.330137	0.870461	0.135788	10.9403	2.44373	-4.94032	0.0476685	0.364986	0.875766
C2orf80	0.0277994	11.2803	5.41415	-5.28027	0.00103992	0.977487	0.99508	0.371722	3.81606	5.1075	2.18394	0.103606	0.104635	0.859607
C2orf81	0.0877279	22.9378	1.25117	7.06224	0.0215281	0.618065	0.92418	0.131719	2.79203	1.31	3.20797	0.0209259	0.647288	0.90483
C2orf82	0.203206	1.26635	4.22606	4.73365	0.0536025	0.294154	0.870461	0.208098	1.77753	4.04225	4.22247	0.0444157	0.391648	0.879232
C2orf88	0.087102	12.9797	3.94795	17.0203	0.0146708	0.722124	0.950256	0.211277	14.7738	4.24534	15.2262	0.083356	0.16532	0.860406
C3	0.433032	8.68259	6.17147	-2.68259	0.0875628	0.129542	0.864034	0.211663	6.33243	6.46302	-0.332428	0.0195596	0.666069	0.908278
C3AR1	0.628551	8.6174	0.81665	-2.6174	0.130433	0.0440816	0.864034	0.361848	7.52043	1.14305	-1.52043	0.0415564	0.416492	0.879232
C3orf14	0.0471166	10.0904	5.80334	-4.09045	0.0121318	0.764671	0.955414	0.102814	5.52752	5.64584	0.472478	0.029589	0.538454	0.890517
C3orf18	0.0512655	1.76213	5.34372	4.23787	0.0112273	0.780301	0.958106	0.18998	2.5283	5.19712	3.4717	0.141252	0.0440603	0.859607
C3orf33	0.0875385	9.6643	3.65627	-3.6643	0.041484	0.390282	0.877643	0.0871262	7.1562	3.59199	-1.1562	0.0329564	0.501455	0.888554
C3orf38	0.0757152	10.311	5.29801	-4.31102	0.0587603	0.260288	0.870461	0.0752591	11.7092	5.29144	-5.70915	0.0323591	0.507784	0.888554
C3orf58	0.107813	7.89404	5.93193	-1.89404	0.0440459	0.367733	0.872646	0.0968856	12.5669	6.02355	17.4331	0.0402309	0.428608	0.880429
C3orf62	0.093275	22.8318	2.47925	7.16818	0.0374567	0.428621	0.887048	0.130743	14.8023	2.73818	15.1977	0.0299122	0.534652	0.890131
C3orf67	0.0821458	1.31142	1.28161	4.68858	0.0184289	0.663466	0.935081	0.207901	18.2431	1.38894	11.7569	0.101194	0.110532	0.859607
C3orf70	0.0488481	20.5507	5.61123	9.44927	0.0138014	0.736405	0.951411	0.14504	16.5562	5.83662	13.4438	0.0624088	0.263786	0.862453
C3orf80	0.0952254	19.4149	5.08087	10.5851	0.0341874	0.462249	0.896578	0.18839	4.09219	4.81944	1.90781	0.045352	0.383798	0.878959
C4orf19	0.186151	7.28363	1.65622	-1.28363	0.0565176	0.274485	0.870461	0.147787	18.8328	1.53627	11.1672	0.0380845	0.448921	0.881871
C4orf3	0.0138376	13.5276	6.92974	16.4724	0.00104859	0.97729	0.99508	0.0636412	7.69536	7.03891	-1.69536	0.022858	0.621538	0.901307
C4orf32	0.154798	9.62564	2.06225	-3.62564	0.0352811	0.450702	0.891879	0.206275	13.925	2.30509	16.075	0.0744085	0.202073	0.86105
C4orf33	0.114042	10.8363	3.97594	-4.83635	0.0552886	0.282773	0.870461	0.0568759	12.3652	3.8552	17.6348	0.0081845	0.844451	0.951469
C4orf36	0.0305994	3.71827	2.27902	2.28173	0.00496612	0.896769	0.978596	0.114895	14.3203	2.58655	15.6797	0.0362528	0.467087	0.885287
C4orf46	0.167926	9.64484	2.46884	-3.64484	0.121512	0.0553431	0.864034	0.23444	12.3856	2.60501	17.6144	0.154991	0.0319064	0.859607
C4orf48	0.43284	2.2475	3.17285	3.7525	0.0609008	0.247366	0.870461	0.2934	7.06895	2.85051	-1.06895	0.0232466	0.616416	0.901266
C4orf50	0.193359	22.2566	4.03906	7.74338	0.0491525	0.32631	0.870461	0.0456807	15.9514	4.29945	14.0486	0.00348712	0.930434	0.976679
C5	0.0702701	8.11667	3.58327	-2.11667	0.0279476	0.533655	0.906754	0.14356	12.7454	3.68035	17.2546	0.0718895	0.213778	0.861823
C5orf15	0.100163	10.2071	5.16332	-4.20709	0.0698722	0.199912	0.864034	0.0731615	7.99302	5.03502	-1.99302	0.0203009	0.655837	0.907068
C5orf22	0.0285828	7.24044	4.62902	-1.24044	0.00292427	0.937851	0.988787	0.00503319	14.4489	4.71559	15.5511	9.85907e-05	0.997978	0.999368
C5orf24	0.0673306	9.70138	6.48282	-3.70138	0.020696	0.630024	0.928126	0.169205	13.7254	6.61256	16.2746	0.089052	0.145364	0.860406
C5orf30	0.0951184	12.9562	5.99127	17.0438	0.0703126	0.197787	0.864034	0.046856	10.3637	5.98103	-4.36367	0.00944242	0.822639	0.946599
C5orf34	0.0206928	1.13479	2.37894	4.86521	0.00193878	0.958513	0.993007	0.149265	5.34132	2.20414	0.658678	0.0737575	0.204986	0.86105
C5orf42	0.0476062	22.1778	7.38356	7.8222	0.0128919	0.751747	0.95426	0.164876	15.4617	7.43228	14.5383	0.1285	0.0592882	0.859607
C5orf49	0.0428302	19.9044	2.75003	10.0956	0.0147269	0.721226	0.950256	0.159901	11.295	3.02028	-5.295	0.0649642	0.249537	0.861823
C5orf51	0.0602448	6.05814	5.52211	-0.0581389	0.0138276	0.735954	0.951237	0.162711	13.2965	5.76323	16.7035	0.0815422	0.172236	0.860658
C5orf56	0.153042	23.4279	1.7703	6.57206	0.0728493	0.185901	0.864034	0.158149	15.8707	1.98376	14.1293	0.0468673	0.37145	0.877211
C5orf64	0.275855	10.4527	1.41269	-4.45269	0.123559	0.0525196	0.864034	0.176802	12.4402	1.55191	17.5598	0.0399683	0.431033	0.880429
C6orf106	0.0865324	22.7938	7.48941	7.20619	0.118943	0.0591757	0.864034	0.134573	1.7734	7.42366	4.2266	0.167726	0.0236058	0.859607
C6orf120	0.053588	8.50172	6.08217	-2.50172	0.0258916	0.559451	0.913283	0.0586763	7.13137	5.91505	-1.13137	0.0179187	0.689282	0.912415
C6orf136	0.079158	22.2399	2.27469	7.76013	0.0173937	0.679157	0.940626	0.158835	19.7196	2.28381	10.2804	0.0371976	0.457686	0.883445
C6orf203	0.058927	6.54049	3.56916	-0.540489	0.0207156	0.629741	0.928126	0.100494	5.58779	3.56493	0.41221	0.0540958	0.316858	0.870083
C6orf47	0.0406582	21.5606	3.66421	8.43938	0.0148667	0.718903	0.950053	0.113803	5.5246	3.69147	0.475396	0.0782586	0.185328	0.86105
C6orf48	0.0555677	8.2115	5.53311	-2.2115	0.00673985	0.862235	0.974895	0.122465	3.15422	5.5074	2.84578	0.0301302	0.532243	0.889205
C6orf62	0.0337543	14.6044	7.47602	15.3956	0.00887508	0.822361	0.966208	0.0705081	13.411	7.53905	16.589	0.0497494	0.348664	0.875692
C6orf89	0.0495072	1.2952	5.73957	4.7048	0.0284154	0.527955	0.906754	0.0736423	3.52103	5.72056	2.47897	0.0787775	0.183174	0.86105
C7	0.243998	12.3262	2.16424	17.6738	0.055731	0.279749	0.870461	0.232286	10.7556	2.28969	-4.7556	0.0216616	0.637352	0.903192
C7orf25	0.0332225	21.8408	1.15963	8.1592	0.00238096	0.949185	0.991249	0.246001	15.1381	1.29861	14.8619	0.0886112	0.146837	0.860406
C7orf26	0.179202	0.818138	3.07865	5.18186	0.147437	0.0283876	0.864034	0.00828193	14.4226	3.1516	15.5774	0.000215637	0.995646	0.999014
C7orf43	0.156157	1.84493	2.73732	4.15507	0.0432793	0.374297	0.873731	0.116887	21.5432	2.75262	8.45682	0.0251023	0.592547	0.898067
C7orf49	0.0448729	5.09025	3.84445	0.909753	0.0369362	0.433759	0.887863	0.026379	12.5451	3.90702	17.4549	0.00766496	0.85344	0.953881
C7orf50	0.0876484	3.6408	5.74812	2.3592	0.0204586	0.633437	0.928207	0.223118	2.84156	5.64618	3.15844	0.0799712	0.178415	0.860658
C7orf73	0.090535	11.9864	3.91752	-5.98641	0.0797208	0.157169	0.864034	0.116312	15.7678	3.94548	14.2322	0.0682285	0.232041	0.861823
C8orf33	0.0170174	21.6525	5.14365	8.34748	0.00331958	0.929714	0.986154	0.0327376	3.062	5.10847	2.938	0.0121262	0.778077	0.933729
C8orf34	0.0538888	11.0414	4.06812	-5.04139	0.0156925	0.705665	0.948018	0.0262188	9.2912	3.99683	-3.2912	0.0025292	0.948925	0.984076
C8orf37	0.0770972	10.9057	3.48292	-4.90574	0.0384392	0.418966	0.886305	0.0723128	12.3141	3.57257	17.6859	0.0325595	0.505656	0.888554
C8orf4	0.278285	14.0058	3.23338	15.9942	0.199475	0.00701445	0.864034	0.293629	3.55079	3.22104	2.44921	0.157834	0.0298933	0.859607
C8orf44	0.125036	18.7535	2.50406	11.2465	0.0667326	0.215349	0.866348	0.0660152	16.7653	2.58584	13.2347	0.0186417	0.679029	0.911324
C8orf44.SGK3.SGK3	0.134662	11.8247	5.00733	-5.82465	0.0747135	0.177741	0.864034	0.125969	13.429	5.1658	16.571	0.0500179	0.346531	0.875692
C8orf46	0.0574981	10.0036	8.21494	-4.00356	0.0282723	0.529687	0.906754	0.0868926	5.53219	8.08641	0.467813	0.0269829	0.569232	0.896148
C8orf48	0.0714435	5.65087	1.11554	0.349131	0.0108068	0.787716	0.960182	0.164154	14.2684	1.09424	15.7316	0.0352956	0.476934	0.887054
C8orf58	0.0879996	3.4094	1.10356	2.5906	0.0234878	0.591062	0.919297	0.0883329	2.5785	1.04764	3.4215	0.0207085	0.650226	0.906033
C8orf59	0.15803	12.2495	4.57642	17.7505	0.0598827	0.253465	0.870461	0.172429	4.62871	4.37754	1.37129	0.0636294	0.256863	0.861823
C8orf76	0.0734776	15.8372	2.66589	14.1628	0.0240662	0.583121	0.918464	0.0766916	5.77232	2.65291	0.227684	0.030896	0.523752	0.889205
C8orf82	0.221121	2.39903	3.18845	3.60097	0.094051	0.110507	0.864034	0.167977	2.98787	3.05468	3.01213	0.0389726	0.440276	0.881088
C9orf116	0.0941611	6.77368	1.79546	-0.773684	0.0166952	0.689792	0.944012	0.449961	2.74953	1.46347	3.25047	0.171973	0.0213159	0.859607
C9orf131	0.351207	21.352	1.83881	8.64802	0.132618	0.0416992	0.864034	0.154185	14.4554	2.49833	15.5446	0.0121756	0.777283	0.933689
C9orf142	0.065696	1.9361	3.69458	4.0639	0.01177	0.770874	0.956051	0.180403	1.37716	3.60609	4.62284	0.0744869	0.201724	0.86105
C9orf16	0.147551	6.31182	5.49919	-0.311825	0.0381601	0.421705	0.88661	0.261485	1.86829	5.25553	4.13171	0.0826797	0.167917	0.860406
C9orf172	0.373951	23.7446	1.03096	6.25542	0.0440167	0.367973	0.872646	0.214835	18.7421	1.28478	11.2579	0.0136681	0.753526	0.926333
C9orf24	0.1638	6.13566	2.54508	-0.13566	0.0241309	0.582277	0.918464	0.309335	5.00325	2.41531	0.996754	0.12131	0.0698203	0.859607
C9orf3	0.0704948	22.3578	5.01035	7.64217	0.0439555	0.368526	0.872646	0.0632738	16.3807	5.09187	13.6193	0.0237152	0.610379	0.900992
C9orf40	0.0113866	3.76365	3.40102	2.23635	0.000676471	0.985355	0.996723	0.0439246	10.9099	3.42281	-4.90986	0.00631361	0.877751	0.96228
C9orf64	0.0792745	12.1242	3.44471	17.8758	0.0331262	0.473677	0.898657	0.0912915	4.96125	3.4306	1.03875	0.04376	0.397267	0.879232
C9orf72	0.0366625	18.4248	6.42967	11.5752	0.00526013	0.890995	0.978389	0.0682886	11.0201	6.36545	-5.02009	0.0108038	0.799578	0.939612
C9orf78	0.0854701	2.45468	5.69674	3.54532	0.0223335	0.606835	0.922816	0.19547	4.44874	5.71037	1.55126	0.120443	0.0712293	0.859607
C9orf85	0.0113759	14.9259	3.6487	15.0741	0.00115608	0.974943	0.99508	0.160282	14.0073	3.74452	15.9927	0.107319	0.0962308	0.859607
CA10	0.0162133	5.19952	6.78937	0.800479	0.00127978	0.972363	0.994488	0.270952	2.1573	6.52102	3.8427	0.145836	0.039568	0.859607
CA11	0.0844721	4.23786	7.82716	1.76214	0.0127172	0.754664	0.95426	0.353128	3.50218	7.61711	2.49782	0.182515	0.016586	0.859607
CA12	0.105457	4.8602	0.967439	1.1398	0.00598353	0.876833	0.975962	0.375785	18.9597	1.30852	11.0403	0.0949425	0.127161	0.860406
CA13	0.0643703	1.0256	3.32963	4.9744	0.0335089	0.469542	0.89694	0.0608987	13.5073	3.43363	16.4927	0.0171397	0.700615	0.914566
CA14	0.170506	7.99139	1.0427	-1.99139	0.0496034	0.322857	0.870461	0.0713337	19.7449	1.01448	10.2551	0.00649333	0.874566	0.961498
CA2	0.119289	11.4463	4.97158	-5.44634	0.037774	0.425548	0.88661	0.133895	11.5592	5.0007	-5.55916	0.0261202	0.579741	0.897346
CA4	0.11495	0.793274	3.5358	5.20673	0.0279231	0.533955	0.906754	0.250697	3.10757	3.27497	2.89243	0.114056	0.0825655	0.859607
CA5B	0.0797462	8.60566	3.40391	-2.60566	0.0292846	0.517569	0.905325	0.045821	21.8668	3.5951	8.13317	0.007337	0.859297	0.95506
CA5BP1	0.189661	4.8994	1.73974	1.1006	0.106505	0.0810669	0.864034	0.177406	16.9392	1.8075	13.0608	0.111795	0.0868671	0.859607
CA7	0.10996	23.9873	2.34486	6.01274	0.0426003	0.38024	0.874866	0.216233	23.146	2.30897	6.85402	0.0853479	0.15809	0.860406
CA8	0.0967121	10.2798	4.56476	-4.27977	0.0540056	0.291355	0.870461	0.0649664	12.3857	4.70069	17.6143	0.0145537	0.739857	0.924185
CAAP1	0.0592113	11.165	4.4761	-5.165	0.016046	0.700056	0.946579	0.0804494	10.4275	4.47822	-4.42751	0.019528	0.6665	0.908278
CAB39	0.0404251	5.05752	8.02491	0.942484	0.00910434	0.818155	0.965466	0.0828094	7.11514	7.95426	-1.11514	0.023206	0.616972	0.901266
CAB39L	0.126283	5.36823	6.83475	0.63177	0.0684727	0.206605	0.864918	0.0193452	1.53206	6.66021	4.46794	0.00127451	0.974122	0.991896
CABIN1	0.179141	23.0945	5.56582	6.90546	0.0723943	0.187965	0.864034	0.132072	18.0829	5.7873	11.9171	0.0313175	0.519126	0.889205
CABLES1	0.187708	0.809962	4.99592	5.19004	0.0714413	0.192383	0.864034	0.105823	20.0514	5.1234	9.94856	0.014687	0.7377	0.923958
CABLES2	0.273486	23.3522	1.97466	6.64777	0.0759762	0.172306	0.864034	0.174546	16.9091	2.30001	13.0909	0.0227602	0.622827	0.90155
CABP1	0.163143	1.69131	7.17218	4.30869	0.0914227	0.118044	0.864034	0.162357	0.692335	6.97846	5.30766	0.0480717	0.361742	0.875766
CABP7	0.155785	5.0222	1.93461	0.9778	0.0624088	0.238702	0.870461	0.239669	1.36061	1.69376	4.63939	0.0898718	0.142702	0.860406
CABYR	0.0333111	21.3737	2.95297	8.62631	0.00403409	0.915386	0.982086	0.0355498	12.2414	2.96384	17.7586	0.00379837	0.924591	0.975195
CACFD1	0.121509	1.22846	2.82056	4.77154	0.0548108	0.285924	0.870461	0.118394	0.218585	2.8899	5.78141	0.0190187	0.673581	0.910631
CACHD1	0.0530106	2.72715	5.08576	3.27285	0.0146119	0.723064	0.950918	0.0562067	16.8683	5.2005	13.1317	0.0133343	0.758759	0.927348
CACNA1A	0.244952	22.3473	5.41546	7.65273	0.0694423	0.201996	0.864528	0.16929	16.1446	5.75114	13.8554	0.0291593	0.543428	0.891611
CACNA1B	0.24093	22.4506	6.40551	7.54939	0.12467	0.0510786	0.864034	0.0887064	18.9701	6.63106	11.0299	0.016416	0.711394	0.917711
CACNA1C	0.234618	21.7716	5.41617	8.22841	0.105958	0.0821749	0.864034	0.140108	17.5338	5.64733	12.4662	0.0273158	0.56517	0.896017
CACNA1D	0.16944	21.1996	5.31946	8.80037	0.0875864	0.129472	0.864034	0.131042	15.2853	5.48638	14.7147	0.0423743	0.409339	0.879232
CACNA1E	0.0884397	21.6502	7.86225	8.34982	0.0238997	0.585398	0.918464	0.0837864	15.649	8.00933	14.351	0.0233693	0.614856	0.901266
CACNA1F	0.0451005	4.06269	1.1115	1.93731	0.00224899	0.95201	0.991501	0.440377	2.7779	0.817077	3.2221	0.186975	0.0148618	0.859607
CACNA1G	0.243645	21.697	4.58093	8.30301	0.0991662	0.0973686	0.864034	0.224981	20.947	4.67261	9.05297	0.0523425	0.329369	0.872509
CACNA1H	0.181755	22.3505	2.9787	7.6495	0.0350001	0.453581	0.892741	0.205126	21.8267	3.01819	8.17327	0.0303385	0.529925	0.889205
CACNA1I	0.226996	22.4217	4.96894	7.57831	0.0682712	0.207609	0.86541	0.160458	18.8113	5.29897	11.1887	0.0294108	0.540539	0.89089
CACNA2D1	0.0154408	18.4219	7.62639	11.5781	0.000488038	0.989362	0.998041	0.15469	12.6929	7.73745	17.3071	0.0398804	0.431863	0.880429
CACNA2D2	0.175123	22.4213	3.4521	7.57866	0.0659089	0.21962	0.868862	0.147985	19.1198	3.51731	10.8802	0.0381645	0.448107	0.881143
CACNA2D3	0.0649795	0.67019	6.27495	5.32981	0.0351792	0.451749	0.892026	0.0839595	4.97736	6.32283	1.02264	0.0731964	0.207656	0.86105
CACNB1	0.12685	21.9861	5.49191	8.01393	0.0383461	0.419875	0.886339	0.139989	23.4022	5.51504	6.5978	0.0370132	0.459491	0.884125
CACNB2	0.048104	23.3726	5.98469	6.6274	0.0152679	0.712498	0.949674	0.050469	20.4935	6.06926	9.50648	0.0129852	0.764339	0.929528
CACNB3	0.0810067	0.603415	5.60907	5.39659	0.0225428	0.604006	0.922816	0.137389	21.2735	5.57235	8.7265	0.0415304	0.416714	0.879232
CACNB4	0.0600205	16.1127	8.28747	13.8873	0.00789316	0.840434	0.970647	0.0790253	11.4602	8.24383	-5.46017	0.00844008	0.840006	0.950784
CACNG2	0.120069	21.7295	2.79277	8.27051	0.0204217	0.633975	0.928207	0.198124	17.9855	3.00445	12.0145	0.0585517	0.287293	0.863317
CACNG3	0.078239	0.622913	4.00902	5.37709	0.0106752	0.790066	0.960182	0.0995759	20.4805	4.12501	9.51951	0.0175597	0.694553	0.913719
CACNG4	0.139358	22.9151	2.01653	7.08492	0.0292	0.51862	0.905418	0.0876078	19.3773	2.2488	10.6227	0.0101733	0.810179	0.943799
CACNG7	0.214003	0.268805	3.6623	5.73119	0.0576154	0.267447	0.870461	0.0602418	22.7825	3.9331	7.21747	0.00357322	0.928815	0.976472
CACNG8	0.279596	22.0308	4.81882	7.96921	0.0527373	0.300051	0.870461	0.14098	17.0185	5.25124	12.9815	0.0183999	0.682478	0.911412
CACTIN	0.109933	1.67264	3.81287	4.32736	0.0481174	0.334433	0.87059	0.175907	2.4281	3.8351	3.5719	0.0505243	0.342685	0.874864
CACUL1	0.0173519	10.8299	6.82864	-4.82994	0.00498547	0.896381	0.978522	0.0192758	5.10529	6.86667	0.894707	0.00473059	0.907031	0.970648
CACYBP	0.0806718	8.29061	7.59771	-2.29061	0.0318961	0.487383	0.899038	0.10483	4.56532	7.47212	1.43468	0.0262124	0.578596	0.897346
CAD	0.214332	21.4289	3.85699	8.57115	0.121547	0.0552955	0.864034	0.08447	20.9188	4.0508	9.08121	0.0135676	0.755106	0.926333
CADM1	0.0608649	4.54557	7.05825	1.45443	0.0334519	0.470149	0.89694	0.00308335	4.87024	7.16381	1.12976	7.96975e-05	0.998362	0.999401
CADM2	0.0546198	11.929	9.62533	-5.92904	0.00699352	0.857395	0.973258	0.124962	12.2902	9.60384	17.7098	0.0252499	0.590643	0.89772
CADM2.AS1	0.171513	20.6049	2.5323	9.39509	0.024356	0.579311	0.917696	0.371497	15.4803	2.91872	14.5197	0.108558	0.0935538	0.859607
CADM3	0.10892	0.991574	7.67553	5.00843	0.0535497	0.294507	0.870461	0.144379	0.717752	7.66177	5.28225	0.0751207	0.198862	0.86105
CADM4	0.0415919	18.0264	6.66563	11.9736	0.00720218	0.853423	0.971796	0.148283	0.450149	6.57697	5.54985	0.0518874	0.332679	0.873528
CADPS	0.085671	22.3623	8.18386	7.6377	0.0565268	0.27442	0.870461	0.0607322	4.33797	8.11748	1.66203	0.0191237	0.672134	0.910457
CADPS2	0.0680781	3.50717	8.1955	2.49283	0.0165211	0.692564	0.944647	0.0845545	4.01023	7.9166	1.98977	0.0148975	0.734411	0.923248
CALB1	0.188105	11.6867	5.68657	-5.68668	0.0618922	0.241593	0.870461	0.376551	4.01523	5.66119	1.98477	0.117898	0.0755216	0.859607
CALB2	0.0389683	12.9397	4.11294	17.0603	0.00311083	0.933963	0.987868	0.288646	3.4158	4.03531	2.5842	0.141697	0.0435927	0.859607
CALCOCO1	0.102785	2.49044	6.5986	3.50956	0.0770561	0.167814	0.864034	0.0782133	2.81347	6.63487	3.18653	0.0476811	0.36488	0.875766
CALCOCO2	0.140329	2.17568	4.86412	3.82432	0.076807	0.168846	0.864034	0.0837635	14.5244	5.16959	15.4756	0.0147768	0.736291	0.923645
CALCRL	0.199963	10.0128	5.19464	-4.01281	0.145553	0.029788	0.864034	0.107317	10.2015	5.10448	-4.20145	0.0231777	0.617326	0.901266
CALD1	0.00768692	11.7803	5.76988	-5.78027	0.000455519	0.990063	0.99815	0.0690294	11.442	5.93023	-5.44195	0.0139726	0.748726	0.925918
CALHM1	0.138729	22.8068	2.40612	7.19317	0.0869718	0.131429	0.864034	0.24418	3.06989	2.3142	2.93011	0.144134	0.0411883	0.859607
CALHM2	0.160614	23.0143	1.98779	6.98568	0.0603887	0.250425	0.870461	0.124202	22.5677	2.05843	7.43227	0.0295902	0.538441	0.890517
CALM1..includes.others.	0.130412	10.179	11.2443	-4.17902	0.0404788	0.399434	0.880875	0.20751	4.62298	10.8715	1.37702	0.0599773	0.278389	0.862453
CALM1..includes.others..1	0.147213	2.19967	9.4017	3.80033	0.0685432	0.206263	0.864918	0.333835	2.25952	9.33393	3.74048	0.202263	0.0101241	0.859607
CALM1..includes.others..2	0.0272211	2.9362	11.7125	3.0638	0.005918	0.878089	0.975962	0.0815694	3.27167	11.6731	2.72833	0.0420845	0.411828	0.879232
CALML4	0.0543528	19.455	3.74176	10.545	0.005889	0.878667	0.975962	0.179861	14.439	3.95954	15.561	0.0522462	0.33008	0.872892
CALN1	0.0471951	0.561862	6.53003	5.43814	0.0109783	0.78472	0.959117	0.042825	11.8378	6.62157	-5.83775	0.00983352	0.815868	0.945573
CALR	0.0480987	8.35197	7.09409	-2.35197	0.0154027	0.710346	0.949659	0.137766	3.12202	7.17382	2.87798	0.0771874	0.189885	0.86105
CALU	0.0735002	10.7227	5.88088	-4.72273	0.0516955	0.307342	0.870461	0.0430682	5.52364	5.87886	0.47636	0.0161531	0.715282	0.919607
CALY	0.315724	0.592066	5.66737	5.40793	0.108615	0.0768928	0.864034	0.237625	1.50772	5.47786	4.49228	0.0431974	0.402047	0.879232
CAMK1	0.0491632	2.32745	5.85259	3.67255	0.00643752	0.868075	0.974895	0.296409	1.92076	5.53086	4.07924	0.150141	0.0357148	0.859607
CAMK1D	0.101646	22.5444	7.6242	7.45556	0.0280554	0.532333	0.906754	0.115696	17.0502	7.70181	12.9498	0.0369684	0.459933	0.884125
CAMK1G	0.237754	21.8616	4.88074	8.13837	0.106187	0.0817337	0.864034	0.106446	0.694893	5.02896	5.30511	0.0292121	0.542841	0.891611
CAMK2A	0.151823	20.4534	10.2865	9.54664	0.120118	0.0574117	0.864034	0.122609	1.17448	10.3834	4.82552	0.0594596	0.281515	0.862453
CAMK2B	0.133548	21.9135	7.96615	8.08645	0.096338	0.104442	0.864034	0.192171	1.30504	7.90317	4.69496	0.143829	0.0414587	0.859607
CAMK2D	0.0351723	3.43332	7.765	2.56668	0.00812232	0.836184	0.969553	0.103961	5.70879	7.689	0.291211	0.0313714	0.518508	0.889205
CAMK2G	0.0707446	2.32734	8.08647	3.67266	0.0579571	0.265263	0.870461	0.0903772	1.52282	7.9506	4.47718	0.0783802	0.184795	0.86105
CAMK2N1	0.0715822	13.0414	8.67923	16.9586	0.030548	0.502768	0.902448	0.0596196	1.89123	8.62386	4.10877	0.0111185	0.794392	0.937977
CAMK4	0.094264	15.8174	8.54047	14.1826	0.0237261	0.587731	0.918464	0.069582	2.5632	8.3728	3.4368	0.00672048	0.870444	0.959179
CAMKK1	0.168055	23.399	6.9276	6.60102	0.143292	0.0315613	0.864034	0.178174	0.826776	6.8971	5.17322	0.129747	0.0576793	0.859607
CAMKK2	0.122725	21.7555	7.8565	8.24453	0.0802011	0.155353	0.864034	0.132376	0.231669	7.79423	5.76833	0.0567872	0.298751	0.865421
CAMKMT	0.139032	7.94964	2.31735	-1.94964	0.0985182	0.0989149	0.864034	0.116325	7.91467	2.45516	-1.91467	0.0679229	0.233634	0.861823
CAMKV	0.0665239	22.7367	7.71809	7.26333	0.0277819	0.535702	0.906754	0.218944	1.9313	7.62967	4.0687	0.192657	0.0129334	0.859607
CAMLG	0.0583182	13.4946	6.21648	16.5054	0.00940928	0.812597	0.965151	0.28298	4.02579	5.97204	1.97421	0.142225	0.0430669	0.859607
CAMSAP1	0.0920326	22.7595	6.68899	7.24054	0.0547203	0.286549	0.870461	0.0667497	18.6008	6.76525	11.3992	0.0382219	0.447542	0.881143
CAMSAP2	0.0165049	14.0812	8.40424	15.9188	0.00104298	0.977422	0.99508	0.117522	13.3782	8.42388	16.6218	0.0389476	0.44053	0.881143
CAMSAP3	0.170355	22.7971	3.36377	7.20293	0.0343655	0.460347	0.895718	0.141535	21.1483	3.49148	8.85165	0.0192929	0.66979	0.909482
CAMTA1	0.0563319	0.242499	7.46612	5.7575	0.033023	0.47481	0.898765	0.0316937	21.0472	7.42988	8.95277	0.00592167	0.884823	0.964589
CAMTA2	0.18534	22.18	4.68552	7.82005	0.0251245	0.569363	0.916944	0.261218	16.7593	5.03564	13.2407	0.0453974	0.383404	0.878959
CAND1	0.00977129	19.6463	8.88947	10.3537	0.000664801	0.985619	0.996723	0.0965335	5.38557	8.76335	0.614434	0.0305835	0.527203	0.889205
CAND2	0.127806	0.466391	4.54513	5.53361	0.0477703	0.337188	0.870875	0.107403	0.343579	4.49356	5.65642	0.0311892	0.52052	0.889205
CANT1	0.0735258	2.01874	3.74571	3.98126	0.0225018	0.604556	0.922816	0.0227832	22.8607	3.8517	7.13934	0.00169914	0.965513	0.988969
CANX	0.0880056	6.39208	9.29703	-0.392084	0.0582846	0.263198	0.870461	0.0776719	7.09441	9.31543	-1.09441	0.0466512	0.3732	0.877211
CAP1	0.111821	6.52781	7.20694	-0.527813	0.0601474	0.251871	0.870461	0.143123	4.02722	7.14176	1.97278	0.0880901	0.148618	0.860406
CAP2	0.0246373	18.63	7.0383	11.37	0.00235323	0.94978	0.991249	0.163216	3.77707	6.94984	2.22293	0.0575287	0.293867	0.86465
CAPG	0.124204	6.23672	3.16943	-0.23672	0.0128245	0.752827	0.95426	0.232849	9.33592	3.44512	-3.33592	0.0748862	0.199926	0.86105
CAPN1	0.151556	23.7194	5.29538	6.28055	0.097342	0.101879	0.864034	0.151684	1.27038	5.27744	4.72962	0.0642551	0.253369	0.861823
CAPN10	0.158732	1.84326	4.52224	4.15674	0.095194	0.107378	0.864034	0.144647	1.56957	4.51429	4.43043	0.0421732	0.411091	0.879232
CAPN10.AS1	0.089274	23.6623	1.7775	6.33767	0.0399402	0.404437	0.882417	0.0428299	15.0899	1.9339	14.9101	0.00527398	0.896844	0.96837
CAPN15	0.17589	1.33042	3.82979	4.66958	0.0507175	0.314497	0.870461	0.150229	0.322656	3.88016	5.67734	0.0200342	0.659557	0.907068
CAPN2	0.0496742	19.5622	6.26533	10.4378	0.0343065	0.461012	0.896008	0.0477234	17.6813	6.4248	12.3187	0.028028	0.556728	0.893765
CAPN3	0.165292	10.3098	3.07076	-4.30984	0.0575518	0.267853	0.870461	0.2236	11.4899	3.0672	-5.48987	0.0365777	0.463866	0.884276
CAPN5	0.175889	22.9816	3.81621	7.01837	0.0883061	0.127269	0.864034	0.105572	17.0282	3.97371	12.9718	0.0257538	0.584248	0.897346
CAPN7	0.0568762	1.65779	5.51708	4.34221	0.0300085	0.509025	0.902448	0.114219	13.3751	5.65616	16.6249	0.101674	0.109317	0.859607
CAPNS1	0.095485	2.15093	5.41012	3.84907	0.0279142	0.534056	0.906754	0.230023	1.07843	5.29484	4.92157	0.0843555	0.16169	0.860406
CAPRIN1	0.0581013	5.91761	7.91841	0.0823935	0.0378298	0.424984	0.88661	0.0347457	11.1569	7.89707	-5.15691	0.0136713	0.753488	0.926333
CAPRIN2	0.132223	23.3369	5.91384	6.66313	0.0518253	0.306464	0.870461	0.121997	14.6256	6.09343	15.3744	0.0493131	0.35204	0.875766
CAPS	0.0751734	4.9206	2.77542	1.0794	0.0139522	0.73389	0.951043	0.125182	4.85437	2.89328	1.14563	0.0326156	0.505029	0.888554
CAPS2	0.0329919	22.4974	5.05349	7.50256	0.00426578	0.910677	0.98093	0.0603519	13.9477	5.04465	16.0523	0.00853099	0.838439	0.9507
CAPZA1	0.110678	10.9494	6.60985	-4.94943	0.117132	0.0619203	0.864034	0.0894142	9.15199	6.61485	-3.15199	0.0397959	0.432644	0.880429
CAPZA2	0.137679	11.2649	8.24074	-5.26493	0.0438781	0.369176	0.872957	0.182008	5.7013	7.9974	0.298705	0.045244	0.384677	0.878996
CAPZB	0.0845742	5.81081	5.99863	0.189186	0.0487869	0.329148	0.870461	0.135914	3.3614	5.86006	2.6386	0.13451	0.0516621	0.859607
CARD11	0.0929427	23.4299	1.02279	6.57011	0.0154562	0.709507	0.949611	0.253492	1.67949	1.06518	4.32051	0.069844	0.223802	0.861823
CARD19	0.132664	2.81168	3.62801	3.18832	0.0462364	0.349631	0.872284	0.169561	1.65126	3.53995	4.34874	0.0603749	0.275966	0.862453
CARD6	0.270289	8.95849	1.18497	-2.95849	0.128672	0.0461495	0.864034	0.280353	9.50969	1.50463	-3.50969	0.0879984	0.148922	0.860406
CARD8	0.0661901	12.3306	3.9035	17.6694	0.0303792	0.504762	0.902448	0.150912	15.2793	4.15829	14.7207	0.0604581	0.275483	0.862453
CARD9	0.0950342	0.384928	1.58042	5.61507	0.0183298	0.664931	0.935586	0.0455751	5.64879	1.82653	0.351215	0.00238309	0.95182	0.984989
CARF	0.0256865	7.14956	5.57018	-1.14956	0.00466631	0.902775	0.979385	0.109192	14.6334	5.54329	15.3666	0.0533525	0.32213	0.870929
CARHSP1	0.0117003	20.2723	4.37124	9.72766	0.000439486	0.990433	0.99815	0.163514	3.69356	4.48189	2.30644	0.0598532	0.279156	0.862453
CARM1	0.0998606	0.397102	3.94632	5.6029	0.0287207	0.52429	0.906369	0.0717827	17.538	4.06707	12.462	0.0115658	0.787093	0.93468
CARM1P1	0.173407	11.933	2.07959	-5.93305	0.0273119	0.541499	0.908237	0.148638	2.82805	1.98208	3.17195	0.011557	0.787243	0.93468
CARMIL1	0.062781	4.03771	5.98363	1.96229	0.0253065	0.566938	0.916055	0.0509667	15.9648	6.03909	14.0352	0.0110731	0.795143	0.938044
CARMIL2	0.18333	2.69717	2.50312	3.30283	0.0395616	0.408135	0.882962	0.026069	18.7022	2.7524	11.2978	0.000857393	0.98256	0.994063
CARMIL3	0.135181	22.1199	2.94807	7.88006	0.0522987	0.303095	0.870461	0.102265	0.163417	3.06793	5.83658	0.0193634	0.668767	0.908878
CARMN	0.0929382	16.6299	0.973196	13.3701	0.0100694	0.800705	0.962008	0.106825	2.48959	0.940397	3.51041	0.00988795	0.814977	0.945573
CARNMT1	0.127624	14.7124	5.60929	15.2876	0.0498905	0.320582	0.870461	0.0542639	11.6019	5.65066	-5.60189	0.00644212	0.875474	0.961958
CARNS1	0.0932599	4.1751	4.66566	1.8249	0.0102664	0.797231	0.961499	0.155331	12.6323	4.89672	17.3677	0.0134131	0.757502	0.927258
CARS	0.114657	0.223465	5.15597	5.77653	0.0933614	0.112458	0.864034	0.0932112	4.02913	5.13071	1.97087	0.0545757	0.313518	0.870083
CARS2	0.0913254	2.21866	4.7187	3.78134	0.0555876	0.280745	0.870461	0.0523632	3.98221	4.77938	2.01779	0.0173665	0.697294	0.914276
CARTPT	0.117453	1.46663	4.62378	4.53337	0.00858047	0.827746	0.967512	0.641653	2.51827	4.79326	3.48173	0.177743	0.0186218	0.859607
CASC1	0.0929491	3.32835	2.62553	2.67165	0.0457995	0.353137	0.872284	0.0908988	6.66667	2.66746	-0.666671	0.034051	0.489873	0.888353
CASC10	0.0513291	3.81933	3.38888	2.18067	0.0165815	0.69158	0.944643	0.0866453	12.785	3.57375	17.215	0.0158568	0.719788	0.920326
CASC2	0.0679305	2.59766	3.25811	3.40234	0.0194492	0.648171	0.930911	0.131939	15.2134	3.4098	14.7866	0.0699808	0.22311	0.861823
CASC3	0.0565538	22.944	5.70956	7.056	0.0188675	0.656849	0.932899	0.0462732	15.578	5.93637	14.422	0.00974197	0.817434	0.946465
CASC4	0.0967419	8.78907	7.9666	-2.78907	0.0411521	0.393264	0.878875	0.0947908	12.0535	7.97094	17.9465	0.0258698	0.582812	0.897346
CASD1	0.0521232	12.1007	7.46702	17.8993	0.0100906	0.800329	0.961927	0.136854	7.01289	7.24104	-1.01289	0.0288318	0.547188	0.892984
CASK	0.0267483	0.137453	6.13512	5.86255	0.00811724	0.836274	0.969553	0.0385	19.3023	6.12917	10.6977	0.0184443	0.681834	0.911332
CASKIN1	0.248555	0.371647	5.58233	5.62835	0.0876673	0.129216	0.864034	0.142278	22.4904	5.63262	7.50961	0.0189652	0.674337	0.911017
CASKIN2	0.144948	23.1798	3.29787	6.82021	0.051207	0.310909	0.870461	0.136459	20.3202	3.46285	9.67984	0.020358	0.655065	0.907068
CASP10	0.118379	10.5952	1.85116	-4.59515	0.0395811	0.40795	0.882962	0.104857	5.97883	2.01843	0.0211695	0.0230162	0.61939	0.901266
CASP2	0.209991	22.2705	2.50275	7.72954	0.0793498	0.158611	0.864034	0.220946	16.9487	2.85026	13.0513	0.0641963	0.253694	0.861823
CASP3	0.098789	13.0509	4.57432	16.9491	0.0476181	0.338402	0.870875	0.0116617	15.1701	4.58097	14.8299	0.000624693	0.987314	0.996172
CASP4	0.245006	7.21623	1.76619	-1.21623	0.0692297	0.202997	0.864555	0.186736	5.62024	2.04488	0.379759	0.0253961	0.588764	0.89772
CASP7	0.12097	9.46981	3.09426	-3.46981	0.0277386	0.536211	0.906754	0.159224	15.287	3.36551	14.713	0.041156	0.420158	0.879232
CASP8	0.103834	11.2274	1.56395	-5.22738	0.0448565	0.360908	0.872604	0.1743	9.78389	1.80734	-3.78389	0.0556952	0.305941	0.868924
CASP8AP2	0.0112438	15.6466	6.42507	14.3534	0.000749129	0.983791	0.996689	0.114895	12.472	6.52733	17.528	0.0498578	0.347812	0.875692
CASP9	0.122038	22.767	2.93009	7.23295	0.0589801	0.258928	0.870461	0.137074	18.4146	3.1056	11.5854	0.0402865	0.428067	0.880159
CASQ1	0.120292	7.62367	4.39697	-1.62367	0.0186053	0.660851	0.934321	0.318118	4.40259	4.17831	1.59741	0.0926998	0.13388	0.860406
CAST	0.0291511	3.54319	6.23066	2.45681	0.00355837	0.924946	0.984996	0.173222	13.0561	6.33011	16.9439	0.103657	0.104508	0.859607
CAT	0.29938	9.62288	5.48932	-3.62288	0.24053	0.00217781	0.864034	0.0251709	1.34264	5.42603	4.65736	0.00224787	0.954582	0.985744
CATSPER2	0.322003	20.6788	3.4373	9.32125	0.0906442	0.120308	0.864034	0.320968	14.8082	3.80285	15.1918	0.0749157	0.199792	0.86105
CATSPERE	0.0245213	11.1421	2.78038	-5.1421	0.00222809	0.952451	0.991501	0.123076	8.69729	2.83148	-2.69729	0.0524818	0.328375	0.872418
CAV1	0.13715	15.5555	2.97285	14.4445	0.049522	0.323478	0.870461	0.0236503	2.89154	2.95708	3.10846	0.000945583	0.980783	0.9936
CAV2	0.0331721	16.3979	3.75041	13.6021	0.00441167	0.907733	0.980524	0.0662962	10.9923	3.86601	-4.9923	0.00855106	0.838057	0.950577
CAVIN1	0.0576564	7.3459	4.34352	-1.3459	0.00957785	0.809507	0.964414	0.114245	4.01678	4.36877	1.98322	0.0220318	0.632455	0.902211
CAVIN2	0.115565	23.8118	3.51128	6.18818	0.0382908	0.420428	0.88661	0.155455	6.909	3.94966	-0.909	0.027398	0.564191	0.895714
CAVIN3	0.155909	6.32129	1.05049	-0.321287	0.0443765	0.365012	0.872604	0.233755	5.02002	0.786696	0.979977	0.0769677	0.190803	0.86105
CAVIN4	0.0178729	5.1411	1.89647	0.858899	0.000805099	0.982573	0.996524	0.146587	15.1852	1.92112	14.8148	0.0648359	0.250249	0.861823
CBARP	0.319076	23.2967	2.87226	6.70327	0.112712	0.0693037	0.864034	0.145758	23.8983	2.87237	6.10169	0.0121594	0.777547	0.933689
CBFA2T2	0.105858	21.1525	5.35883	8.84747	0.0430896	0.375969	0.874691	0.143682	17.6026	5.49877	12.3974	0.0572937	0.295345	0.86465
CBFB	0.152742	10.5359	4.51257	-4.53591	0.0967006	0.10351	0.864034	0.201037	13.5378	4.80327	16.4622	0.133625	0.0527245	0.859607
CBL	0.101479	20.9536	5.66033	9.04639	0.0272781	0.541928	0.908237	0.143925	16.3235	5.85879	13.6765	0.0541493	0.316477	0.870083
CBLB	0.0679835	19.3922	3.56713	10.6078	0.0138458	0.735632	0.951237	0.177017	14.9833	3.83584	15.0167	0.112116	0.0862345	0.859607
CBLL1	0.0397307	4.4205	3.45375	1.5795	0.00785045	0.841261	0.970755	0.0573385	19.7133	3.51566	10.2867	0.0165121	0.709975	0.917403
CBLN1	0.136782	0.576403	2.12108	5.4236	0.0435563	0.371927	0.873455	0.299668	2.53989	2.07266	3.46011	0.168714	0.0230685	0.859607
CBLN2	0.0513081	3.03425	7.10829	2.96575	0.01543	0.709922	0.949611	0.116287	3.7099	6.93309	2.2901	0.0422329	0.410555	0.879232
CBLN4	0.188705	16.9461	5.42746	13.0539	0.0631065	0.234677	0.870461	0.187062	3.53762	5.31405	2.46238	0.0568738	0.298178	0.865421
CBR1	0.234222	8.09378	5.96128	-2.09378	0.129767	0.0448501	0.864034	0.101169	9.15975	5.88135	-3.15975	0.0233414	0.615237	0.901266
CBR3	0.217651	3.35885	1.70445	2.64115	0.0987111	0.0984773	0.864034	0.15338	5.93176	1.69078	0.0682397	0.035833	0.471422	0.885287
CBR3.AS1	0.123275	20.9289	1.10212	9.07112	0.0454949	0.355588	0.872284	0.149861	14.3594	1.32271	15.6406	0.0593432	0.282255	0.862453
CBR4	0.0193302	14.3964	5.28665	15.6036	0.00130635	0.971789	0.994442	0.11939	12.5337	5.45199	17.4663	0.0529217	0.325157	0.871081
CBS.CBSL	0.14143	0.903416	5.27577	5.09658	0.0793604	0.158573	0.864034	0.0740712	23.8832	5.35172	6.11678	0.00958218	0.820199	0.946599
CBWD1	0.103133	1.92767	4.29323	4.07233	0.0374708	0.428495	0.887048	0.12909	13.2763	4.27955	16.7237	0.0591575	0.283424	0.862453
CBWD2	0.095783	13.9731	3.69699	16.0269	0.0540931	0.290747	0.870461	0.0266244	1.04418	3.67585	4.95582	0.00442688	0.912626	0.972326
CBWD3.CBWD6	0.223993	16.8108	2.21569	13.1892	0.0478245	0.336769	0.870875	0.276734	15.8273	2.53517	14.1727	0.0941854	0.129409	0.860406
CBWD3.CBWD6.1	0.210172	20.5374	1.27748	9.46259	0.0426929	0.379435	0.874866	0.340319	17.1189	1.54184	12.8811	0.124969	0.064233	0.859607
CBWD5	0.107292	23.0703	3.24729	6.92965	0.0193162	0.650198	0.931961	0.121019	17.4714	3.3888	12.5286	0.0449869	0.386848	0.879232
CBX1	0.0214447	7.37679	6.19309	-1.37679	0.00179425	0.961576	0.993788	0.168745	4.88152	6.23298	1.11848	0.143891	0.041406	0.859607
CBX3	0.110261	14.5287	6.85351	15.4713	0.0355387	0.448058	0.890089	0.122438	5.25581	6.70455	0.744187	0.038395	0.445899	0.881143
CBX4	0.120872	4.31395	3.97813	1.68605	0.058446	0.262214	0.870461	0.108435	23.1383	3.91948	6.86171	0.038071	0.449042	0.881873
CBX5	0.0765955	20.6273	8.14153	9.37266	0.0179891	0.669996	0.936772	0.100097	15.0285	8.3427	14.9715	0.0270234	0.568761	0.896148
CBX6	0.10084	21.4028	8.06183	8.59723	0.0344024	0.45993	0.895657	0.153256	0.423671	8.11692	5.57633	0.063159	0.259485	0.861823
CBX7	0.161835	23.8283	6.81906	6.17175	0.0829381	0.145212	0.864034	0.0899989	1.78357	6.94912	4.21643	0.020172	0.657687	0.907068
CBX8	0.115056	6.25499	2.25018	-0.254989	0.0547124	0.286605	0.870461	0.218515	1.16396	2.12457	4.83604	0.104017	0.103663	0.859607
CBY1	0.0353814	22.5479	2.8448	7.45208	0.0101198	0.799807	0.961927	0.054075	3.02377	2.88672	2.97623	0.0205447	0.652524	0.906743
CC2D1A	0.231687	22.4844	3.66722	7.51564	0.0957374	0.105992	0.864034	0.128057	22.2115	3.97044	7.78849	0.0144367	0.741651	0.924325
CC2D1B	0.0962683	0.216936	4.35886	5.78306	0.0816492	0.149948	0.864034	0.0171721	3.89299	4.46777	2.10701	0.00178464	0.963798	0.988813
CC2D2A	0.0777571	3.26559	4.44195	2.73441	0.0452145	0.35783	0.872284	0.0872785	13.7487	4.56588	16.2513	0.0286002	0.549909	0.893622
CC2D2B	0.149578	10.4844	2.63431	-4.48436	0.0748633	0.177105	0.864034	0.213907	14.5462	2.6804	15.4538	0.105945	0.0992906	0.859607
CCAR1	0.0662992	4.45745	5.60436	1.54255	0.0240501	0.583363	0.918464	0.0798636	14.0405	5.68159	15.9595	0.0201987	0.657295	0.907068
CCAR2	0.0966811	22.0994	5.58491	7.90057	0.0580143	0.2649	0.870461	0.0979378	23.9	5.60308	6.09999	0.0375675	0.454037	0.883122
CCDC102B	0.0897822	5.17129	3.99782	0.828709	0.0214647	0.618974	0.924327	0.116203	10.3214	4.03062	-4.32141	0.0465124	0.374362	0.877211
CCDC106	0.0965173	1.25514	4.11268	4.74486	0.0224377	0.605427	0.922816	0.27159	1.22765	4.03191	4.77235	0.0991008	0.11579	0.860406
CCDC107	0.0574924	6.58832	1.69544	-0.588317	0.00464255	0.90324	0.979385	0.379358	1.68444	1.56643	4.31556	0.148753	0.0369501	0.859607
CCDC110	0.136345	8.1924	2.54318	-2.1924	0.0427251	0.37917	0.874866	0.136505	14.5182	2.53465	15.4818	0.0229785	0.619861	0.901266
CCDC112	0.146137	8.47278	4.54534	-2.47278	0.103206	0.0880284	0.864034	0.102079	8.69768	4.45409	-2.69768	0.0226066	0.624847	0.90155
CCDC113	0.0407468	0.210536	4.89539	5.78946	0.013466	0.742116	0.952911	0.0955942	1.52826	4.92877	4.47174	0.061893	0.266816	0.862453
CCDC115	0.0295303	7.23007	5.0821	-1.23007	0.00420914	0.911824	0.981329	0.201351	4.04571	4.98721	1.95429	0.121925	0.0688846	0.859607
CCDC117	0.053481	11.9298	4.83571	-5.9298	0.0188593	0.656972	0.932899	0.117772	15.061	5.02865	14.939	0.048454	0.358703	0.875766
CCDC12	0.0168476	21.1386	3.50892	8.86143	0.00069365	0.984967	0.996723	0.248542	2.87511	3.51207	3.12489	0.144749	0.0406162	0.859607
CCDC121	0.217028	8.96446	3.0561	-2.96446	0.174085	0.0140862	0.864034	0.138282	12.9496	3.19047	17.0504	0.0412833	0.418952	0.879232
CCDC124	0.0544484	3.77269	3.55654	2.22731	0.00448235	0.906389	0.980238	0.187886	2.24708	3.54618	3.75292	0.0500699	0.346105	0.875692
CCDC125	0.0983362	9.63466	3.30594	-3.63466	0.0664937	0.2166	0.866348	0.0540439	15.6146	3.38135	14.3854	0.00928617	0.825301	0.947102
CCDC126	0.137012	11.9382	4.98645	-5.93818	0.0621516	0.240159	0.870461	0.109158	10.9002	4.98513	-4.90019	0.026782	0.571676	0.896148
CCDC127	0.124125	5.72088	4.10337	0.279116	0.0710159	0.194415	0.864034	0.11268	3.95678	4.10366	2.04322	0.0530396	0.324345	0.870929
CCDC13	0.0398214	7.05956	1.94897	-1.05956	0.00663642	0.864216	0.974895	0.133326	1.50676	2.03443	4.49324	0.0385451	0.444411	0.881143
CCDC130	0.091834	2.02351	4.03897	3.97649	0.0356233	0.447125	0.890089	0.139249	0.78047	3.99038	5.21953	0.0480213	0.362097	0.875766
CCDC134	0.159178	4.67137	1.2955	1.32863	0.0697662	0.200419	0.864034	0.0507924	13.8702	1.39894	16.1298	0.00634241	0.877241	0.962255
CCDC136	0.0897325	0.636354	5.84864	5.36365	0.0708247	0.195297	0.864034	0.163483	2.04071	5.69543	3.95929	0.121678	0.0692596	0.859607
CCDC137	0.148892	2.35401	3.44922	3.64599	0.103209	0.0880213	0.864034	0.214473	3.66619	3.46502	2.33381	0.169502	0.0226273	0.859607
CCDC138	0.134243	10.2673	3.58983	-4.26728	0.0670357	0.213807	0.866348	0.13436	12.6949	3.64592	17.3051	0.0434809	0.399629	0.879232
CCDC14	0.0998901	19.7555	5.84617	10.2445	0.0225048	0.604512	0.922816	0.150453	15.1245	6.06086	14.8755	0.0499618	0.346992	0.875692
CCDC141	0.168598	14.9754	1.58283	15.0246	0.0454917	0.355615	0.872284	0.259127	17.7257	1.72338	12.2743	0.0711943	0.217196	0.861823
CCDC142	0.149363	23.1378	2.69668	6.86224	0.119261	0.0587054	0.864034	0.0835554	1.04043	2.85287	4.95957	0.0195088	0.66675	0.908278
CCDC144A	0.264372	22.9806	5.38983	7.01944	0.0772622	0.167015	0.864034	0.230214	0.530292	5.53257	5.46971	0.0390943	0.439153	0.880797
CCDC144B	0.21842	16.0535	5.49874	13.9465	0.056984	0.271459	0.870461	0.21135	11.3326	5.86703	-5.33261	0.0258174	0.583444	0.897346
CCDC144CP	0.0726529	22.6073	4.86144	7.39274	0.00832698	0.832448	0.968345	0.214163	15.1225	5.2342	14.8775	0.047728	0.364482	0.875766
CCDC146	0.0803761	9.89328	3.75759	-3.89328	0.0338838	0.465552	0.89694	0.158752	14.2752	3.85433	15.7248	0.0586843	0.286455	0.863086
CCDC148	0.0966989	8.32674	3.69093	-2.32674	0.0349336	0.454285	0.893356	0.132907	8.79208	3.67007	-2.79208	0.0489537	0.354814	0.875766
CCDC149	0.114345	1.1253	5.37372	4.8747	0.0751759	0.175787	0.864034	0.0187303	14.3252	5.46107	15.6748	0.00383662	0.923834	0.974913
CCDC15	0.0166121	23.7245	1.15823	6.27548	0.000566117	0.987684	0.997216	0.179746	13.6656	1.30771	16.3344	0.0561924	0.302651	0.867549
CCDC150P1	0.280763	21.0378	1.5425	8.96218	0.0663928	0.217108	0.866811	0.346472	16.6376	2.14739	13.3624	0.0745134	0.201608	0.86105
CCDC151	0.0301932	18.7744	0.965645	11.2256	0.00171463	0.963271	0.994305	0.304378	2.02335	1.04252	3.97665	0.102227	0.107925	0.859607
CCDC152	0.18015	7.0836	2.65851	-1.0836	0.0891701	0.124673	0.864034	0.273044	13.8093	2.72136	16.1907	0.125768	0.0630567	0.859607
CCDC157	0.117931	22.1962	2.22082	7.8038	0.0688935	0.204557	0.864918	0.14592	0.861815	2.21572	5.13818	0.0531223	0.323754	0.870929
CCDC158	0.17111	17.6747	2.09131	12.3253	0.0709698	0.194619	0.864034	0.199637	13.8715	2.3474	16.1285	0.0692898	0.226622	0.861823
CCDC159	0.109796	4.82956	2.24394	1.17044	0.055497	0.281366	0.870461	0.0506818	0.790923	2.37131	5.20908	0.00377473	0.925035	0.975195
CCDC167	0.197882	10.5516	2.54695	-4.55158	0.0841536	0.140975	0.864034	0.092599	3.86326	2.43664	2.13674	0.01361	0.75445	0.926333
CCDC170	0.0444901	21.3086	1.64086	8.69138	0.00754613	0.846932	0.971098	0.259424	12.1794	1.82002	17.8206	0.0880438	0.148761	0.860406
CCDC171	0.0928327	0.645458	5.24457	5.35454	0.0320147	0.486103	0.898765	0.131903	14.0503	5.36624	15.9497	0.0442804	0.39283	0.879232
CCDC173	0.204302	5.95723	2.90023	0.0427714	0.0481993	0.333782	0.870461	0.111914	4.64784	2.78326	1.35216	0.0155191	0.724921	0.920525
CCDC174	0.0705692	1.78784	3.93036	4.21216	0.0393166	0.410462	0.883535	0.0326024	16.6225	4.03167	13.3775	0.00852109	0.838622	0.950753
CCDC175	0.141311	2.71408	1.22248	3.28592	0.0368543	0.434569	0.887863	0.25209	12.5828	1.49373	17.4172	0.126065	0.0626433	0.859607
CCDC177	0.303111	22.387	1.22334	7.61303	0.0788696	0.160488	0.864034	0.168286	21.2847	1.30452	8.71526	0.0138232	0.751096	0.926333
CCDC18	0.0529648	8.42073	2.75117	-2.42073	0.0106301	0.790853	0.96028	0.175346	13.4776	2.92597	16.5224	0.0472326	0.368467	0.875766
CCDC18.AS1	0.0983713	17.4994	3.46179	12.5006	0.0316461	0.4902	0.899422	0.0430759	15.9543	3.61214	14.0457	0.00677728	0.869408	0.958734
CCDC180	0.329163	21.079	2.02512	8.92104	0.0995064	0.0965567	0.864034	0.271311	15.474	2.58017	14.526	0.0523378	0.329401	0.872509
CCDC181	0.0759054	8.96456	4.48105	-2.96456	0.0159138	0.702172	0.947238	0.102549	5.8179	4.41641	0.182104	0.0305123	0.527981	0.889205
CCDC183	0.282362	23.0041	2.23003	6.99593	0.168372	0.0164045	0.864034	0.13533	20.6419	2.42166	9.35807	0.0222203	0.629974	0.902035
CCDC184	0.163481	20.6585	3.82936	9.34151	0.0971441	0.102405	0.864034	0.172346	0.789915	3.80443	5.21009	0.037384	0.455832	0.883122
CCDC186	0.0159488	11.4691	6.7179	-5.46914	0.00131706	0.971568	0.994442	0.0535912	10.2547	6.7171	-4.25471	0.00727147	0.860461	0.955503
CCDC189	0.0934914	0.631895	1.05489	5.36811	0.0198092	0.642914	0.929631	0.408517	2.88006	0.7697	3.11994	0.221071	0.0062865	0.859607
CCDC191	0.125239	21.3852	2.8798	8.61482	0.0482942	0.332999	0.870461	0.108813	13.9485	3.14418	16.0515	0.0269767	0.5693	0.896148
CCDC22	0.0716219	22.9812	3.06178	7.01884	0.0323448	0.482419	0.898765	0.108528	1.19079	3.00592	4.80921	0.0331843	0.499045	0.888554
CCDC24	0.0995092	1.02227	3.12663	4.97773	0.0387085	0.416306	0.885841	0.304311	2.51268	3.09818	3.48732	0.165189	0.025078	0.859607
CCDC25	0.0593212	4.13279	6.46982	1.86721	0.021351	0.620535	0.924718	0.164832	4.61974	6.30125	1.38026	0.0862527	0.154897	0.860406
CCDC28A	0.0587776	8.04243	4.83008	-2.04243	0.0246065	0.576109	0.917666	0.246528	4.61717	4.73653	1.38283	0.197328	0.0114932	0.859607
CCDC28B	0.067876	15.7454	3.01215	14.2546	0.00763495	0.845301	0.971098	0.282739	2.18851	2.94648	3.81149	0.224672	0.00573004	0.859607
CCDC3	0.12908	3.54152	5.52248	2.45848	0.081464	0.150645	0.864034	0.0432989	2.70278	5.52646	3.29722	0.0106627	0.801962	0.941013
CCDC30	0.0472762	2.95739	4.78812	3.04261	0.0106748	0.790076	0.960182	0.0423075	10.8049	4.93469	-4.80492	0.00523851	0.897488	0.96837
CCDC34	0.0709822	2.79915	3.84416	3.20085	0.0158054	0.703842	0.947368	0.137621	3.12922	3.69118	2.87078	0.0385826	0.444023	0.881143
CCDC39	0.0785968	8.4839	3.4548	-2.4839	0.0125264	0.757955	0.95426	0.152464	12.6493	3.60143	17.3507	0.0292879	0.541957	0.891611
CCDC40	0.217315	0.776062	2.23374	5.22394	0.113145	0.0685594	0.864034	0.0886929	6.02489	2.43876	-0.0248891	0.0135831	0.754869	0.926333
CCDC43	0.0988142	7.79826	5.53203	-1.79826	0.027056	0.544654	0.908456	0.163995	5.0772	5.37269	0.922802	0.0659032	0.244384	0.861823
CCDC47	0.0896611	18.451	6.4985	11.549	0.0508916	0.313237	0.870461	0.0439507	10.3731	6.59984	-4.3731	0.0188647	0.675813	0.911252
CCDC50	0.024509	10.5961	6.45054	-4.59608	0.00510918	0.894001	0.978389	0.148762	14.4349	6.55197	15.5651	0.0957261	0.124911	0.860406
CCDC51	0.0160062	22.6168	3.53121	7.38317	0.000815124	0.982367	0.996524	0.212702	3.13552	3.32835	2.86448	0.103061	0.105878	0.859607
CCDC57	0.321541	21.2387	4.51697	8.76129	0.195003	0.00790606	0.864034	0.0771291	22.2852	4.81752	7.71479	0.00605749	0.88241	0.9635
CCDC58	0.0591559	11.7009	2.93995	-5.70087	0.0119431	0.767913	0.956051	0.0260182	8.4927	2.9255	-2.4927	0.00237717	0.951954	0.985015
CCDC59	0.107958	7.02518	4.15987	-1.02518	0.0542693	0.289588	0.870461	0.0508426	14.6518	4.22077	15.3482	0.0094776	0.822021	0.946599
CCDC6	0.0335404	22.6829	6.84988	7.31713	0.00410072	0.914057	0.982007	0.20306	13.4915	7.01187	16.5085	0.104492	0.102592	0.859607
CCDC61	0.216802	22.4571	1.93579	7.54286	0.0905071	0.120689	0.864034	0.22364	2.74922	2.04352	3.25078	0.0631378	0.259601	0.861823
CCDC62	0.129577	7.16447	3.36571	-1.16447	0.0617328	0.242505	0.870461	0.0558256	7.57126	3.37337	-1.57126	0.0134401	0.757066	0.927109
CCDC65	0.0632032	21.0269	2.04779	8.97314	0.0152092	0.713437	0.949674	0.0463758	11.5904	2.1174	-5.59041	0.00501424	0.901659	0.970282
CCDC66	0.0393389	23.0954	5.31083	6.90462	0.00542706	0.887705	0.97763	0.19099	13.8616	5.5226	16.1384	0.0821883	0.169786	0.860658
CCDC68	0.0482505	5.88276	4.09137	0.117235	0.00657683	0.865386	0.974895	0.132893	4.97207	3.94128	1.02793	0.0318278	0.513471	0.889205
CCDC69	0.168445	3.69839	2.64464	2.30161	0.104148	0.0859292	0.864034	0.079305	22.1388	2.69142	7.86123	0.00931427	0.824807	0.947102
CCDC7	0.116365	9.55172	6.1519	-3.55172	0.0347404	0.456308	0.893481	0.123261	14.3421	6.12402	15.6579	0.0358881	0.470868	0.885287
CCDC71	0.192557	3.14098	2.78372	2.85902	0.103864	0.0865404	0.864034	0.0786873	3.86826	2.67446	2.13174	0.0230955	0.618367	0.901266
CCDC71L	0.0725707	7.01364	3.51391	-1.01364	0.0285596	0.526261	0.906754	0.146818	11.8038	3.58464	-5.80376	0.0730032	0.208537	0.86105
CCDC74A	0.0532935	0.954197	2.17882	5.0458	0.00735574	0.850556	0.971098	0.0717515	22.23	2.08581	7.77004	0.0110653	0.79528	0.938044
CCDC74B	0.0229577	6.06894	1.55386	-0.0689431	0.000947873	0.979495	0.995813	0.026656	4.38677	1.5709	1.61323	0.00125556	0.974506	0.99219
CCDC77	0.114986	5.41697	2.60807	0.583028	0.0488516	0.328653	0.870461	0.0735311	10.1716	2.7599	-4.17157	0.0186888	0.678373	0.911324
CCDC78	0.156334	0.788443	2.1432	5.21156	0.0585935	0.261311	0.870461	0.171223	1.22968	2.20568	4.77032	0.0260894	0.58014	0.897346
CCDC8	0.205821	3.50622	1.56163	2.49378	0.0733341	0.183766	0.864034	0.111647	23.2321	1.6936	6.76785	0.0124878	0.772217	0.93214
CCDC80	0.155689	10.5496	2.62012	-4.54963	0.0406978	0.39741	0.880662	0.192103	22.3084	2.55941	7.69161	0.0560976	0.303298	0.868164
CCDC82	0.0673677	21.3533	5.65297	8.64675	0.011203	0.780755	0.958106	0.252212	14.2564	5.88091	15.7436	0.102623	0.10692	0.859607
CCDC84	0.221399	22.8787	4.26907	7.12133	0.212304	0.00490175	0.864034	0.0654297	21.3175	4.37271	8.68247	0.0116967	0.785032	0.93468
CCDC85A	0.0205663	18.5385	6.81323	11.4615	0.00261057	0.944393	0.990599	0.0989202	2.33342	6.68868	3.66658	0.0227364	0.623152	0.90155
CCDC85B	0.261122	0.392545	5.75713	5.60746	0.0858072	0.13531	0.864034	0.329183	1.59124	5.58931	4.40876	0.08815	0.148401	0.860406
CCDC85C	0.175009	23.9663	4.1495	6.03371	0.0884195	0.126926	0.864034	0.161595	2.30214	4.23399	3.69786	0.0576363	0.293173	0.86465
CCDC86	0.190324	23.9516	1.50126	6.04844	0.0738401	0.181521	0.864034	0.148326	18.9655	1.68817	11.0345	0.0306429	0.526525	0.889205
CCDC88A	0.0301224	21.0246	8.51721	8.9754	0.00283735	0.939685	0.988787	0.19147	14.1654	8.64706	15.8346	0.0924654	0.134573	0.860406
CCDC88B	0.146983	21.8767	2.67527	8.12327	0.0706048	0.196345	0.864034	0.237933	22.543	2.8564	7.45696	0.0564653	0.300867	0.866721
CCDC88C	0.198583	0.539739	2.45411	5.46026	0.0754677	0.174532	0.864034	0.08215	18.441	2.71391	11.559	0.0109572	0.797039	0.938381
CCDC9	0.0501244	21.4905	2.17633	8.5095	0.00619457	0.872705	0.975081	0.169466	23.1385	2.24808	6.86147	0.0377754	0.45196	0.882856
CCDC90B	0.0817405	9.20595	5.36826	-3.20595	0.0852786	0.137137	0.864034	0.0955056	13.8729	5.42963	16.1271	0.0753583	0.197762	0.86105
CCDC91	0.112536	9.72545	6.82114	-3.72545	0.0466502	0.346228	0.870875	0.0696343	9.58179	6.69498	-3.58179	0.0154954	0.725307	0.920525
CCDC92	0.211992	23.7371	4.32409	6.26289	0.0472623	0.341261	0.870875	0.160149	15.997	4.6851	14.003	0.0270363	0.568609	0.896148
CCDC93	0.136466	22.8843	5.43931	7.11568	0.109161	0.075851	0.864034	0.0857732	16.8297	5.62202	13.1703	0.0328686	0.502351	0.888554
CCDC94	0.132324	6.36168	3.39264	-0.361683	0.0424796	0.381315	0.874866	0.082058	5.13721	3.31194	0.862792	0.0200038	0.659996	0.907068
CCDC97	0.163065	23.0233	2.45556	6.97665	0.0677642	0.210138	0.866252	0.106361	21.279	2.64245	8.72101	0.0145256	0.740331	0.924185
CCHCR1	0.0825239	2.99192	3.5751	3.00808	0.0281968	0.530623	0.906754	0.101604	22.3467	3.56314	7.65327	0.0265585	0.574357	0.896765
CCK	0.127688	4.4477	8.24287	1.5523	0.0188861	0.656563	0.932899	0.557203	1.90007	7.78747	4.09993	0.193549	0.012663	0.859607
CCKBR	0.0997327	22.4499	3.51405	7.55013	0.0311633	0.495637	0.900887	0.265804	2.39744	3.40756	3.60256	0.12425	0.0653196	0.859607
CCL28	0.100359	5.07702	1.14185	0.922977	0.0321247	0.484873	0.898765	0.102312	9.28816	1.20448	-3.28816	0.0220604	0.632081	0.902211
CCM2	0.0874207	1.6117	6.16289	4.3883	0.0394458	0.40919	0.883119	0.169802	3.00072	6.02462	2.99928	0.113254	0.0840428	0.859607
CCM2L	0.128094	3.97786	1.29686	2.02214	0.045798	0.353156	0.872284	0.0417733	9.48737	1.26957	-3.48737	0.002357	0.952355	0.985143
CCNA1	0.00126203	20.8594	2.88111	9.14057	6.95589e-06	0.999825	0.999968	0.116986	1.5199	2.72166	4.4801	0.0359782	0.469932	0.885287
CCNA2	0.099732	14.6245	1.44154	15.3755	0.0139414	0.73407	0.951117	0.301679	15.5736	1.77427	14.4264	0.0900222	0.142218	0.860406
CCNB1	0.0668363	9.79311	3.41762	-3.79311	0.0141226	0.731024	0.951043	0.160088	4.4695	3.19292	1.5305	0.0692075	0.227054	0.861823
CCNB1IP1	0.08726	16.738	4.8853	13.262	0.0368325	0.434791	0.887863	0.076792	1.65873	4.72598	4.34127	0.0324122	0.507226	0.888554
CCNC	0.0707814	13.3407	6.24694	16.6593	0.0128833	0.751889	0.95426	0.10048	9.0386	6.1404	-3.0386	0.0231136	0.618138	0.901266
CCND1	0.139102	15.8119	4.80589	14.1881	0.0851703	0.137532	0.864034	0.138128	4.79995	4.85842	1.20005	0.055812	0.305179	0.868924
CCND2	0.0978141	21.1088	8.24819	8.89116	0.0798481	0.156664	0.864034	0.122799	2.83323	8.25677	3.16677	0.0981978	0.118193	0.860406
CCND3	0.0875798	1.87771	5.16882	4.12229	0.0442524	0.366035	0.872646	0.0659006	3.93417	5.30653	2.06583	0.0119695	0.780583	0.934084
CCNDBP1	0.0507047	7.38789	6.13674	-1.38789	0.00951067	0.810758	0.964414	0.219731	3.92101	5.87191	2.07899	0.140538	0.0447925	0.859607
CCNE1	0.0975554	4.55215	2.13466	1.44785	0.0378149	0.425132	0.88661	0.236979	3.31679	1.93803	2.68321	0.115847	0.0792133	0.859607
CCNE2	0.206368	11.3425	2.31229	-5.34253	0.0904678	0.12081	0.864034	0.156763	10.9872	2.2551	-4.98724	0.0290246	0.544976	0.891967
CCNF	0.121071	23.3299	3.21292	6.67013	0.0884917	0.126709	0.864034	0.111823	0.887335	3.34198	5.11266	0.0598026	0.279464	0.862453
CCNG1	0.141153	11.1844	5.99714	-5.18444	0.070321	0.197745	0.864034	0.145783	10.6385	6.0074	-4.6385	0.0508	0.34064	0.874833
CCNG2	0.0653322	13.3875	6.20705	16.6125	0.0153642	0.71094	0.949674	0.16565	14.5954	6.31783	15.4046	0.0936232	0.131121	0.860406
CCNH	0.0399641	19.9514	6.20458	10.0486	0.014063	0.732028	0.951043	0.0340873	14.5692	6.17199	15.4308	0.0083972	0.840748	0.950784
CCNI	0.0284554	21.0804	8.45164	8.91959	0.00470684	0.901972	0.979385	0.116529	15.9914	8.45336	14.0086	0.0713603	0.216365	0.861823
CCNI2	0.124334	20.0692	1.16464	9.93082	0.0390934	0.412594	0.884487	0.104782	16.9883	1.44803	13.0117	0.017929	0.689135	0.912415
CCNJ	0.0679587	22.484	2.27091	7.51597	0.0272797	0.541904	0.908237	0.135815	13.9012	2.4728	16.0988	0.0491998	0.352908	0.875766
CCNK	0.170679	19.3676	3.20079	10.6324	0.0617167	0.242598	0.870461	0.283303	16.6483	3.47954	13.3517	0.150147	0.0357098	0.859607
CCNL1	0.0135472	18.3642	5.78756	11.6358	0.00104878	0.977284	0.99508	0.0736229	15.7134	5.86839	14.2866	0.0253653	0.589184	0.89772
CCNL2	0.138614	22.0033	6.12214	7.99667	0.195654	0.00776801	0.864034	0.0427514	20.6215	6.18763	9.37849	0.0120808	0.778823	0.933729
CCNT1	0.0216529	10.3914	6.10955	-4.39136	0.00539416	0.888335	0.977736	0.0521941	7.91427	6.21231	-1.91427	0.0241527	0.604731	0.899876
CCNT2	0.0403895	15.7233	6.53053	14.2767	0.0119144	0.768409	0.956051	0.0918175	12.5994	6.57833	17.4006	0.0447921	0.388484	0.879232
CCNT2.AS1	0.0512819	9.01506	2.38084	-3.01506	0.00493079	0.897479	0.978596	0.270032	6.90514	2.36192	-0.905136	0.124582	0.0648229	0.859607
CCNY	0.0321113	10.4195	7.33988	-4.41951	0.0101695	0.798897	0.961793	0.104606	4.781	7.21565	1.219	0.0805534	0.17612	0.860658
CCNYL1	0.0170139	16.1582	4.66013	13.8418	0.00210598	0.955008	0.991937	0.046098	15.7486	4.67272	14.2514	0.0129941	0.764189	0.929528
CCP110	0.057334	10.1445	7.1092	-4.14448	0.0136528	0.738885	0.951842	0.157604	13.4497	7.22088	16.5503	0.0905959	0.140369	0.860406
CCPG1	0.101702	21.5776	5.45471	8.42237	0.0527119	0.300236	0.870461	0.0657381	14.2763	5.59899	15.7237	0.0181617	0.685893	0.911747
CCR1	0.607016	9.47355	1.52463	-3.47355	0.087888	0.128542	0.864034	0.238406	5.8558	1.69796	0.144202	0.0240593	0.605936	0.900121
CCS	0.0792145	22.3909	3.67457	7.6091	0.0224104	0.605792	0.922816	0.18519	2.31027	3.75001	3.68973	0.108872	0.0928714	0.859607
CCSAP	0.016419	6.3398	7.89148	-0.339799	0.0012803	0.972355	0.994488	0.0201985	7.58263	7.87499	-1.58263	0.00152857	0.969012	0.990038
CCSER1	0.0287544	18.7546	6.53529	11.2454	0.00676857	0.8617	0.974895	0.109864	8.0243	6.53511	-2.0243	0.0979617	0.118843	0.860406
CCSER2	0.0103485	12.0004	7.75218	17.9996	0.000568488	0.987634	0.997216	0.103813	13.9213	7.74797	16.0787	0.0419844	0.412683	0.879232
CCT2	0.0653484	7.38979	7.33053	-1.38979	0.0115135	0.775286	0.957269	0.183323	4.20956	7.07212	1.79044	0.0765765	0.192463	0.86105
CCT3	0.10195	6.80458	7.61748	-0.804578	0.0271914	0.543015	0.908237	0.151831	3.82992	7.45577	2.17008	0.0677821	0.234379	0.861823
CCT4	0.0676744	10.7799	7.49359	-4.77994	0.0178756	0.671788	0.937031	0.153621	5.38718	7.30471	0.612822	0.065762	0.245136	0.861823
CCT5	0.0452328	7.16814	7.3447	-1.16814	0.00466908	0.90272	0.979385	0.199891	2.92073	7.08807	3.07927	0.0739567	0.20411	0.86105
CCT6A	0.0638922	8.59334	7.51138	-2.59334	0.0164475	0.693715	0.945076	0.146419	4.42031	7.33579	1.57969	0.054847	0.31169	0.870083
CCT6B	0.0476215	11.904	2.15656	-5.904	0.0115267	0.775043	0.957269	0.07309	15.2873	2.16774	14.7127	0.0151457	0.730581	0.921474
CCT6P1	0.0165981	1.89263	1.45554	4.10737	0.00134817	0.9709	0.994442	0.0386764	17.9151	1.41122	12.0849	0.00699843	0.865278	0.956957
CCT6P3	0.11368	18.1204	3.08652	11.8796	0.0312077	0.495139	0.900561	0.204507	14.2245	3.26217	15.7755	0.0870878	0.152051	0.860406
CCT7	0.0631453	4.35645	7.24626	1.64355	0.0122107	0.763348	0.954558	0.222384	3.2753	7.10751	2.7247	0.110631	0.0891591	0.859607
CCT8	0.071131	10.762	7.10451	-4.76201	0.0196591	0.645083	0.930188	0.243742	4.25245	6.97031	1.74755	0.10567	0.0999239	0.859607
CCZ1.CCZ1B	0.0642083	7.98046	3.34549	-1.98046	0.013559	0.740527	0.952515	0.0733658	14.9475	3.34105	15.0525	0.0141027	0.746739	0.925846
CCZ1.CCZ1B.1	0.042481	5.81386	3.18534	0.186139	0.0039806	0.916455	0.982551	0.171315	20.4059	3.11458	9.59405	0.0931429	0.132543	0.860406
CD109	0.0378354	10.0343	3.41391	-4.03435	0.00377795	0.920526	0.983885	0.182116	11.8672	3.67079	-5.86716	0.0527249	0.326601	0.871356
CD14	0.259788	8.32409	2.46082	-2.32409	0.0246157	0.576003	0.917666	0.38369	8.72273	2.92011	-2.72273	0.0398221	0.432401	0.880429
CD151	0.0643558	2.03481	4.1251	3.96519	0.00905878	0.819013	0.965543	0.157184	4.71308	4.14189	1.28692	0.0351995	0.47792	0.887227
CD160	0.106714	22.9857	1.89158	7.01429	0.0347094	0.456643	0.893711	0.0983906	17.3802	2.07459	12.6198	0.0229942	0.619659	0.901266
CD163	0.234726	7.82358	1.4318	-1.82358	0.0167953	0.688243	0.943173	0.649445	6.66546	2.12126	-0.665459	0.09358	0.131253	0.860406
CD163L1	0.102237	20.8206	2.52289	9.17945	0.0270603	0.544611	0.908456	0.212725	3.38161	2.30868	2.61839	0.0708102	0.21907	0.861823
CD164	0.109717	10.4919	6.8345	-4.49189	0.0560413	0.277659	0.870461	0.124693	11.1011	6.89255	-5.10113	0.048383	0.359277	0.875766
CD200	0.0196984	3.33405	5.69649	2.66595	0.00193813	0.958528	0.993007	0.150243	4.3066	5.63087	1.6934	0.0477005	0.36471	0.875766
CD22	0.178001	22.3472	2.48838	7.65282	0.0390603	0.412914	0.884545	0.151157	15.3538	3.05478	14.6462	0.0105043	0.804586	0.94184
CD27.AS1	0.0556996	4.81911	4.42178	1.18089	0.0147841	0.720266	0.950053	0.205183	3.51745	4.43674	2.48255	0.211732	0.00797793	0.859607
CD274	0.0789826	11.8515	2.14876	-5.85153	0.0281755	0.53086	0.906754	0.103263	2.52196	2.157	3.47804	0.0295747	0.538639	0.890626
CD276	0.153342	23.8147	3.3404	6.18531	0.0899202	0.122425	0.864034	0.106018	0.958241	3.40055	5.04176	0.0236942	0.610647	0.900992
CD2AP	0.0817854	9.26877	4.42484	-3.26877	0.0416286	0.388933	0.876516	0.168368	13.541	4.58588	16.459	0.0682794	0.231759	0.861823
CD2BP2	0.0574085	3.0861	6.28797	2.9139	0.0143338	0.727535	0.951043	0.200952	3.06138	6.21961	2.93862	0.167002	0.0240035	0.859607
CD302	0.0679173	10.6485	4.39495	-4.64848	0.0210843	0.624395	0.926394	0.184669	13.2788	4.59048	16.7212	0.0920912	0.13569	0.860406
CD320	0.133608	4.51249	3.53172	1.48751	0.0419311	0.386174	0.876389	0.204345	3.25919	3.40365	2.74081	0.0618232	0.267245	0.862453
CD34	0.156561	8.99935	1.51079	-2.99935	0.0347516	0.45618	0.893356	0.118206	11.2871	1.692	-5.2871	0.00981059	0.816272	0.945679
CD36	0.058743	12.4751	1.12423	17.5249	0.00581428	0.880135	0.976248	0.215556	6.44411	0.878036	-0.444107	0.0767699	0.191653	0.86105
CD38	0.153065	7.97473	2.03178	-1.97473	0.0218207	0.613897	0.923474	0.194311	22.0536	1.84496	7.9464	0.0400495	0.43033	0.880429
CD3EAP	0.0446553	1.65488	1.8947	4.34512	0.00842082	0.830699	0.967934	0.207353	4.61542	1.95316	1.38458	0.153705	0.0328841	0.859607
CD4	0.238173	11.0997	2.49312	-5.09972	0.0583931	0.262542	0.870461	0.136092	8.67372	2.75703	-2.67372	0.0152468	0.729088	0.921474
CD44	0.337661	9.34033	3.07261	-3.34033	0.064479	0.227148	0.870461	0.0193111	8.52396	3.64	-2.52396	0.000141325	0.997125	0.999368
CD46	0.079222	17.9262	6.83544	12.0738	0.037424	0.428916	0.887048	0.0924995	12.6281	6.88392	17.3719	0.036376	0.465847	0.885168
CD47	0.00934423	13.8674	8.86093	16.1326	0.000610573	0.986776	0.996878	0.0453339	5.7745	8.76097	0.225502	0.00936141	0.823997	0.946981
CD53	0.135059	8.49024	3.79485	-2.49024	0.0183821	0.664148	0.935586	0.377605	6.1638	3.88126	-0.163801	0.104148	0.103362	0.859607
CD55	0.219935	8.18106	4.15296	-2.18106	0.185793	0.0102977	0.864034	0.0286839	9.75895	4.04006	-3.75895	0.0017709	0.964058	0.988835
CD58	0.234584	9.85763	1.51054	-3.85763	0.132867	0.0414245	0.864034	0.180107	11.3669	1.63366	-5.36695	0.0448965	0.387629	0.879232
CD59	0.101881	6.01426	7.52652	-0.0142602	0.075208	0.175648	0.864034	0.0770008	7.13498	7.56457	-1.13498	0.0306496	0.526457	0.889205
CD63	0.0709183	4.97512	6.53774	1.02488	0.00814547	0.835736	0.96944	0.220228	3.81352	6.49388	2.18648	0.106561	0.097876	0.859607
CD74	0.344257	9.21777	4.80882	-3.21777	0.0544654	0.288259	0.870461	0.150122	7.04596	5.1816	-1.04596	0.00938802	0.823551	0.946937
CD81	0.0931713	1.33122	6.23485	4.66878	0.0229096	0.598958	0.921916	0.105183	20.0189	6.41248	9.98114	0.0200139	0.659851	0.907068
CD82	0.10396	3.40732	3.97099	2.59268	0.0145674	0.723776	0.951043	0.165623	2.10877	3.95963	3.89123	0.0428693	0.404962	0.879232
CD83	0.0623188	6.19664	4.86846	-0.196636	0.0184413	0.6633	0.935081	0.228753	4.82578	4.85186	1.17422	0.133459	0.0529152	0.859607
CD84	0.486217	10.0254	2.92893	-4.02535	0.189163	0.00936268	0.864034	0.145248	6.05433	3.04293	-0.0543271	0.013511	0.755955	0.926333
CD86	0.438501	9.06792	1.43476	-3.06792	0.102447	0.0897034	0.864034	0.133341	6.36397	1.49788	-0.363974	0.00694243	0.86634	0.957745
CD8A	0.133816	11.5029	1.50429	-5.50291	0.0911996	0.118678	0.864034	0.0793361	0.939068	1.49256	5.06093	0.0220117	0.632716	0.902259
CD9	0.212769	8.27149	4.56138	-2.27149	0.07757	0.165756	0.864034	0.13532	3.54477	4.53349	2.45523	0.0296685	0.53755	0.890517
CD93	0.192252	11.8302	2.50936	-5.83018	0.0233783	0.592554	0.920071	0.414193	9.53401	3.15865	-3.53401	0.0469077	0.371152	0.877211
CD99	0.0454376	2.76679	2.90779	3.23321	0.00212747	0.954572	0.991937	0.197439	8.56474	3.37697	-2.56474	0.0373334	0.456329	0.883205
CD99L2	0.0859029	1.21763	7.66735	4.78237	0.0495861	0.322984	0.870461	0.160841	2.26373	7.6465	3.73627	0.11214	0.0861932	0.859607
CDADC1	0.0160034	21.7879	3.66587	8.21212	0.00346695	0.926772	0.985563	0.0668552	10.4837	3.72582	-4.48372	0.0329266	0.501748	0.888554
CDAN1	0.115551	22.2748	3.4267	7.72517	0.0628163	0.236333	0.870461	0.0523117	19.7912	3.59123	10.2088	0.00771186	0.85263	0.953881
CDC123	0.0614119	5.31831	5.92816	0.681693	0.00893705	0.821206	0.966066	0.126777	4.34676	5.74003	1.65324	0.0468894	0.371284	0.877211
CDC14A	0.203322	7.53403	3.22177	-1.53403	0.150637	0.0261468	0.864034	0.147255	15.1037	3.44623	14.8963	0.0549432	0.311003	0.870083
CDC14B	0.0559305	14.1312	5.74517	15.8688	0.0202144	0.636978	0.928528	0.119171	13.5763	5.86025	16.4237	0.0548324	0.311786	0.870083
CDC16	0.0344347	18.8339	5.56431	11.1661	0.0137568	0.73712	0.951531	0.133805	15.408	5.63425	14.592	0.164749	0.0253719	0.859607
CDC23	0.0429844	8.33232	4.8515	-2.33232	0.0216992	0.615655	0.924151	0.031309	4.58438	4.80381	1.41562	0.00789457	0.849453	0.952708
CDC25B	0.129126	23.211	3.79448	6.78902	0.0510904	0.311789	0.870461	0.0830285	23.4355	3.94742	6.56448	0.0103957	0.806396	0.942636
CDC26	0.0989059	8.09569	2.9953	-2.09569	0.0191267	0.652948	0.932727	0.156227	5.07376	2.98717	0.92624	0.0735226	0.206116	0.86105
CDC27	0.0757718	7.88071	7.66298	-1.88071	0.0255089	0.564298	0.916055	0.108697	6.81713	7.50955	-0.817126	0.0336514	0.494054	0.888353
CDC34	0.106809	0.24656	4.98763	5.75344	0.0420833	0.384855	0.876389	0.169192	2.7808	4.90079	3.2192	0.0746165	0.201121	0.86105
CDC37	0.121081	1.24448	6.32124	4.75552	0.0345091	0.458771	0.895264	0.27464	3.1765	6.19661	2.8235	0.120125	0.0717815	0.859607
CDC37L1	0.0481688	10.7454	5.97284	-4.74543	0.00937509	0.813217	0.965288	0.169092	5.53372	5.93399	0.466279	0.0774765	0.188647	0.86105
CDC40	0.0191459	18.6479	6.21635	11.3521	0.00226642	0.951655	0.991501	0.0487101	5.72788	6.16658	0.272117	0.0107335	0.800727	0.93994
CDC42	0.143681	9.22214	7.81729	-3.22214	0.0556144	0.280544	0.870461	0.170026	4.86498	7.55657	1.13502	0.0640814	0.254343	0.861823
CDC42BPA	0.0606214	21.12	8.27819	8.88001	0.0184884	0.662559	0.93462	0.168458	14.2871	8.40568	15.7129	0.145232	0.040165	0.859607
CDC42BPB	0.136544	0.130357	6.96112	5.86964	0.0489051	0.328245	0.870461	0.105424	17.2859	7.12811	12.7141	0.0301283	0.532265	0.889205
CDC42EP1	0.329538	5.35834	2.26214	0.64166	0.083958	0.141646	0.864034	0.0833534	17.9996	2.28589	12.0004	0.00462388	0.90896	0.970648
CDC42EP2	0.178878	7.59188	2.01452	-1.59188	0.0648277	0.225243	0.870461	0.144414	22.1345	2.13872	7.86555	0.0281704	0.555024	0.893765
CDC42EP3	0.0903169	1.61084	4.10692	4.38916	0.0251722	0.568715	0.916716	0.045839	17.9894	4.26775	12.0106	0.00723792	0.861046	0.955547
CDC42EP4	0.156156	2.45922	5.64036	3.54078	0.052805	0.299568	0.870461	0.239862	21.5971	5.63655	8.40289	0.120431	0.0712535	0.859607
CDC42SE1	0.0427992	17.225	5.30712	12.775	0.0177395	0.673924	0.938513	0.0235227	1.00464	5.41412	4.99536	0.00431656	0.914733	0.972496
CDC42SE2	0.0662967	8.18932	7.77522	-2.18932	0.0317883	0.4886	0.899208	0.0887551	5.43227	7.71447	0.567735	0.0256232	0.585848	0.897346
CDC5L	0.0800081	7.36119	6.57946	-1.36119	0.0391458	0.412102	0.884487	0.113136	5.85886	6.54765	0.141137	0.0681967	0.232195	0.861823
CDC6	0.077725	16.7624	2.1981	13.2376	0.022458	0.605131	0.922816	0.0413896	18.8778	2.27517	11.1222	0.00328403	0.93436	0.977572
CDC7	0.0212085	19.2761	4.55833	10.7239	0.00145531	0.968682	0.994442	0.0264851	4.57901	4.4052	1.42099	0.00158189	0.96791	0.989712
CDC73	0.0438716	11.6589	5.72218	-5.65886	0.00654509	0.865987	0.974895	0.164844	13.1725	5.86614	16.8275	0.0873199	0.151263	0.860406
CDCA4	0.0976486	4.09482	1.33863	1.90518	0.0367546	0.435564	0.887863	0.0202066	16.5528	1.32696	13.4472	0.00184939	0.962489	0.988471
CDCA5	0.144223	0.125974	1.58918	5.87403	0.149115	0.0271722	0.864034	0.0930541	2.35604	1.42145	3.64396	0.0195725	0.665899	0.908278
CDCA7L	0.0979642	6.99766	2.75909	-0.997656	0.0347926	0.455763	0.893356	0.108002	17.5686	2.59179	12.4314	0.0300815	0.532776	0.889205
CDH1	0.0211191	2.97105	1.27401	3.02895	0.000745684	0.983867	0.996689	0.168488	11.2662	1.15073	-5.26618	0.021253	0.642831	0.904311
CDH10	0.0801526	8.22436	6.20976	-2.22436	0.0409361	0.395215	0.880261	0.031951	1.67228	6.15454	4.32772	0.00702539	0.864811	0.956809
CDH11	0.0320789	11.0129	5.8744	-5.01294	0.0129453	0.750857	0.95426	0.0296443	6.32537	5.8957	-0.32537	0.00864087	0.836507	0.949887
CDH12	0.0606629	8.22484	5.48673	-2.22484	0.023246	0.594384	0.92019	0.0285896	4.47479	5.28479	1.52521	0.00420338	0.916858	0.973029
CDH13	0.0531379	4.5828	6.3417	1.4172	0.0159205	0.702056	0.947238	0.079677	5.30929	6.32265	0.690706	0.0223805	0.627799	0.90155
CDH18	0.060708	3.32487	6.82031	2.67513	0.0256324	0.562771	0.914446	0.0967503	4.13969	6.71414	1.86031	0.0452054	0.385005	0.879158
CDH19	0.219087	8.28813	3.90486	-2.28813	0.0568212	0.27251	0.870461	0.248624	12.5886	3.86111	17.4114	0.046899	0.371212	0.877211
CDH2	0.0923711	5.42731	6.6296	0.572686	0.0705415	0.196666	0.864034	0.0473341	12.3607	6.73124	17.6393	0.019655	0.664775	0.908205
CDH20	0.130876	7.80258	5.29216	-1.80258	0.142464	0.0322359	0.864034	0.0650905	12.4487	5.4697	17.5513	0.0133974	0.757756	0.927295
CDH22	0.171937	23.2202	4.18178	6.77985	0.050091	0.319126	0.870461	0.0115404	18.9657	4.36786	11.0343	0.000205596	0.995863	0.999022
CDH23	0.115965	21.4119	2.52891	8.58809	0.025423	0.565384	0.916055	0.129845	21.9542	2.70459	8.04577	0.0139521	0.749057	0.925918
CDH24	0.108865	22.9807	2.20855	7.01928	0.0399184	0.404662	0.882457	0.0567069	0.558667	2.18968	5.44133	0.00342915	0.931565	0.977143
CDH26	0.134829	21.8119	1.11322	8.18813	0.0492429	0.325607	0.870461	0.0542778	17.5269	1.29122	12.4731	0.00518805	0.898382	0.968656
CDH3	0.182629	0.372471	1.94744	5.62753	0.109694	0.0748576	0.864034	0.16024	0.791218	1.88912	5.20878	0.0446899	0.389367	0.879232
CDH4	0.181866	0.208097	3.22967	5.7919	0.0730305	0.185126	0.864034	0.161293	21.3489	3.2772	8.6511	0.0320252	0.511306	0.888737
CDH5	0.0691744	10.6719	2.47943	-4.67193	0.00658545	0.865216	0.974895	0.146653	12.3831	2.8824	17.6169	0.0220361	0.632408	0.902211
CDH6	0.11409	6.65879	5.25927	-0.658792	0.0544362	0.288458	0.870461	0.114255	13.2795	5.26353	16.7205	0.0939045	0.130287	0.860406
CDH7	0.0444502	21.7615	3.7645	8.23851	0.0140999	0.731409	0.951043	0.074179	2.59009	3.61429	3.40991	0.0182387	0.684834	0.911747
CDH8	0.0385276	0.288727	6.66719	5.71127	0.00784574	0.841335	0.970755	0.131913	1.18415	6.59519	4.81585	0.049757	0.348605	0.875692
CDH9	0.0336925	7.44093	5.48645	-1.44093	0.00599287	0.876666	0.975962	0.118516	4.38057	5.45474	1.61943	0.0494568	0.350946	0.875766
CDHR1	0.191648	0.494048	3.70229	5.50595	0.0558882	0.278682	0.870461	0.281238	19.9381	3.84073	10.0619	0.0900113	0.14225	0.860406
CDHR3	0.143325	22.751	2.75976	7.24902	0.0634395	0.232825	0.870461	0.210962	18.7078	2.93781	11.2922	0.121576	0.0693998	0.859607
CDIP1	0.152897	0.477036	5.67522	5.52296	0.05176	0.306936	0.870461	0.0803293	22.416	5.88574	7.58397	0.0120586	0.779181	0.933729
CDIPT	0.0959958	2.28207	5.53328	3.71793	0.0297904	0.511532	0.903372	0.163378	2.37317	5.49846	3.62683	0.0620453	0.265931	0.862453
CDK10	0.11631	0.60928	4.84568	5.39072	0.0505111	0.31604	0.870461	0.152581	1.91799	4.9007	4.08201	0.0603805	0.275938	0.862453
CDK11A	0.0839351	0.342884	1.38027	5.65712	0.00978257	0.805827	0.964277	0.195678	19.589	1.7037	10.411	0.0395277	0.435111	0.880429
CDK11B	0.155668	0.337663	2.57888	5.66234	0.060605	0.249164	0.870461	0.153555	21.8661	2.72341	8.13387	0.0335196	0.495442	0.888353
CDK12	0.124886	21.8266	5.18688	8.17339	0.0471784	0.341918	0.870875	0.15151	15.2899	5.47336	14.7101	0.0577593	0.292397	0.86465
CDK13	0.0456192	3.64529	6.94441	2.35471	0.0140702	0.731899	0.951043	0.0822531	13.2315	7.01697	16.7685	0.0644845	0.252157	0.861823
CDK14	0.048899	5.35495	8.49416	0.645046	0.0106178	0.791049	0.96028	0.149464	4.77736	8.26456	1.22264	0.0476154	0.36539	0.875766
CDK16	0.134169	1.17157	5.90163	4.82843	0.0477713	0.33718	0.870875	0.0978756	23.7624	5.89023	6.2376	0.018483	0.681289	0.911332
CDK17	0.080843	8.56918	7.77357	-2.56918	0.0275123	0.539014	0.907751	0.0500555	8.27551	7.59305	-2.27551	0.00639868	0.876238	0.962043
CDK18	0.188624	23.0102	3.76565	6.98979	0.0327052	0.478341	0.898765	0.126382	19.4442	4.27802	10.5558	0.00897998	0.830528	0.949052
CDK19	0.0472561	12.0828	5.86565	17.9172	0.0162952	0.696087	0.94575	0.175183	14.1383	6.01265	15.8617	0.133668	0.0526683	0.859607
CDK20	0.118261	23.7782	4.60485	6.22184	0.0794104	0.158374	0.864034	0.232211	2.45967	4.49503	3.54033	0.222235	0.00611002	0.859607
CDK2AP1	0.132332	7.23137	4.96455	-1.23137	0.0896377	0.123252	0.864034	0.0244355	20.5208	4.87049	9.47924	0.00184687	0.962541	0.988471
CDK2AP2	0.0965798	6.71057	2.44025	-0.710568	0.0166836	0.689969	0.944068	0.111996	23.9667	2.5512	6.03329	0.0117968	0.783391	0.934588
CDK4	0.110792	4.44015	3.20896	1.55985	0.0547514	0.286343	0.870461	0.163243	2.56092	3.15346	3.43908	0.109585	0.0913351	0.859607
CDK5	0.0419766	2.0838	5.31147	3.9162	0.00444688	0.90709	0.980524	0.335711	2.81215	5.03128	3.18785	0.155729	0.031367	0.859607
CDK5R1	0.0845638	22.2772	7.41563	7.7228	0.0311635	0.495634	0.900887	0.0466768	22.8467	7.5382	7.15329	0.0148052	0.735849	0.923645
CDK5R2	0.292806	23.2858	3.5351	6.71423	0.0786891	0.161195	0.864034	0.114203	16.9342	3.60132	13.0658	0.0107892	0.799814	0.939679
CDK5RAP1	0.0950917	23.6124	4.56882	6.38755	0.114134	0.0668246	0.864034	0.0540003	1.29298	4.58693	4.70702	0.0349488	0.480493	0.887877
CDK5RAP2	0.131705	22.2073	5.60676	7.79268	0.0894818	0.123719	0.864034	0.0716117	16.8474	5.83429	13.1526	0.0195519	0.666179	0.908278
CDK5RAP3	0.104995	21.9469	5.2543	8.05312	0.0589211	0.259282	0.870461	0.0485726	4.37186	5.49203	1.62814	0.0089938	0.830276	0.949052
CDK6	0.0224376	17.5319	5.30625	12.4681	0.0013884	0.970043	0.994442	0.195438	14.0931	5.53187	15.9069	0.102909	0.106261	0.859607
CDK7	0.11487	12.2707	4.50793	17.7293	0.051769	0.306863	0.870461	0.135576	4.73892	4.36063	1.26108	0.0550602	0.310222	0.870083
CDK8	0.0362394	7.61335	4.61955	-1.61335	0.0145448	0.724152	0.951043	0.0560174	2.50042	4.55051	3.49958	0.037588	0.453822	0.883122
CDK9	0.129647	22.1329	5.53007	7.86714	0.100472	0.0941921	0.864034	0.15526	2.59005	5.57609	3.40995	0.124845	0.0644187	0.859607
CDKAL1	0.0446337	10.6012	4.59251	-4.60119	0.0223172	0.607049	0.922816	0.0191698	10.7593	4.68897	-4.75932	0.00339497	0.932179	0.977261
CDKL1	0.0634065	0.557483	4.57712	5.44252	0.046013	0.351415	0.872284	0.0421453	6.0431	4.56848	-0.0430976	0.013948	0.749133	0.925918
CDKL2	0.0800872	7.65723	4.81531	-1.65723	0.0402876	0.40123	0.881666	0.0835754	9.52429	4.77107	-3.52429	0.0334863	0.495803	0.888353
CDKL3	0.14378	9.1234	4.24452	-3.1234	0.0590568	0.258469	0.870461	0.0670059	10.8131	4.267	-4.81314	0.0130505	0.763289	0.928844
CDKL4	0.175917	7.41946	1.0722	-1.41946	0.0475709	0.338771	0.870875	0.0878447	3.88104	0.936106	2.11896	0.0101971	0.809766	0.943799
CDKL5	0.0850274	1.15213	6.68738	4.84787	0.0299485	0.509668	0.902807	0.0573432	22.8462	6.57534	7.15379	0.0121722	0.777333	0.933689
[truncated: 11,911 more rows]
