# Supplementary material for: Diurnal rhythms in gene expression in the prefrontal cortex in schizophrenia
Source: Nat Commun. 2019 Aug 9;10:3355. doi: 10.1038/s41467-019-11335-1 (PMC6689017; doi:10.1038/s41467-019-11335-1)
Supplement: Supplementary file 7 — Supplementary Data 5 [file 41467_2019_11335_MOESM7_ESM.xlsx]

## Sheet: Sheet1
	genes	MatchedControl_A	MatchedControl_phase	MatchedControl_offset	MatchedControl_peak	MatchedControl_R2	MatchedControl_pvalue	MatchedControl_qvalue	SCZ_A	SCZ_phase	SCZ_offset	SCZ_peak	SCZ_R2	SCZ_pvalue	SCZ_qvalue	AshiftPvalue	phasePvalue	intshiftPvalue
2487	AKAP8	0.170295	1.14451	4.38484	4.85549	0.201927	0.00657184	0.864034	0.15505	2.0341	4.40431	3.9659	0.141489	0.0438133	0.859607	0.841751	0.924229	0.899736
1961	ASB2	0.242788	22.4254	2.85312	7.57459	0.13333	0.0409513	0.864034	0.375954	2.60286	2.90967	3.39714	0.154401	0.0323511	0.859607	0.144389	0.649709	0.716354
10504	C8orf4	0.278285	14.0058	3.23338	15.9942	0.199475	0.00701445	0.864034	0.293629	3.55079	3.22104	2.44921	0.157834	0.0298933	0.859607	0.840718	0.125338	0.936216
8017	CIART	0.685434	2.29067	1.9281	3.70933	0.390708	1.24527e-05	0.173267	0.601278	2.6483	1.84308	3.3517	0.46744	1.06738e-06	0.0148515	0.313545	0.969785	0.588387
171	CRY1	0.164453	17.2654	4.21703	12.7346	0.167378	0.0168379	0.864034	0.178111	18.8289	4.23587	11.1711	0.216866	0.00699096	0.859607	0.858039	0.867076	0.902949
2551	DBP	0.329953	1.94116	4.00266	4.05884	0.210874	0.00511309	0.864034	0.330707	0.558853	3.92777	5.44115	0.144702	0.0406646	0.859607	0.991921	0.882312	0.632264
703	DGAT2	0.311297	3.85869	3.33697	2.14131	0.181787	0.0114668	0.864034	0.285598	2.56694	3.12522	3.43306	0.140997	0.0443307	0.859607	0.738384	0.889965	0.200733
8010	DONSON	0.141887	23.1627	3.10247	6.83729	0.165972	0.0174776	0.864034	0.138319	16.3692	3.11344	13.6308	0.15528	0.0316872	0.859607	0.962637	0.431461	0.943243
12880	IFRD2	0.291505	3.50826	2.6921	2.49174	0.27722	0.000753212	0.864034	0.244335	1.85284	2.75843	4.14716	0.165887	0.0246511	0.859607	0.549294	0.859436	0.670892
3619	IL1RL2	0.242597	22.693	1.29139	7.30697	0.149211	0.0271039	0.864034	0.277129	1.47975	1.14827	4.52025	0.13939	0.0459595	0.859607	0.656345	0.765232	0.374292
13042	LINC01296	0.362374	20.9609	2.93861	9.03915	0.134976	0.039188	0.864034	0.414364	6.83843	3.24278	-0.838435	0.163061	0.0264208	0.859607	0.512295	0.172485	0.0779705
3078	NAA40	0.152361	22.1949	4.02268	7.80507	0.181014	0.0117251	0.864034	0.191203	0.508066	4.05232	5.49193	0.137311	0.0483433	0.859607	0.618769	0.804395	0.848425
6369	NARF	0.143183	23.6898	4.7146	6.31021	0.154924	0.0233254	0.864034	0.186436	1.71606	4.67626	4.28394	0.216639	0.00703437	0.859607	0.581264	0.828252	0.804843
10564	NIM1K	0.224691	2.4803	4.60698	3.5197	0.243281	0.00202126	0.864034	0.235851	2.7953	4.5388	3.2047	0.282151	0.00114103	0.859607	0.88388	0.973362	0.662423
7981	NIT1	0.132634	1.7161	3.88113	4.2839	0.13325	0.0410353	0.864034	0.201214	2.18207	3.83602	3.81793	0.240618	0.0037497	0.859607	0.399253	0.960591	0.771537
12138	OGDHL	0.149484	22.7149	6.62415	7.28506	0.127376	0.0476787	0.864034	0.207377	2.21451	6.52133	3.78549	0.159966	0.0284559	0.859607	0.469652	0.705988	0.515886
4524	OPRL1	0.335803	0.77432	4.42947	5.22568	0.305179	0.000320569	0.864034	0.373273	1.93967	4.38246	4.06033	0.309892	0.000480675	0.859607	0.630596	0.900683	0.762242
11215	PNMA3	0.141524	23.2145	6.42436	6.78548	0.139461	0.0349064	0.864034	0.264568	2.39913	6.27831	3.60087	0.160009	0.0284331	0.859607	0.169643	0.732058	0.365289
4742	RASL11B	0.241133	4.45755	4.17063	1.54245	0.132489	0.0418479	0.864034	0.378654	1.67325	3.85111	4.32675	0.144023	0.0412837	0.859607	0.134837	0.765431	0.0663759
5673	RCBTB2	0.125729	10.7813	3.9399	-4.78126	0.149783	0.0267197	0.864034	0.211034	8.96722	4.01374	-2.96722	0.190524	0.0136443	0.859607	0.307922	0.846164	0.636811
3787	RIMS3	0.132144	22.1823	9.19192	7.81774	0.18082	0.0117899	0.864034	0.134844	3.27736	9.23516	2.72264	0.213182	0.00768903	0.859607	0.971653	0.574018	0.780615
13678	RTL1	0.338039	21.5812	1.88187	8.41884	0.214349	0.0046221	0.864034	0.311517	2.65388	1.96398	3.34612	0.149559	0.0362442	0.859607	0.730468	0.575845	0.600907
11488	SETD4	0.119935	21.7168	4.30111	8.28323	0.179	0.0123777	0.864034	0.118771	18.3063	4.33008	11.6937	0.141551	0.043745	0.859607	0.987682	0.713361	0.851732
11868	SH2D5	0.148045	21.451	5.86613	8.54903	0.126025	0.0493416	0.864034	0.235568	3.14245	5.85458	2.85755	0.160191	0.0283029	0.859607	0.297427	0.524298	0.940193
10723	SNX18	0.132632	9.20468	5.07734	-3.20468	0.14265	0.0320779	0.864034	0.173023	14.096	5.17963	15.904	0.165811	0.0247002	0.859607	0.605366	0.590825	0.518013
2674	TFR2	0.189591	0.613664	2.25908	5.38634	0.158854	0.021064	0.864034	0.314182	2.47564	2.1078	3.52436	0.202183	0.0101397	0.859607	0.165478	0.842119	0.349417
853	TRO	0.112579	1.18435	6.22509	4.81565	0.133491	0.0407713	0.864034	0.163497	2.21832	6.11735	3.78168	0.1607	0.0279841	0.859607	0.520403	0.911946	0.496999
9074	TUB	0.0994644	20.9679	7.63702	9.03207	0.168418	0.016391	0.864034	0.109187	2.52054	7.6854	3.47946	0.145336	0.0400654	0.859607	0.898581	0.535872	0.755556
10658	WDR6	0.138165	0.313966	5.63521	5.68603	0.125785	0.0496384	0.864034	0.221203	1.74266	5.71707	4.25734	0.142303	0.0429787	0.859607	0.319062	0.878391	0.60195
13583	ZNF324B	0.131638	23.7719	3.22148	6.22807	0.126503	0.048746	0.864034	0.211416	0.84547	3.22438	5.15453	0.153355	0.033136	0.859607	0.335901	0.908551	0.985083
2251	ZNF821	0.224169	2.23961	3.66982	3.76039	0.186742	0.0100223	0.864034	0.253844	3.20579	3.46481	2.79421	0.158136	0.0296898	0.859607	0.700966	0.917688	0.214357
