# Supplementary material for: Diurnal rhythms in gene expression in the prefrontal cortex in schizophrenia
Source: Nat Commun. 2019 Aug 9;10:3355. doi: 10.1038/s41467-019-11335-1 (PMC6689017; doi:10.1038/s41467-019-11335-1)
Supplement: Supplementary file 8 — Supplementary Data 6 [file 41467_2019_11335_MOESM8_ESM.xlsx]

## Sheet: Sheet1
genes	MatchedControl_A	MatchedControl_phase	MatchedControl_offset	MatchedControl_peak	MatchedControl_R2	MatchedControl_pvalue	MatchedControl_qvalue	SCZ_A	SCZ_phase	SCZ_offset	SCZ_peak	SCZ_R2	SCZ_pvalue	SCZ_qvalue	R2losePvalue	R2gainPvalue
HDAC8	0.0282953	19.6652	4.34611	10.3348	0.00734164	0.85081	0.971098	0.153948	4.38557	4.37807	1.61443	0.287489	0.000974515	0.859607	0.999723	0.000276806
PGBD2	0.0231209	16.1033	2.62451	13.8967	0.00508846	0.8944	0.978389	0.18467	6.33873	2.76176	-0.338726	0.256916	0.00238701	0.859607	0.999321	0.000678852
CTSK	0.044167	14.9599	2.74479	15.0401	0.00731121	0.851431	0.971129	0.254559	4.84169	2.63553	1.15831	0.253837	0.0025891	0.859607	0.999217	0.000783455
KRT17P1	0.204205	20.2277	1.36649	9.77228	0.0239052	0.585324	0.918464	0.829178	1.79179	0.997745	4.20821	0.268296	0.00171812	0.859607	0.999169	0.000831131
DUBR	0.0800434	23.0235	3.95781	6.97647	0.0394473	0.409174	0.883119	0.352487	14.9092	4.02248	15.0908	0.280216	0.00121432	0.859607	0.999073	0.000927195
VOPP1	0.0344768	23.5575	6.21854	6.44254	0.0126576	0.755661	0.95426	0.149402	1.92927	6.19183	4.07073	0.242401	0.0035597	0.859607	0.998705	0.00129508
TSTD1	0.0285603	22.6876	3.45435	7.31243	0.00108311	0.976521	0.99508	0.495393	2.6514	3.27108	3.3486	0.230536	0.0048925	0.859607	0.998689	0.00131074
RILPL2	0.021048	2.18348	2.9734	3.81652	0.00201021	0.957044	0.99251	0.322692	2.62586	2.98788	3.37414	0.231454	0.00477722	0.859607	0.998689	0.00131145
APOOL	0.0178257	4.81943	3.50825	1.18057	0.00180673	0.961291	0.993641	0.193327	17.0194	3.4532	12.9806	0.224958	0.00569019	0.859607	0.998461	0.00153916
USF1	0.0693401	4.87302	5.80745	1.12698	0.0161449	0.698481	0.946382	0.279057	2.91005	5.6224	3.08995	0.237154	0.00411972	0.859607	0.998369	0.00163095
SMPD2	0.0860287	3.26134	1.61573	2.73866	0.0143552	0.727176	0.951043	0.291611	3.36167	1.59875	2.63833	0.233238	0.00455877	0.859607	0.998272	0.00172844
CCDC28B	0.067876	15.7454	3.01215	14.2546	0.00763495	0.845301	0.971098	0.282739	2.18851	2.94648	3.81149	0.224672	0.00573004	0.859607	0.998171	0.00182948
WNT10B	0.173715	0.00135511	4.1298	5.99864	0.111785	0.0709589	0.864034	0.357795	2.73497	4.0203	3.26503	0.326939	0.00027147	0.859607	0.998057	0.00194263
TCEAL6	0.0150921	5.96651	4.5824	0.033487	0.000299939	0.993355	0.998542	0.483529	3.89913	4.49184	2.10087	0.215353	0.00728058	0.859607	0.998045	0.00195472
FAM182B	0.079492	13.781	1.98257	16.219	0.0048055	0.899984	0.979163	0.422829	21.8189	2.09066	8.18111	0.214956	0.00736597	0.859607	0.997759	0.00224149
YPEL4	0.0505315	0.455335	4.69733	5.54466	0.0107494	0.788735	0.960182	0.25293	3.66868	4.71742	2.33132	0.217498	0.0068643	0.859607	0.99756	0.00244002
CYB561	0.12405	19.256	5.36794	10.744	0.0897427	0.122973	0.864034	0.356408	1.74014	5.25112	4.25986	0.294802	0.000794484	0.859607	0.997446	0.00255388
NPRL2	0.116625	3.66881	4.44325	2.33119	0.0479498	0.335785	0.870875	0.222944	2.88957	4.32904	3.11043	0.251608	0.0027613	0.859607	0.997353	0.0026471
RNF112	0.0949456	19.4155	5.42674	10.5845	0.0465564	0.346998	0.870875	0.28837	1.70619	5.2661	4.29381	0.249202	0.00294703	0.859607	0.997277	0.00272252
CCDC189	0.0934914	0.631895	1.05489	5.36811	0.0198092	0.642914	0.929631	0.408517	2.88006	0.7697	3.11994	0.221071	0.0062865	0.859607	0.997189	0.00281147
NPM2	0.0848255	22.1088	5.6046	7.89122	0.0276487	0.537341	0.906754	0.306547	2.49851	5.3917	3.50149	0.228473	0.00517358	0.859607	0.997157	0.00284278
SNRPD3	0.0295813	2.34793	5.17063	3.65207	0.00522557	0.891657	0.978389	0.196115	3.68275	5.17192	2.31725	0.205968	0.00921751	0.859607	0.997152	0.00284847
C22orf39	0.0117158	11.4719	5.11689	-5.47192	0.00131582	0.971593	0.994442	0.1676	5.23079	5.11022	0.769207	0.201567	0.0103119	0.859607	0.997113	0.0028869
SAYSD1	0.0334866	1.51986	3.20392	4.48014	0.0106031	0.791325	0.960363	0.156165	5.32653	3.26227	0.673469	0.208758	0.00859772	0.859607	0.996921	0.00307903
CD27.AS1	0.0556996	4.81911	4.42178	1.18089	0.0147841	0.720266	0.950053	0.205183	3.51745	4.43674	2.48255	0.211732	0.00797793	0.859607	0.996823	0.00317723
HSD17B7	0.08961	13.3277	3.28136	16.6723	0.033215	0.472745	0.897866	0.232029	19.4064	3.31433	10.5936	0.229972	0.00496579	0.859607	0.99681	0.00319003
SAT2	0.0328091	2.44278	5.39558	3.55722	0.00390266	0.917997	0.983295	0.275901	2.50118	5.19383	3.49882	0.199513	0.0108791	0.859607	0.996709	0.00329108
LAMB3	0.251695	22.4512	2.86127	7.54877	0.122061	0.0545889	0.864034	0.464869	2.38091	2.6954	3.61909	0.317382	0.000385323	0.859607	0.996685	0.00331456
ZBTB22	0.124727	2.49008	4.64322	3.50992	0.0594648	0.255957	0.870461	0.300408	2.86372	4.56757	3.13628	0.253784	0.00259408	0.859607	0.996589	0.00341134
DPCD	0.0508205	4.01645	4.05919	1.98355	0.00389923	0.918067	0.983295	0.319151	4.59947	3.83534	1.40053	0.195039	0.0121941	0.859607	0.996266	0.00373369
SIRT4	0.0624958	17.0416	1.53168	12.9584	0.00921169	0.816189	0.965466	0.339902	2.97971	1.41424	3.02029	0.199603	0.0108577	0.859607	0.996187	0.00381267
MRPS7	0.106318	5.3362	5.17126	0.663798	0.0210035	0.625569	0.926846	0.354611	3.26383	4.97184	2.73617	0.211345	0.00804909	0.859607	0.996181	0.00381908
WDR34	0.0776389	2.71848	3.61173	3.28152	0.0175488	0.676804	0.939638	0.334457	2.12586	3.48873	3.87414	0.207747	0.00880408	0.859607	0.996165	0.00383473
RBM7	0.0469529	14.025	3.83013	15.975	0.00701771	0.856908	0.973149	0.289643	14.0494	4.06405	15.9506	0.196655	0.0117088	0.859607	0.996102	0.00389806
ITGA2	0.108258	10.718	3.60009	-4.71796	0.0221702	0.609087	0.922816	0.431066	13.4365	3.97008	16.5635	0.211675	0.00798789	0.859607	0.996087	0.003913
EBP	0.189376	3.41692	3.6775	2.58308	0.0711259	0.193884	0.864034	0.336273	2.88436	3.41737	3.11564	0.260374	0.00216642	0.859607	0.996058	0.00394218
ASS1	0.0932413	3.32695	5.27992	2.67305	0.0232994	0.593641	0.92019	0.321296	3.01772	5.02568	2.98228	0.212072	0.00791531	0.859607	0.995999	0.00400053
C10orf35	0.0466995	20.8684	3.32481	9.13156	0.00495446	0.897014	0.978596	0.441186	3.67272	3.20437	2.32728	0.192682	0.0129206	0.859607	0.995888	0.00411154
IGFBP6	0.0249489	12.5946	3.16925	17.4054	0.00125499	0.972874	0.994605	0.433136	2.45575	2.9259	3.54425	0.188223	0.0144043	0.859607	0.995792	0.00420831
CTNNBL1	0.0438344	22.689	4.1341	7.31099	0.0270344	0.544917	0.908456	0.111947	4.6938	4.1828	1.3062	0.213998	0.00753319	0.859607	0.99579	0.00420974
SELENOH	0.011399	2.77445	5.82429	3.22555	0.000183791	0.995919	0.999078	0.400898	3.14171	5.54236	2.85829	0.186506	0.0150262	0.859607	0.995706	0.00429441
STK19	0.0287541	0.25818	2.86877	5.74182	0.00242781	0.948218	0.991058	0.216964	3.12586	2.91399	2.87414	0.188674	0.0142498	0.859607	0.9957	0.00430011
FLAD1	0.082323	6.18476	4.01691	-0.184764	0.021181	0.623011	0.926129	0.242035	2.84143	3.87624	3.15857	0.207103	0.00894284	0.859607	0.995658	0.00434209
NIPSNAP1	0.0375454	6.47086	6.14794	-0.470857	0.00606442	0.875265	0.975962	0.27041	3.04164	6.01562	2.95836	0.191876	0.013201	0.859607	0.995642	0.00435846
IAH1	0.0467956	4.38484	5.14312	1.61516	0.0117617	0.771029	0.956053	0.178729	3.83629	4.97343	2.16371	0.197405	0.011469	0.859607	0.995617	0.00438265
TUBB2A	0.0920222	1.88913	7.35366	4.11087	0.014973	0.7172	0.949953	0.41718	1.08846	7.03631	4.91154	0.200527	0.0105894	0.859607	0.995605	0.00439546
CACNA1F	0.0451005	4.06269	1.1115	1.93731	0.00224899	0.95201	0.991501	0.440377	2.7779	0.817077	3.2221	0.186975	0.0148618	0.859607	0.995489	0.00451145
DHPS	0.0848247	1.67364	5.11585	4.32636	0.0313176	0.493909	0.900216	0.252645	1.84895	4.9494	4.15105	0.213698	0.0075951	0.859607	0.99519	0.00481031
ELK3	0.0703187	15.5618	2.78991	14.4382	0.00786758	0.84092	0.970755	0.368643	14.555	3.05116	15.445	0.189799	0.013872	0.859607	0.995121	0.00487862
CORT	0.0821004	10.7889	2.37884	-4.78889	0.00652203	0.866442	0.974895	0.669828	2.23308	1.86751	3.76692	0.188259	0.0143843	0.859607	0.995099	0.00490068
FCRLB	0.0639173	1.1775	1.38888	4.8225	0.0084018	0.831042	0.967934	0.502135	2.30982	1.15776	3.69018	0.189869	0.0138492	0.859607	0.995062	0.0049384
PNMA6A	0.208264	22.9144	1.87576	7.0856	0.00841129	0.830889	0.967934	1.63714	1.93216	1.12842	4.06784	0.189112	0.0141097	0.859607	0.994966	0.00503375
TOMM40L	0.0244067	23.0117	5.28774	6.98825	0.00465139	0.903079	0.979385	0.182298	3.58097	5.177	2.41903	0.185328	0.0154218	0.859607	0.994964	0.00503589
MRPL27	0.00899457	22.3057	4.95317	7.69435	0.000292855	0.993512	0.998542	0.268305	2.91736	4.80953	3.08264	0.179975	0.0175729	0.859607	0.99483	0.00516966
TMEM38A	0.076835	23.4838	5.41808	6.51619	0.0379518	0.423765	0.88661	0.264111	0.992773	5.16004	5.00723	0.217553	0.00685719	0.859607	0.994815	0.00518532
LINC01511	0.111833	7.7828	1.38163	-1.7828	0.0183266	0.664977	0.935586	0.407706	4.33854	1.35759	1.66146	0.197894	0.0113252	0.859607	0.994809	0.00519101
THSD4.AS1	0.0532418	22.9175	1.04484	7.08249	0.00856907	0.827945	0.967581	0.333052	3.53583	0.94675	2.46417	0.188129	0.0144327	0.859607	0.994808	0.00519243
NR2C2AP	0.0207417	6.03765	2.6859	-0.0376498	0.00104993	0.977264	0.99508	0.255345	3.75323	2.6264	2.24677	0.179507	0.0177843	0.859607	0.99467	0.00532977
NDUFS2	0.0816458	1.16899	6.57896	4.83101	0.0216349	0.616566	0.92418	0.318518	2.83891	6.38888	3.16109	0.199814	0.0107894	0.859607	0.994637	0.0053625
EXOSC7	0.0924234	18.9465	4.20158	11.0535	0.0355667	0.447749	0.890089	0.214215	3.55318	4.19579	2.44682	0.212981	0.00772959	0.859607	0.994522	0.00547778
DNAL4	0.0386033	18.3244	4.71696	11.6756	0.00460857	0.903899	0.979385	0.312548	4.01333	4.62662	1.98667	0.181611	0.0169354	0.859607	0.994452	0.00554751
MMAB	0.0547963	8.22769	4.2367	-2.22769	0.0106809	0.78997	0.960182	0.235409	2.5138	4.09873	3.4862	0.187291	0.0147323	0.859607	0.994393	0.00560729
IFT122	0.126013	0.965619	5.10372	5.03438	0.0742583	0.179754	0.864034	0.183642	4.46962	5.1018	1.53038	0.250445	0.00284385	0.859607	0.994334	0.00566635
MPPED1	0.0598546	2.84524	6.37482	3.15476	0.0173875	0.679241	0.940626	0.252602	2.0137	6.22943	3.9863	0.192487	0.0130003	0.859607	0.994159	0.0058414
CCK	0.127688	4.4477	8.24287	1.5523	0.0188861	0.656563	0.932899	0.557203	1.90007	7.78747	4.09993	0.193549	0.012663	0.859607	0.994085	0.0059154
EIF3K	0.0651005	3.41873	5.37504	2.58127	0.0133804	0.743567	0.95302	0.282227	3.68449	5.33033	2.31551	0.187133	0.0147935	0.859607	0.993939	0.00606057
CHCHD6	0.0673209	2.16851	4.79933	3.83149	0.0127598	0.753939	0.95426	0.319627	3.00589	4.64917	2.99411	0.18645	0.0150461	0.859607	0.99393	0.00606982
UTP14C	0.0338165	10.4392	5.66957	-4.43922	0.0176713	0.674971	0.938656	0.13653	8.97788	5.75033	-2.97788	0.191226	0.0134023	0.859607	0.993907	0.00609259
MFSD5	0.0451408	4.32045	3.66305	1.67955	0.0083905	0.831238	0.967934	0.261434	2.80376	3.50258	3.19624	0.181379	0.0170364	0.859607	0.993813	0.00618723
CCDC28A	0.0587776	8.04243	4.83008	-2.04243	0.0246065	0.576109	0.917666	0.246528	4.61717	4.73653	1.38283	0.197328	0.0114932	0.859607	0.993774	0.00622565
URB1.AS1	0.102398	8.65908	1.86494	-2.65908	0.0204247	0.633933	0.928207	0.323388	3.10555	1.62875	2.89445	0.19286	0.0128722	0.859607	0.993723	0.00627689
RPL7L1	0.0162845	0.46103	7.33032	5.53897	0.00244204	0.947928	0.991058	0.136923	3.83077	7.27523	2.16923	0.174551	0.020067	0.859607	0.993658	0.00634164
NFATC4	0.176091	22.1417	3.1074	7.85831	0.0775781	0.165726	0.864034	0.483424	1.05878	3.04006	4.94122	0.249205	0.00294561	0.859607	0.993574	0.00642561
FAM227B	0.0488506	17.124	1.95172	12.876	0.00695024	0.858214	0.973453	0.231705	16.3847	2.15036	13.6153	0.17812	0.0184418	0.859607	0.993488	0.00651171
RMI1	0.0521635	14.1916	3.39993	15.8084	0.00916468	0.817035	0.965466	0.26493	15.5525	3.46978	14.4475	0.17967	0.0177145	0.859607	0.993379	0.00662058
CA11	0.0844721	4.23786	7.82716	1.76214	0.0127172	0.754664	0.95426	0.353128	3.50218	7.61711	2.49782	0.182515	0.016586	0.859607	0.993251	0.00674938
CARTPT	0.117453	1.46663	4.62378	4.53337	0.00858047	0.827746	0.967512	0.641653	2.51827	4.79326	3.48173	0.177743	0.0186218	0.859607	0.993128	0.00687177
COG4	0.0824152	3.22577	5.75594	2.77423	0.0287656	0.52376	0.906369	0.186094	4.29723	5.71001	1.70277	0.197846	0.0113373	0.859607	0.993115	0.00688458
CNPY2	0.0633803	17.9353	4.06068	12.0647	0.0107804	0.788198	0.960182	0.244259	3.65683	3.92204	2.34317	0.179724	0.0176839	0.859607	0.993095	0.00690451
TBCE	0.0303651	10.4166	4.4134	-4.4166	0.00719301	0.85359	0.971839	0.132166	5.41706	4.32024	0.582942	0.176111	0.0193519	0.859607	0.993091	0.00690949
BCAS4	0.112264	1.9629	3.67854	4.0371	0.0585337	0.261707	0.870461	0.252895	2.98913	3.66409	3.01087	0.226793	0.00542477	0.859607	0.99297	0.00703046
COMMD1	0.0489428	5.30549	3.74278	0.694508	0.00953772	0.810259	0.964414	0.189415	2.5929	3.67414	3.4071	0.177666	0.0186574	0.859607	0.992946	0.00705394
MYL6B	0.0393916	3.22783	6.11964	2.77217	0.00238386	0.949126	0.991249	0.351011	3.0982	5.84508	2.9018	0.17038	0.0221477	0.859607	0.99292	0.00707956
TTC9C	0.0161504	9.77589	4.28756	-3.77589	0.00116563	0.974739	0.99508	0.232939	2.72715	4.13193	3.27285	0.168878	0.0229668	0.859607	0.992866	0.00713364
B9D1	0.0483258	1.67843	3.62907	4.32157	0.00502012	0.895711	0.978445	0.284894	1.9857	3.32868	4.0143	0.172234	0.0211615	0.859607	0.992759	0.00724109
TUBA1B	0.074569	4.83805	8.77152	1.16195	0.0107013	0.789601	0.960182	0.35005	1.9636	8.5346	4.0364	0.17782	0.0185877	0.859607	0.992738	0.00726172
ACTR3B	0.0145707	16.4779	5.4774	13.5221	0.00217073	0.953666	0.991937	0.166479	2.86473	5.33575	3.13527	0.168931	0.0229298	0.859607	0.992671	0.00732861
SYP	0.0864466	20.8543	9.44768	9.14568	0.0202071	0.637086	0.928528	0.445582	2.55356	9.14449	3.44644	0.186961	0.0148668	0.859607	0.992669	0.00733075
SCN2B	0.0802611	1.75269	7.43494	4.24731	0.0443564	0.36518	0.872604	0.22211	3.86329	7.46158	2.13671	0.211056	0.00811954	0.859607	0.992659	0.00734071
COX6A1	0.0628838	6.81679	7.78053	-0.816793	0.00555865	0.885139	0.977194	0.366866	2.35233	7.43527	3.64767	0.171939	0.0213308	0.859607	0.992614	0.00738625
ALKBH4	0.086576	1.20955	3.62822	4.79045	0.0248809	0.572529	0.917666	0.296544	2.02985	3.48868	3.97015	0.190291	0.0137183	0.859607	0.992393	0.00760684
POMGNT1	0.0597286	5.35462	5.90784	0.645385	0.022751	0.601129	0.92265	0.146579	2.84188	5.81529	3.15812	0.187801	0.014538	0.859607	0.992333	0.00766661
C12orf10	0.100755	1.43995	4.41188	4.56005	0.0337949	0.466468	0.89694	0.291184	2.02975	4.20145	3.97025	0.198725	0.0110933	0.859607	0.992312	0.00768796
CAMKV	0.0665239	22.7367	7.71809	7.26333	0.0277819	0.535702	0.906754	0.218944	1.9313	7.62967	4.0687	0.192657	0.0129334	0.859607	0.992299	0.00770148
AKR1B1	0.0529785	4.50119	5.6037	1.49881	0.00794726	0.839445	0.970647	0.265549	3.31997	5.38912	2.68003	0.172047	0.0212775	0.859607	0.992149	0.00785091
RNF41	0.0535967	4.68452	6.97796	1.31548	0.0153129	0.711767	0.949674	0.203014	3.24959	6.80009	2.75041	0.179194	0.0179309	0.859607	0.992103	0.00789717
ATP5G1	0.0394382	2.74806	4.85875	3.25194	0.00256525	0.945342	0.990694	0.373197	3.47581	4.64773	2.52419	0.166417	0.0243337	0.859607	0.992094	0.00790642
SNHG15	0.00676519	16.489	3.40946	13.511	7.93365e-05	0.998222	0.99971	0.30887	2.82174	3.21726	3.17826	0.163876	0.0258914	0.859607	0.992081	0.00791852
HDDC3	0.0468998	3.28153	2.96043	2.71847	0.00447489	0.906547	0.980238	0.308167	4.61901	2.8477	1.38099	0.167968	0.0234677	0.859607	0.992018	0.00798185
LINC01476	0.107579	2.18734	1.39642	3.81266	0.0154579	0.709481	0.949611	0.381545	1.14806	1.14416	4.85194	0.178884	0.0180945	0.859607	0.992001	0.00799892
RMDN3	0.0757591	19.7479	5.21573	10.2521	0.0356801	0.44657	0.890089	0.149387	3.58164	5.29008	2.41836	0.198798	0.011074	0.859607	0.991933	0.00806652
APBB1	0.0392758	1.15646	8.29614	4.84354	0.0108093	0.787686	0.960182	0.239469	1.98194	8.14191	4.01806	0.173743	0.0204556	0.859607	0.991891	0.00810922
COX8A	0.0695711	12.795	6.66624	17.205	0.00576751	0.881054	0.976248	0.418033	1.92159	6.42204	4.07841	0.168692	0.0230827	0.859607	0.991889	0.00811064
HMP19	0.0315535	8.63745	8.40299	-2.63745	0.00365069	0.92306	0.984919	0.329574	2.59908	8.14744	3.40092	0.166097	0.0245301	0.859607	0.991784	0.00821596
COX7A1	0.226983	14.8804	4.66002	15.1196	0.0406972	0.397417	0.880662	0.62629	1.38579	4.23011	4.61421	0.203043	0.00993621	0.859607	0.991756	0.00824371
GRWD1	0.0948482	2.48332	4.02894	3.51668	0.0643592	0.227808	0.870461	0.240464	3.43575	4.01909	2.56425	0.226411	0.00547102	0.859607	0.991701	0.0082985
PDAP1	0.0221711	2.65877	5.27164	3.34123	0.00140354	0.969709	0.994442	0.258391	3.79012	5.26294	2.20988	0.162584	0.0267296	0.859607	0.991491	0.00850913
GPR162	0.0839278	23.6039	6.42871	6.39608	0.0307022	0.501007	0.902033	0.270755	2.31586	6.30764	3.68414	0.19164	0.0132671	0.859607	0.991425	0.0085746
HDAC2.AS2	0.138168	7.34902	2.08974	-1.34902	0.0590108	0.25875	0.870461	0.272989	13.8824	2.22691	16.1176	0.219257	0.00658536	0.859607	0.991269	0.00873114
RDH12	0.0421292	16.2965	1.54754	13.7035	0.0051644	0.892881	0.978389	0.360258	1.84445	1.13645	4.15555	0.165402	0.0249499	0.859607	0.991266	0.00873399
DOK4	0.0928802	21.878	4.03774	8.12197	0.0512159	0.310833	0.870461	0.229621	3.19272	4.09653	2.80728	0.211062	0.00811883	0.859607	0.991178	0.00882152
TCEAL2	0.0633278	1.41242	5.82492	4.58758	0.00990861	0.80358	0.963061	0.330405	4.22796	5.79912	1.77204	0.169594	0.022569	0.859607	0.991139	0.00886065
MANEA.AS1	0.0359931	14.6397	0.960909	15.3603	0.00243484	0.948071	0.991058	0.325944	13.2063	1.33097	16.7937	0.162111	0.0270299	0.859607	0.991137	0.0088635
B4GAT1	0.0278995	3.35788	7.92672	2.64212	0.00256865	0.945263	0.990694	0.316788	2.76962	7.73376	3.23038	0.162164	0.0269929	0.859607	0.991116	0.00888414
IPP	0.0159161	16.0857	3.88556	13.9143	0.00280924	0.94025	0.988787	0.137737	13.3045	3.96461	16.6955	0.162199	0.0269737	0.859607	0.991062	0.00893822
CLP1	0.0956205	6.26045	2.65403	-0.260454	0.0252215	0.568053	0.916305	0.283231	4.52705	2.52231	1.47295	0.184278	0.0158232	0.859607	0.990969	0.00903072
TTC23L	0.0331997	7.76545	1.72721	-1.76545	0.00383047	0.91949	0.98384	0.210126	15.7231	1.80298	14.2769	0.162622	0.0267061	0.859607	0.990906	0.00909405
TSR2	0.0963723	23.987	5.69084	6.01298	0.0266195	0.550108	0.909502	0.268694	4.20912	5.75823	1.79088	0.18503	0.0155293	0.859607	0.990813	0.00918727
SNN	0.0987276	1.85859	8.00792	4.14141	0.0458596	0.352657	0.872284	0.218094	2.09588	7.84366	3.90412	0.204111	0.00967506	0.859607	0.990771	0.00922925
MIPEP	0.0444333	4.22028	3.38664	1.77972	0.008543	0.82843	0.967598	0.172893	6.88301	3.38989	-0.883009	0.166547	0.0242704	0.859607	0.99071	0.00928974
PIM2	0.0471054	14.487	3.69492	15.513	0.014941	0.717732	0.949953	0.221471	2.72403	3.71353	3.27597	0.172676	0.0209487	0.859607	0.990656	0.00934382
POLR2L	0.102286	7.68347	3.01445	-1.68347	0.0114022	0.777182	0.95746	0.44687	3.57757	3.13227	2.42243	0.169126	0.0228202	0.859607	0.99065	0.00935022
TMEM9	0.0615504	2.28548	6.58242	3.71452	0.00925173	0.815481	0.965466	0.2465	2.68787	6.4098	3.31213	0.166863	0.0240782	0.859607	0.990623	0.00937726
COX14	0.030123	11.2168	5.19043	-5.21675	0.00119069	0.974235	0.99508	0.375339	3.34266	5.00159	2.65734	0.158427	0.0294849	0.859607	0.990534	0.0094655
MAGEF1	0.0315503	22.7307	5.05227	7.2693	0.00508337	0.894501	0.978389	0.257583	2.59449	4.93487	3.40551	0.161721	0.0272975	0.859607	0.990377	0.00962347
PARK7	0.0261083	4.33656	7.02584	1.66344	0.00161687	0.965326	0.994305	0.261299	4.25163	6.92536	1.74837	0.158048	0.0297396	0.859607	0.990322	0.00967755
SNCG	0.123276	2.28305	6.52154	3.71695	0.0181495	0.667635	0.935863	0.486513	2.91484	6.20936	3.08516	0.174542	0.0200699	0.859607	0.990312	0.00968823
GPATCH3	0.0975932	0.828097	3.16467	5.1719	0.0416592	0.388648	0.876392	0.224436	2.87499	3.13881	3.12501	0.197964	0.0113025	0.859607	0.990295	0.0097053
LAMTOR4	0.0320282	8.70684	5.35033	-2.70684	0.00160644	0.965545	0.994305	0.338507	2.91811	5.14606	3.08189	0.15778	0.029931	0.859607	0.99026	0.00974017
FLJ20021	0.171634	3.52394	2.55219	2.47606	0.0425727	0.3805	0.874866	0.459869	2.38176	2.23294	3.61824	0.198537	0.0111402	0.859607	0.990214	0.00978571
BEX2	0.0138628	3.46304	7.21576	2.53696	0.000287175	0.993622	0.998542	0.469356	3.32501	6.82823	2.67499	0.156226	0.0310112	0.859607	0.990207	0.00979283
NDUFS5	0.0134449	1.92531	7.3108	4.07469	0.000403947	0.99119	0.998365	0.294471	3.01287	7.13251	2.98713	0.156238	0.0310034	0.859607	0.990185	0.00981489
IMP4	0.109914	4.74515	5.3472	1.25485	0.0451641	0.358273	0.872284	0.245561	3.52717	5.29791	2.47283	0.200878	0.0104848	0.859607	0.990155	0.00984549
C9orf116	0.0941611	6.77368	1.79546	-0.773684	0.0166952	0.689792	0.944012	0.449961	2.74953	1.46347	3.25047	0.171973	0.0213159	0.859607	0.990036	0.00996361
TPI1	0.0667962	3.96357	9.37132	2.03643	0.00490155	0.898037	0.978871	0.434735	3.15718	9.00679	2.84282	0.159655	0.0286751	0.859607	0.989884	0.0101159
FADS1	0.0860137	3.79373	6.83326	2.20627	0.0355651	0.447764	0.890089	0.196974	0.376478	6.7412	5.62352	0.189982	0.0138122	0.859607	0.989797	0.0102027
KLHDC3	0.0532959	2.41305	8.06648	3.58695	0.00563334	0.883653	0.976813	0.324254	2.69277	7.72977	3.30723	0.16001	0.0284324	0.859607	0.989789	0.0102112
TCTEX1D2	0.082909	18.2281	2.64234	11.7719	0.0111461	0.781757	0.958358	0.379932	3.17671	2.43896	2.82329	0.165416	0.0249428	0.859607	0.989757	0.0102426
GALE	0.0747863	0.836551	3.90396	5.16345	0.0219901	0.611543	0.922816	0.250349	1.98074	3.67401	4.01926	0.175761	0.0195063	0.859607	0.989613	0.010387
PIH1D1	0.071678	3.50776	5.38476	2.49224	0.00991108	0.80353	0.963061	0.28529	3.75941	5.18726	2.24059	0.163569	0.0260842	0.859607	0.989587	0.0104126
FRYL	0.0458389	6.83465	7.61576	-0.834654	0.0116225	0.773381	0.956687	0.184456	13.3929	7.73017	16.6071	0.165219	0.0250517	0.859607	0.989567	0.0104333
ASB13	0.0571871	2.07652	4.85648	3.92348	0.0134988	0.741551	0.95264	0.23647	1.65155	4.62986	4.34845	0.166878	0.024069	0.859607	0.989506	0.0104937
MINCR	0.15089	9.4537	1.17776	-3.4537	0.0348848	0.45481	0.893356	0.366621	3.92048	1.18004	2.07952	0.188225	0.0144007	0.859607	0.989496	0.0105037
ZMAT2	0.113049	7.71381	6.59206	-1.71381	0.0141837	0.730017	0.951043	0.433176	4.45652	6.3866	1.54348	0.167391	0.0237829	0.859607	0.989462	0.0105379
BRK1	0.064729	13.8701	6.16218	16.1299	0.0118933	0.768778	0.956051	0.23397	3.90286	6.10601	2.09714	0.165062	0.0251556	0.859607	0.989452	0.0105478
CD2BP2	0.0574085	3.0861	6.28797	2.9139	0.0143338	0.727535	0.951043	0.200952	3.06138	6.21961	2.93862	0.167002	0.0240035	0.859607	0.989328	0.0106723
DPP10.AS1	0.0947741	8.50136	2.93817	-2.50136	0.0238063	0.58666	0.918464	0.312841	3.71372	2.67443	2.28628	0.176231	0.0192964	0.859607	0.989249	0.0107513
EMC9	0.120394	0.259501	2.88908	5.7405	0.0314781	0.492148	0.899422	0.349298	2.69579	2.705	3.30421	0.183852	0.0160139	0.859607	0.989237	0.0107634
ARL3	0.0582367	12.1141	4.76372	17.8859	0.020475	0.633193	0.928207	0.158558	3.6891	4.76727	2.3109	0.172659	0.0209565	0.859607	0.98919	0.0108097
GPRIN3	0.0449009	12.8248	4.19406	17.1752	0.0054463	0.887339	0.977548	0.258456	12.8654	4.46787	17.1346	0.157447	0.0301637	0.859607	0.989131	0.0108687
JPT1	0.00871851	10.7245	5.67378	-4.72455	0.00032835	0.992756	0.998542	0.273564	3.83007	5.51849	2.16993	0.152136	0.0340952	0.859607	0.989065	0.0109349
SNUPN	0.0415094	13.6007	3.93712	16.3993	0.0103463	0.795804	0.960932	0.164504	4.23661	3.85397	1.76339	0.161996	0.0271103	0.859607	0.989014	0.0109862
PSMG1	0.0377867	3.42096	4.23688	2.57904	0.00339929	0.928161	0.986037	0.265525	4.0117	4.01525	1.9883	0.154752	0.0320878	0.859607	0.988918	0.0110822
BCAP31	0.102351	2.15191	6.59647	3.84809	0.0425725	0.380502	0.874866	0.245578	3.31607	6.51196	2.68393	0.193909	0.0125548	0.859607	0.988914	0.0110865
CDK5	0.0419766	2.0838	5.31147	3.9162	0.00444688	0.90709	0.980524	0.335711	2.81215	5.03128	3.18785	0.155729	0.031367	0.859607	0.98889	0.01111
C1orf216	0.0856794	2.90096	7.13209	3.09904	0.0247384	0.574381	0.917666	0.331812	3.29165	6.96521	2.70835	0.175868	0.0194572	0.859607	0.98884	0.0111598
ICMT	0.0570298	19.9166	6.25681	10.0834	0.0293005	0.517391	0.905305	0.155741	4.0125	6.10186	1.9875	0.180349	0.0174214	0.859607	0.988812	0.0111882
CDC16	0.0344347	18.8339	5.56431	11.1661	0.0137568	0.73712	0.951531	0.133805	15.408	5.63425	14.592	0.164749	0.0253719	0.859607	0.988797	0.0112032
ANAPC7	0.027419	2.75728	5.67888	3.24272	0.00571286	0.882122	0.976762	0.173484	2.6479	5.5008	3.3521	0.156362	0.0309152	0.859607	0.988694	0.0113057
MCCC1	0.0497294	9.05104	5.65341	-3.05104	0.0233343	0.593182	0.92019	0.110262	4.66071	5.60082	1.33929	0.173899	0.0203858	0.859607	0.988677	0.0113234
DACT1	0.0438819	11.9341	3.65777	-5.93407	0.0101576	0.799114	0.961793	0.197751	3.69008	3.68654	2.30992	0.1606	0.0280524	0.859607	0.988643	0.0113569
EIF4E1B	0.194723	20.5641	2.05558	9.43587	0.0701852	0.198409	0.864034	0.410458	2.04491	1.90092	3.95509	0.220578	0.0063669	0.859607	0.988626	0.011374
SPINT2	0.0895693	2.51821	6.2002	3.48179	0.0213878	0.620058	0.924605	0.337012	3.47233	5.99264	2.52767	0.171776	0.0214333	0.859607	0.988625	0.0113747
TSSC4	0.0673294	3.6539	4.30183	2.3461	0.0106919	0.789783	0.960182	0.29752	2.94915	4.10883	3.05085	0.160947	0.0278134	0.859607	0.98859	0.0114095
LINC01007	0.0704675	3.82082	3.53799	2.17918	0.00902712	0.819562	0.965543	0.336722	1.33029	3.38766	4.66971	0.159278	0.0289113	0.859607	0.988588	0.0114124
MBTD1	0.0175115	3.86632	4.75002	2.13368	0.0016643	0.964364	0.994305	0.184245	14.2798	4.91957	15.7202	0.151762	0.0343962	0.859607	0.988538	0.0114622
TBRG4	0.0464271	2.83877	4.84125	3.16123	0.0132786	0.745306	0.953357	0.206517	2.81056	4.70627	3.18944	0.163136	0.0263667	0.859607	0.988461	0.0115391
IDH3B	0.0823545	3.38317	6.34548	2.61683	0.0100909	0.800323	0.961927	0.336335	2.86274	6.05595	3.13726	0.159842	0.0285427	0.859607	0.988425	0.0115753
FBL	0.0995295	5.47308	4.415	0.526924	0.0207313	0.62953	0.928126	0.243734	1.9744	4.28383	4.0256	0.170327	0.0221826	0.859607	0.988376	0.0116244
SERP2	0.0920603	4.06499	4.74008	1.93501	0.0203055	0.635635	0.928528	0.315594	3.32246	4.59088	2.67754	0.169848	0.022438	0.859607	0.988356	0.0116437
KCNJ9	0.093368	23.5546	7.26948	6.4454	0.0489441	0.327926	0.870461	0.229351	2.162	7.19078	3.838	0.198253	0.0112299	0.859607	0.988275	0.0117255
SCARA5	0.134689	14.9747	1.66123	15.0253	0.0310234	0.497262	0.901791	0.44301	3.68968	1.4183	2.31032	0.180054	0.0175431	0.859607	0.988183	0.0118166
DCAF11	0.0627251	1.28219	6.84746	4.71781	0.0245488	0.576864	0.917696	0.175192	2.8207	6.76097	3.1793	0.17339	0.0206135	0.859607	0.988112	0.0118884
ZNF611	0.0523181	13.6351	4.67371	16.3649	0.0168536	0.687365	0.943173	0.188901	14.2481	4.77194	15.7519	0.165675	0.024782	0.859607	0.988103	0.011897
EIF4A3	0.0772446	3.75949	5.37845	2.24051	0.0150791	0.715503	0.949787	0.280001	3.93768	5.29223	2.06232	0.163859	0.0259042	0.859607	0.988085	0.0119148
GATB	0.0766702	5.57501	5.84323	0.424992	0.0240045	0.583987	0.918464	0.202326	5.17479	5.72402	0.825208	0.172464	0.0210505	0.859607	0.987993	0.0120066
ARPC4	0.0206807	8.72667	6.41411	-2.72667	0.00131739	0.971559	0.994442	0.246708	3.28683	6.24462	2.71317	0.149751	0.0360685	0.859607	0.987983	0.0120172
COL10A1	0.0972353	18.5339	2.38605	11.4661	0.0133811	0.743554	0.95302	0.352349	15.8333	2.57313	14.1667	0.161502	0.0274469	0.859607	0.987883	0.0121169
BTBD6	0.0604719	2.50976	6.02568	3.49024	0.0131641	0.747203	0.953357	0.23936	2.9748	5.78002	3.0252	0.161089	0.0277301	0.859607	0.987816	0.0121838
PPP1R7	0.0166636	0.140767	5.66731	5.85923	0.000974827	0.978903	0.99572	0.244333	3.90971	5.61974	2.09029	0.148837	0.0368683	0.859607	0.987786	0.0122144
EIF2B2	0.0917422	7.39662	4.25984	-1.39662	0.0367308	0.435828	0.887863	0.234752	2.79411	4.1124	3.20589	0.184585	0.0156972	0.859607	0.987782	0.0122179
TMX2P1	0.00301403	10.1796	2.23759	-4.17964	3.26242e-05	0.999237	0.999819	0.250012	4.61153	2.23208	1.38847	0.147762	0.0378061	0.859607	0.987739	0.0122606
LINC01140	0.0893437	23.2873	0.95148	6.71267	0.0218019	0.614171	0.923474	0.334103	5.49627	0.861166	0.503728	0.169376	0.0226899	0.859607	0.987688	0.0123118
PAK2	0.0103786	14.8092	5.59105	15.1908	0.000412696	0.991014	0.998365	0.191082	15.884	5.80177	14.116	0.147953	0.0376297	0.859607	0.987678	0.0123218
YIPF3	0.0734118	4.76713	5.10869	1.23287	0.0246954	0.574987	0.917666	0.229764	3.21238	5.0894	2.78762	0.17222	0.0211721	0.859607	0.987673	0.0123268
SNAPC5	0.0841314	7.18701	5.0477	-1.18701	0.0149462	0.717647	0.949953	0.289716	3.56728	4.79467	2.43272	0.162452	0.0268214	0.859607	0.987668	0.0123318
LOC730098	0.0889929	22.2768	1.82318	7.72315	0.0108028	0.787799	0.960182	0.415587	4.09774	1.6118	1.90226	0.158266	0.0296001	0.859607	0.987655	0.0123453
SFXN4	0.0326752	13.2533	3.61317	16.7467	0.00904509	0.819254	0.965543	0.141591	4.68534	3.64532	1.31466	0.156436	0.0308568	0.859607	0.987628	0.0123716
AKR1A1	0.0342323	6.44105	4.92897	-0.441055	0.00321597	0.931812	0.986775	0.256755	4.23154	4.72902	1.76846	0.150457	0.0354536	0.859607	0.987574	0.0124264
TM2D3	0.0470099	21.6091	6.12133	8.39087	0.00846179	0.82992	0.967934	0.269433	3.50546	5.92294	2.49454	0.155679	0.0314033	0.859607	0.987564	0.0124357
DIABLO	0.0494885	2.12232	3.7651	3.87768	0.0213457	0.620613	0.924718	0.129509	2.44206	3.69389	3.55794	0.168317	0.0232777	0.859607	0.987487	0.0125125
MRPL28	0.0438977	2.78236	5.37209	3.21764	0.00327616	0.930588	0.986154	0.341996	2.75073	5.13426	3.24927	0.15011	0.035739	0.859607	0.987438	0.0125623
PEX7	0.0542529	8.63081	3.09502	-2.63081	0.00763969	0.845216	0.971098	0.274605	4.71487	2.90307	1.28513	0.153856	0.0327695	0.859607	0.987224	0.0127758
PRPS1	0.0413571	5.99632	5.2063	0.00368125	0.00509054	0.894362	0.978389	0.30721	3.96346	5.03073	2.03654	0.15126	0.0348068	0.859607	0.987214	0.0127858
TRAPPC3	0.0325013	9.54714	5.43053	-3.54714	0.00352735	0.92555	0.984996	0.229309	4.33413	5.25795	1.66587	0.149654	0.0361567	0.859607	0.987205	0.012795
SNHG21	0.0510631	21.9116	1.66596	8.0884	0.00774479	0.84331	0.971098	0.247437	4.50749	1.66431	1.49251	0.153858	0.0327667	0.859607	0.987201	0.0127986
PSME4	0.0318538	18.3752	5.89603	11.6248	0.00372344	0.921587	0.984338	0.189844	15.6842	5.97803	14.3158	0.149795	0.0360322	0.859607	0.987185	0.0128149
PSME2	0.0455349	7.42399	4.09465	-1.42399	0.00845606	0.83003	0.967934	0.151077	3.68621	4.06765	2.31379	0.154525	0.0322487	0.859607	0.987184	0.0128156
TAGAP	0.0256316	4.09794	2.01483	1.90206	0.0018242	0.960938	0.993424	0.316525	14.5406	2.14677	15.4594	0.14787	0.0376958	0.859607	0.987174	0.0128256
BCS1L	0.0308749	6.89146	3.32271	-0.891463	0.0043096	0.909808	0.980889	0.178641	4.81045	3.32543	1.18955	0.150314	0.0355767	0.859607	0.987159	0.0128413
TCEAL5	0.0597475	0.107876	3.17813	5.89212	0.00805547	0.837469	0.969994	0.39852	4.87149	3.2554	1.12851	0.153881	0.0327489	0.859607	0.987092	0.0129081
EXOSC5	0.124113	6.02875	3.67296	-0.0287483	0.0292657	0.517799	0.905325	0.349001	3.07926	3.47343	2.92074	0.175079	0.019828	0.859607	0.987089	0.012911
MAP4K5	0.0275638	7.40558	6.07245	-1.40558	0.00353605	0.925376	0.984996	0.196569	14.6582	6.22349	15.3418	0.149291	0.0364726	0.859607	0.987066	0.0129345
AAAS	0.0566486	7.47799	3.99134	-1.47799	0.0152635	0.712558	0.949674	0.179406	4.66907	4.0101	1.33093	0.161008	0.0277756	0.859607	0.98706	0.0129402
ARF3	0.079538	23.6949	8.20191	6.30507	0.0893363	0.124165	0.864034	0.204441	2.54467	8.13429	3.45533	0.235025	0.00436095	0.859607	0.987036	0.0129644
ERP29	0.0388483	5.7796	5.52007	0.220399	0.00211147	0.95489	0.991937	0.362637	4.02279	5.41927	1.97721	0.147791	0.0377713	0.859607	0.987035	0.0129651
SURF2	0.0751413	0.338497	2.98151	5.6615	0.00941651	0.812471	0.965151	0.35032	2.70627	2.77088	3.29373	0.154927	0.0319662	0.859607	0.986977	0.0130234
ACTL6B	0.0790527	2.55818	5.10775	3.44182	0.0153581	0.711035	0.949674	0.321054	2.07035	4.89537	3.92965	0.160805	0.0279123	0.859607	0.986949	0.0130512
TIGD3	0.10961	23.9407	1.54758	6.05933	0.0376361	0.426901	0.886869	0.349677	1.46582	1.26066	4.53418	0.183026	0.0163832	0.859607	0.986922	0.0130775
CD3EAP	0.0446553	1.65488	1.8947	4.34512	0.00842082	0.830699	0.967934	0.207353	4.61542	1.95316	1.38458	0.153705	0.0328841	0.859607	0.986885	0.0131152
TCEAL4	0.0591346	4.65496	5.87262	1.34504	0.00710867	0.855167	0.972283	0.271646	4.34227	5.8347	1.65773	0.151993	0.0342048	0.859607	0.986752	0.0132483
CIAPIN1	0.0414474	3.26271	5.77068	2.73729	0.00506277	0.89489	0.978389	0.271713	2.32075	5.44158	3.67925	0.149888	0.0359368	0.859607	0.986741	0.013259
SULT4A1	0.0203037	20.414	7.53225	9.58602	0.00192477	0.958807	0.993007	0.290572	3.52024	7.43377	2.47976	0.146649	0.0388244	0.859607	0.986694	0.0133059
DHX16	0.0821264	1.31043	4.29037	4.68957	0.0441762	0.366648	0.872646	0.215332	2.91282	4.24854	3.08718	0.188754	0.0142171	0.859607	0.986646	0.0133543
CA10	0.0162133	5.19952	6.78937	0.800479	0.00127978	0.972363	0.994488	0.270952	2.1573	6.52102	3.8427	0.145836	0.039568	0.859607	0.986642	0.0133579
LCMT2	0.0802923	5.45416	3.86097	0.545835	0.0377194	0.426072	0.88661	0.197236	4.33771	3.7022	1.66229	0.182229	0.0167005	0.859607	0.986622	0.0133778
CCDC107	0.0574924	6.58832	1.69544	-0.588317	0.00464255	0.90324	0.979385	0.379358	1.68444	1.56643	4.31556	0.148753	0.0369501	0.859607	0.986497	0.013503
AP1S1	0.0200982	8.5416	6.58499	-2.5416	0.000680272	0.985273	0.996723	0.353323	2.83913	6.2883	3.16087	0.14478	0.040587	0.859607	0.986488	0.0135116
PRMT6	0.0465874	6.06629	4.19354	-0.0662947	0.0158499	0.703167	0.947238	0.183439	3.94581	4.10194	2.05419	0.159927	0.0284758	0.859607	0.986474	0.0135258
CCDC12	0.0168476	21.1386	3.50892	8.86143	0.00069365	0.984967	0.996723	0.248542	2.87511	3.51207	3.12489	0.144749	0.0406162	0.859607	0.986467	0.0135329
GCHFR	0.126799	1.23578	2.64201	4.76422	0.043814	0.369703	0.872957	0.242628	2.95616	2.66508	3.04384	0.187741	0.0145622	0.859607	0.986419	0.0135806
COMMD7	0.0407222	1.19631	4.35025	4.80369	0.00735203	0.850629	0.971098	0.155578	4.18824	4.38437	1.81176	0.151216	0.0348481	0.859607	0.986394	0.0136055
TAGLN3	0.0836432	5.61517	8.54921	0.384829	0.00955574	0.80992	0.964414	0.501713	2.86094	8.04655	3.13906	0.153404	0.0330983	0.859607	0.98639	0.0136098
MRPL36	0.125756	8.32836	2.98792	-2.32836	0.0296609	0.513067	0.903475	0.343879	3.73055	2.78301	2.26945	0.173402	0.0206057	0.859607	0.986344	0.013656
SUMO3	0.107706	5.25968	6.34292	0.740323	0.030486	0.503464	0.902448	0.314493	3.00663	6.14606	2.99337	0.174199	0.0202449	0.859607	0.986335	0.0136646
CAMK1	0.0491632	2.32745	5.85259	3.67255	0.00643752	0.868075	0.974895	0.296409	1.92076	5.53086	4.07924	0.150141	0.0357148	0.859607	0.986333	0.0136667
ELP5	0.0711059	4.86239	4.21823	1.13761	0.0316074	0.490617	0.899422	0.187446	3.06222	4.11558	2.93778	0.174917	0.0198956	0.859607	0.98619	0.0138097
ENSA	0.0285526	13.2669	8.38257	16.7331	0.00323273	0.931482	0.986725	0.250576	2.96395	8.1194	3.03605	0.14645	0.0390208	0.859607	0.986157	0.0138432
EIF3I	0.0989374	5.22001	6.24864	0.779993	0.0219849	0.611608	0.922816	0.281411	3.40734	6.06103	2.59266	0.165182	0.0250844	0.859607	0.98615	0.0138503
HAGH	0.0699178	0.96228	5.83948	5.03772	0.00972839	0.806796	0.964414	0.30605	3.41609	5.68314	2.58391	0.152829	0.0335295	0.859607	0.986118	0.0138823
LBH	0.104327	16.158	3.28675	13.842	0.0149552	0.717501	0.949953	0.454871	1.52663	2.8325	4.47337	0.157928	0.0298286	0.859607	0.986071	0.0139293
TANGO6	0.046696	1.7257	5.15068	4.2743	0.0513249	0.310031	0.870461	0.101644	4.09719	5.2157	1.90281	0.194244	0.0124453	0.859607	0.986045	0.0139549
UQCC1	0.0665632	1.4847	5.65664	4.5153	0.0487114	0.329742	0.870461	0.146894	2.69899	5.60206	3.30101	0.191627	0.0132714	0.859607	0.98604	0.0139599
CDK20	0.118261	23.7782	4.60485	6.22184	0.0794104	0.158374	0.864034	0.232211	2.45967	4.49503	3.54033	0.222235	0.00611002	0.859607	0.986002	0.0139976
GFOD2	0.129308	1.02534	4.8165	4.97466	0.060095	0.252168	0.870461	0.32123	2.87952	4.66869	3.12048	0.202442	0.0100849	0.859607	0.985837	0.0141627
RSAD1	0.0641728	20.4294	4.85556	9.57064	0.0281709	0.530922	0.906754	0.171762	1.62284	4.77023	4.37716	0.170461	0.0221114	0.859607	0.985812	0.0141876
BEX5	0.0410413	20.5341	5.852	9.46589	0.00189341	0.959459	0.99337	0.488405	3.81035	5.48106	2.18965	0.144183	0.0411456	0.859607	0.985812	0.0141883
CBX1	0.0214447	7.37679	6.19309	-1.37679	0.00179425	0.961576	0.993788	0.168745	4.88152	6.23298	1.11848	0.143891	0.041406	0.859607	0.985728	0.0142715
SNX12	0.0477274	17.9226	5.95237	12.0774	0.0101177	0.799848	0.961927	0.220757	2.98677	5.85601	3.01323	0.152168	0.0340739	0.859607	0.985713	0.0142872
PSMG3	0.0771777	19.0175	4.64789	10.9825	0.0117847	0.770621	0.956051	0.367025	2.2241	4.32763	3.7759	0.153826	0.0327937	0.859607	0.985708	0.0142922
PCP4L1	0.116377	8.71638	5.35202	-2.71638	0.0254426	0.565148	0.916055	0.420561	2.65588	4.94021	3.34412	0.167476	0.0237395	0.859607	0.985706	0.0142943
ECHS1	0.0166933	7.63217	6.13885	-1.63217	0.00110206	0.976105	0.99508	0.212292	5.41994	6.12194	0.580065	0.142969	0.0423019	0.859607	0.985658	0.014342
SHTN1	0.049656	5.34834	7.07851	0.651658	0.00616613	0.873251	0.975081	0.233458	13.627	7.32424	16.373	0.147965	0.037619	0.859607	0.985637	0.0143633
PKIG	0.0481227	3.07712	5.42832	2.92288	0.00513407	0.893476	0.978389	0.255837	2.82082	5.25103	3.17918	0.146815	0.0386686	0.859607	0.985585	0.0144146
NDUFV1	0.0967874	0.851233	7.211	5.14877	0.023885	0.585619	0.918464	0.296853	2.5113	7.03366	3.4887	0.165528	0.0248774	0.859607	0.985571	0.0144288
UFC1	0.0774322	6.54134	5.58433	-0.541337	0.0142018	0.72973	0.951043	0.260743	4.31396	5.4612	1.68604	0.155793	0.0313265	0.859607	0.98554	0.0144601
POLR1C	0.0718068	1.12491	3.73032	4.87509	0.0296378	0.513363	0.903475	0.186614	3.73278	3.58601	2.26722	0.171131	0.0217827	0.859607	0.985504	0.0144964
PIN1	0.0703923	2.74862	7.35165	3.25138	0.0108246	0.787436	0.960182	0.324696	2.58836	7.13809	3.41164	0.152145	0.0340902	0.859607	0.985445	0.0145548
SCRN2	0.0971898	0.17197	3.70534	5.82803	0.0249454	0.571688	0.917666	0.26997	2.48363	3.58522	3.51637	0.166187	0.0244703	0.859607	0.98542	0.0145804
CFDP1	0.0859778	6.52324	4.92754	-0.523241	0.0198633	0.64212	0.929631	0.267582	4.41428	4.9758	1.58572	0.160906	0.0278425	0.859607	0.985357	0.014643
FTSJ1	0.0569465	5.48989	4.13841	0.510112	0.0157989	0.703938	0.947368	0.217464	1.42327	3.89461	4.57673	0.156633	0.0307237	0.859607	0.985262	0.0147376
NACA	0.0559676	10.7397	7.60171	-4.73968	0.00959509	0.80919	0.964414	0.221674	3.83772	7.6022	2.16228	0.150397	0.0355077	0.859607	0.98525	0.0147497
TLE4	0.017047	11.3545	5.56745	-5.35451	0.00137404	0.970341	0.994442	0.188078	14.644	5.62565	15.356	0.142089	0.0432113	0.859607	0.98522	0.0147803
EIF4H	0.0553928	2.99792	8.37436	3.00208	0.0152343	0.713025	0.949674	0.225739	3.48844	8.26581	2.51156	0.155633	0.0314481	0.859607	0.985095	0.0149049
ERGIC3	0.0984684	2.23114	5.9181	3.76886	0.025116	0.569472	0.916944	0.233189	2.77408	5.80989	3.22592	0.165384	0.0249642	0.859607	0.985038	0.0149625
LAGE3	0.0890778	23.879	4.33352	6.12102	0.0100222	0.801517	0.962152	0.494089	2.49445	4.06041	3.50555	0.150203	0.0356614	0.859607	0.985002	0.0149981
RENBP	0.0918341	2.51823	2.27977	3.48177	0.0174785	0.677888	0.940205	0.248541	3.67337	2.27324	2.32663	0.157558	0.0300897	0.859607	0.984964	0.0150358
WASHC5	0.03456	10.2624	5.20007	-4.26239	0.0120402	0.766283	0.95581	0.120289	13.1475	5.28143	16.8525	0.152051	0.0341593	0.859607	0.984939	0.0150607
LYSMD1	0.0964898	8.27159	3.7666	-2.27159	0.045585	0.354876	0.872284	0.215112	4.40784	3.6473	1.59216	0.185387	0.0154062	0.859607	0.984858	0.0151418
SLC6A13	0.0779956	21.2856	1.66457	8.71436	0.0111379	0.781903	0.958453	0.430821	3.5141	1.73271	2.4859	0.150842	0.0351505	0.859607	0.984816	0.0151838
IL34	0.0530961	19.1384	3.76327	10.8616	0.00815478	0.835558	0.969338	0.310053	0.806848	3.63873	5.19315	0.14782	0.0377414	0.859607	0.984803	0.0151966
ADAMTS5	0.0766602	16.0691	2.29774	13.9309	0.0126001	0.756663	0.95426	0.316954	10.6855	2.3508	-4.68554	0.152169	0.0340725	0.859607	0.984761	0.0152393
SLC35A2	0.0695533	22.4285	2.99918	7.57155	0.0223744	0.606295	0.922816	0.250035	2.62565	3.0371	3.37435	0.161768	0.0272612	0.859607	0.984695	0.0153055
APEH	0.0342773	21.9644	5.91262	8.03561	0.00608664	0.874801	0.975962	0.213412	1.98826	5.72308	4.01174	0.145469	0.0399267	0.859607	0.984687	0.0153126
ZNF418	0.00534643	17.1755	5.51992	12.8245	0.000126621	0.997185	0.999295	0.13297	6.5708	5.69047	-0.570803	0.139475	0.0458641	0.859607	0.984672	0.0153282
DICER1	0.0138312	19.44	7.60737	10.56	0.00130546	0.971807	0.994442	0.15463	13.6366	7.74237	16.3634	0.14044	0.0448864	0.859607	0.98458	0.01542
THAP7	0.0967012	2.44487	4.35441	3.55513	0.0260307	0.557708	0.912507	0.261527	2.19117	4.16462	3.80883	0.164928	0.0252509	0.859607	0.984471	0.0155289
DUSP3	0.0380919	2.53945	7.59736	3.46055	0.0140124	0.732911	0.951043	0.143232	2.09897	7.48481	3.90103	0.152837	0.0335217	0.859607	0.984442	0.0155581
BEX1	0.0267595	14.9086	7.98793	15.0914	0.000895286	0.980638	0.996465	0.463982	3.94744	7.58834	2.05256	0.139615	0.0457353	0.859607	0.984406	0.0155944
CALB2	0.0389683	12.9397	4.11294	17.0603	0.00311083	0.933963	0.987868	0.288646	3.4158	4.03531	2.5842	0.141697	0.0435927	0.859607	0.98435	0.0156499
BEX3	0.0065234	17.9928	8.13774	12.0072	7.31456e-05	0.998345	0.99971	0.350808	3.36005	7.86356	2.63995	0.138613	0.0468653	0.859607	0.98433	0.0156698
LRRC58	0.0587909	13.1065	6.44751	16.8935	0.0130996	0.748254	0.953985	0.22315	14.2792	6.63649	15.7208	0.151586	0.0345371	0.859607	0.984313	0.0156869
TAF11	0.00502687	13.9221	4.59655	16.0779	0.000121845	0.997284	0.999295	0.197634	2.5735	4.41132	3.4265	0.138164	0.0473485	0.859607	0.984132	0.0158683
UMODL1.AS1	0.0691191	4.63044	2.2174	1.36956	0.0147179	0.721362	0.950256	0.29396	4.07945	2.13614	1.92055	0.152731	0.0336121	0.859607	0.984123	0.0158769
PHF10	0.0343048	15.8703	6.13192	14.1297	0.00342672	0.927607	0.985924	0.263826	13.534	6.31418	16.466	0.141431	0.0438809	0.859607	0.98412	0.0158797
MRTO4	0.0756025	20.5215	5.42161	9.47845	0.0214994	0.618478	0.92418	0.24914	3.75429	5.21595	2.24571	0.159456	0.0287953	0.859607	0.984102	0.0158982
MRPL39	0.0630261	10.4778	4.26014	-4.47777	0.0201662	0.637701	0.928528	0.186668	5.59365	4.18986	0.406354	0.158117	0.0296983	0.859607	0.984099	0.0159011
LINC02217	0.21821	15.1095	1.64843	14.8905	0.037003	0.433043	0.887713	0.504768	2.71354	1.18147	3.28646	0.174944	0.019882	0.859607	0.984095	0.0159046
TBCCD1	0.0538259	9.62971	3.83273	-3.62971	0.0522208	0.303646	0.870461	0.11105	7.28731	3.83052	-1.28731	0.18996	0.01382	0.859607	0.984009	0.0159907
MCHR1	0.0688695	2.74445	3.59482	3.25555	0.00899271	0.820189	0.965654	0.38012	2.42797	3.18718	3.57203	0.146667	0.0388088	0.859607	0.983976	0.0160242
LINC00634	0.0667547	2.83388	3.51501	3.16612	0.0103917	0.795043	0.960859	0.404162	2.1891	3.2398	3.8109	0.147953	0.0376275	0.859607	0.983935	0.0160647
NAT14	0.0499323	18.1039	4.77955	11.8961	0.00475799	0.900944	0.979378	0.311828	2.89779	4.58902	3.10221	0.14219	0.0431103	0.859607	0.983882	0.0161181
DET1	0.0452277	9.25004	2.67557	-3.25004	0.0218131	0.614009	0.923474	0.157228	11.5498	2.75421	-5.5498	0.158934	0.0291454	0.859607	0.983752	0.0162483
KLHDC8B	0.0562796	0.774541	4.04825	5.22546	0.00942663	0.812271	0.965151	0.261607	2.57154	3.93411	3.42846	0.146215	0.0392379	0.859607	0.983612	0.0163878
UQCC2	0.0355285	9.82523	4.15338	-3.82523	0.00280503	0.940321	0.988787	0.255658	2.91334	4.00087	3.08666	0.139407	0.0459367	0.859607	0.983532	0.0164682
SATB2.AS1	0.0671637	20.2578	2.65741	9.74221	0.0318974	0.487367	0.899038	0.230348	23.9198	2.42182	6.08016	0.168424	0.0232144	0.859607	0.983501	0.0164988
IP6K2	0.0453778	23.5006	5.59789	6.49938	0.0142961	0.728209	0.951043	0.155676	2.7756	5.53982	3.2244	0.150777	0.035211	0.859607	0.983481	0.0165187
NDUFB2	0.0212749	16.8163	6.49574	13.1837	0.00105131	0.977229	0.99508	0.240253	2.95757	6.27963	3.04243	0.137479	0.0481583	0.859607	0.983459	0.0165415
NDUFS3	0.0114917	10.0545	5.67931	-4.05448	0.000434009	0.990538	0.99815	0.267369	2.75558	5.40526	3.24442	0.136769	0.048978	0.859607	0.983417	0.0165828
EIF2B5	0.0657365	0.627492	5.80031	5.37251	0.0508803	0.313318	0.870461	0.129087	2.97749	5.69517	3.02251	0.186992	0.0148561	0.859607	0.983314	0.016686
GAP43	0.093512	5.38433	8.4896	0.61567	0.0175376	0.676981	0.93979	0.362823	3.71164	8.18646	2.28836	0.15353	0.0330065	0.859607	0.983261	0.0167393
DDRGK1	0.100841	21.556	5.04668	8.44399	0.024711	0.574763	0.917666	0.277134	3.51614	5.14353	2.48386	0.160667	0.0280062	0.859607	0.983246	0.0167543
PIGC	0.0624985	9.43897	4.06741	-3.43897	0.0638977	0.230315	0.870461	0.146596	13.9325	4.09905	16.0675	0.199635	0.0108492	0.859607	0.983148	0.0168525
PSMB7	0.0644464	5.26288	5.72237	0.737123	0.0156133	0.706898	0.948484	0.260048	3.28579	5.54702	2.71421	0.151285	0.0347833	0.859607	0.983115	0.0168852
PFKM	0.0754168	21.3506	7.95202	8.64937	0.0333326	0.471468	0.897303	0.219909	3.2712	7.83638	2.7288	0.168857	0.0229789	0.859607	0.983047	0.0169528
PTPA	0.0497597	0.184448	7.66524	5.81555	0.0134846	0.741797	0.95277	0.235265	2.11438	7.47714	3.88562	0.148847	0.0368619	0.859607	0.982972	0.0170282
PGAM1	0.0404354	7.54497	8.00873	-1.54497	0.00619997	0.872597	0.975081	0.269734	2.72647	7.74009	3.27353	0.141468	0.0438361	0.859607	0.982929	0.0170709
TWF2	0.0501606	21.3874	3.80118	8.61264	0.00824095	0.834008	0.968889	0.294586	2.55318	3.59616	3.44682	0.143467	0.0418152	0.859607	0.982908	0.0170923
ABT1	0.0613019	3.52587	3.74649	2.47413	0.0113976	0.777257	0.95746	0.248276	2.76239	3.60632	3.23761	0.146574	0.0389013	0.859607	0.982886	0.0171143
AIDA	0.0454587	14.5527	5.826	15.4473	0.00836621	0.831677	0.96804	0.222288	14.1921	6.07042	15.8079	0.143388	0.0419006	0.859607	0.982818	0.0171819
TRAPPC4	0.0638426	6.51308	5.02682	-0.513078	0.0105472	0.792307	0.960661	0.232374	4.44353	4.90801	1.55647	0.145532	0.039869	0.859607	0.982805	0.0171947
FKBP1B	0.0602172	6.09193	4.37631	-0.0919254	0.00757724	0.846348	0.971098	0.310324	3.59641	4.07793	2.40359	0.142543	0.0427374	0.859607	0.982795	0.0172047
COL6A6	0.0556385	18.8453	2.1199	11.1547	0.00328671	0.930371	0.986154	0.422906	14.4783	2.50773	15.5217	0.138192	0.0473222	0.859607	0.982767	0.0172332
NUDT22	0.10563	2.13686	3.82312	3.86314	0.0374705	0.4285	0.887048	0.320595	2.04721	3.54395	3.95279	0.172341	0.0211131	0.859607	0.982743	0.0172566
HMOX2	0.0924448	3.96994	6.33094	2.03006	0.018872	0.656784	0.932899	0.326546	2.8277	6.01598	3.1723	0.153717	0.0328734	0.859607	0.982733	0.0172673
ARL4D	0.0485854	18.2953	3.54603	11.7047	0.00407335	0.914627	0.98204	0.416285	2.792	3.05608	3.208	0.138854	0.0465636	0.859607	0.982705	0.0172951
DRAP1	0.0591841	6.05959	5.63174	-0.0595912	0.0053255	0.889693	0.978389	0.334343	2.86844	5.46985	3.13156	0.139969	0.0453888	0.859607	0.982654	0.0173463
DNPH1	0.0551693	0.0448795	3.85814	5.95512	0.00381161	0.919866	0.983858	0.376301	2.56756	3.72184	3.43244	0.13827	0.0472403	0.859607	0.982566	0.0174338
BECN1	0.0644189	3.1322	5.43779	2.8678	0.0163277	0.695576	0.945635	0.23753	4.23712	5.30837	1.76288	0.15051	0.0354081	0.859607	0.982427	0.0175733
MRM3	0.0623112	0.254611	3.8527	5.74539	0.0163057	0.69592	0.945722	0.209394	3.75213	3.69747	2.24787	0.15044	0.0354707	0.859607	0.98241	0.0175897
ONECUT2	0.149634	17.8749	3.23278	12.1251	0.0149507	0.717582	0.949953	0.447784	17.5794	3.4299	12.4206	0.148928	0.0367872	0.859607	0.982328	0.0176722
CALM1..includes.others..1	0.147213	2.19967	9.4017	3.80033	0.0685432	0.206263	0.864918	0.333835	2.25952	9.33393	3.74048	0.202263	0.0101241	0.859607	0.982204	0.017796
FAM131A	0.0789684	21.2703	7.43566	8.72974	0.0240038	0.583998	0.918464	0.308897	1.96709	7.13003	4.03291	0.157648	0.0300314	0.859607	0.982175	0.0178252
TFIP11	0.0457829	3.94511	5.38121	2.05489	0.0117607	0.771051	0.956053	0.153713	3.15797	5.27889	2.84203	0.145307	0.0400918	0.859607	0.982126	0.0178736
SLC25A11	0.0410929	23.9653	5.72938	6.0347	0.00788128	0.840658	0.970647	0.218343	2.41674	5.5895	3.58326	0.141359	0.0439485	0.859607	0.982084	0.0179163
RIT2	0.0705923	10.0459	3.39635	-4.04587	0.0132855	0.745178	0.953357	0.377211	5.25695	3.22255	0.743055	0.146705	0.0387675	0.859607	0.982057	0.0179433
SMDT1	0.035194	4.92166	4.33185	1.07834	0.0075038	0.847704	0.971098	0.157513	1.09217	4.21662	4.90783	0.140865	0.0444694	0.859607	0.982025	0.0179746
ZNF511	0.166178	5.49458	3.62788	0.505423	0.0771199	0.167566	0.864034	0.270299	2.30672	3.42469	3.69328	0.210387	0.00825047	0.859607	0.981978	0.0180223
SENP3	0.0281638	19.5671	4.93263	10.4329	0.00314213	0.933363	0.98774	0.234434	2.82804	4.76862	3.17196	0.136345	0.0495082	0.859607	0.981945	0.018055
ATP5A1	0.0531827	3.64689	9.28888	2.35311	0.00748194	0.848109	0.971098	0.27875	3.83866	8.95963	2.16134	0.140496	0.0448409	0.859607	0.981855	0.0181454
CAMLG	0.0583182	13.4946	6.21648	16.5054	0.00940928	0.812597	0.965151	0.28298	4.02579	5.97204	1.97421	0.142225	0.0430669	0.859607	0.981754	0.0182457
BORCS8	0.0822423	2.33625	4.34364	3.66375	0.0145667	0.723797	0.951043	0.30062	3.81382	4.12577	2.18618	0.147348	0.0381619	0.859607	0.98174	0.01826
CHCHD7	0.0434285	11.8601	5.3267	-5.86014	0.00758134	0.846273	0.971098	0.20594	5.91588	5.34831	0.0841189	0.14032	0.0450102	0.859607	0.981721	0.0182792
AAMP	0.053413	0.498732	6.01901	5.50127	0.0117016	0.772055	0.95635	0.276838	2.40166	5.95495	3.59834	0.144402	0.0409321	0.859607	0.9817	0.0182998
MRPL16	0.054555	7.33666	4.37873	-1.33666	0.00994958	0.802866	0.962951	0.246182	2.93861	4.22528	3.06139	0.142561	0.0427125	0.859607	0.98165	0.0183496
PARP1	0.016014	20.0867	7.10007	9.91333	0.00373311	0.921391	0.984203	0.0907304	1.67842	7.0982	4.32158	0.136183	0.0496718	0.859607	0.981577	0.0184229
PSMD4	0.0950718	3.5605	6.75797	2.4395	0.0196754	0.644839	0.930188	0.256643	4.00242	6.61235	1.99758	0.152054	0.0341578	0.859607	0.98153	0.0184699
ZNF518A	0.0555871	11.0832	6.68274	-5.08323	0.012731	0.754434	0.95426	0.245098	14.5177	6.82181	15.4823	0.145059	0.040323	0.859607	0.9815	0.0185005
UNC50	0.0541055	15.416	4.94553	14.584	0.0138021	0.73639	0.951411	0.162223	5.69583	4.95721	0.304171	0.146121	0.0393211	0.859607	0.981494	0.0185062
MPND	0.098892	0.00810085	3.75033	5.9919	0.0314853	0.492055	0.899422	0.28417	2.64505	3.63512	3.35495	0.163577	0.0260735	0.859607	0.981376	0.0186243
POLR2H	0.1134	3.68987	4.28553	2.31013	0.0544198	0.288561	0.870461	0.198535	2.91503	4.15554	3.08497	0.186241	0.0151101	0.859607	0.981235	0.0187652
HTRA2	0.0599411	3.50485	4.3405	2.49515	0.0132551	0.745696	0.953357	0.220913	2.28756	4.15297	3.71244	0.144872	0.0404881	0.859607	0.98113	0.0188698
SERF1A.SERF1B	0.103465	1.33836	1.44206	4.66164	0.0128243	0.752829	0.95426	0.387382	3.32894	1.28225	2.67106	0.144398	0.0409371	0.859607	0.981109	0.0188912
SPAG7	0.052191	1.99171	4.48065	4.00829	0.00618331	0.872908	0.975081	0.258102	3.12996	4.29	2.87004	0.137747	0.0478345	0.859607	0.981104	0.0188961
SNU13	0.0722324	4.91917	6.31394	1.08083	0.016876	0.687043	0.943173	0.273152	3.41933	6.21262	2.58067	0.148248	0.0373763	0.859607	0.980996	0.0190036
CYTH2	0.0618411	2.88873	5.24373	3.11127	0.0125118	0.758215	0.95426	0.215909	2.80666	5.13505	3.19334	0.14385	0.0414416	0.859607	0.980986	0.0190143
FABP3	0.125075	5.22979	6.08147	0.770211	0.0208996	0.627074	0.927493	0.482384	2.16572	5.56474	3.83428	0.152209	0.0340326	0.859607	0.980967	0.0190335
ATP5L	0.0874807	5.94342	6.2987	0.056585	0.0148653	0.718925	0.950053	0.278107	3.32801	6.17734	2.67199	0.146002	0.0394314	0.859607	0.980861	0.0191388
THAP6	0.076413	10.2277	3.75328	-4.22774	0.0413751	0.391283	0.877832	0.207355	14.5092	3.89236	15.4908	0.172409	0.0210782	0.859607	0.980804	0.0191964
CCNDBP1	0.0507047	7.38789	6.13674	-1.38789	0.00951067	0.810758	0.964414	0.219731	3.92101	5.87191	2.07899	0.140538	0.0447925	0.859607	0.9808	0.0192
UBL4A	0.083058	3.43773	6.26338	2.56227	0.0347853	0.455838	0.893356	0.224106	2.39494	6.05986	3.60506	0.165741	0.0247336	0.859607	0.980764	0.0192363
SRA1	0.036954	1.35682	4.36227	4.64318	0.00600157	0.876488	0.975962	0.166361	2.30037	4.22323	3.69963	0.136905	0.0488179	0.859607	0.980737	0.0192633
SMIM29	0.124516	6.47184	4.79749	-0.471845	0.0308831	0.498914	0.901989	0.283902	2.00536	4.59997	3.99464	0.161448	0.0274803	0.859607	0.980579	0.0194206
PEBP1	0.051572	3.51589	10.0309	2.48411	0.00822261	0.834333	0.968903	0.267408	3.05898	9.82584	2.94102	0.138775	0.0466618	0.859607	0.980573	0.019427
STK16	0.131069	3.99127	4.14166	2.00873	0.0498026	0.321277	0.870461	0.256305	3.24527	3.99264	2.75473	0.180282	0.0174491	0.859607	0.980533	0.0194668
SLC25A14	0.0611456	14.3043	4.06345	15.6957	0.016673	0.690145	0.944123	0.256395	3.66981	4.02247	2.33019	0.146986	0.0385163	0.859607	0.980449	0.0195508
NAA38	0.0870682	4.92327	5.5355	1.07673	0.00882093	0.823294	0.966375	0.360898	1.6875	5.23373	4.3125	0.139132	0.0462655	0.859607	0.980448	0.0195522
RRP9	0.0748837	3.83831	3.19172	2.16169	0.010238	0.797723	0.961499	0.294319	3.06125	3.04713	2.93875	0.14038	0.0449469	0.859607	0.980361	0.019639
MBNL3	0.13284	10.0654	2.9329	-4.06541	0.0332547	0.472341	0.897514	0.30487	12.1557	3.2776	17.8443	0.163385	0.0262073	0.859607	0.980355	0.0196447
ATP6V1F	0.101902	4.12036	5.59609	1.87964	0.0126476	0.755828	0.95426	0.379593	3.01877	5.35199	2.98123	0.142749	0.0425232	0.859607	0.980338	0.0196618
C3orf18	0.0512655	1.76213	5.34372	4.23787	0.0112273	0.780301	0.958106	0.18998	2.5283	5.19712	3.4717	0.141252	0.0440603	0.859607	0.980308	0.0196917
MTCH1	0.0976431	1.87167	8.71603	4.12833	0.0334808	0.469833	0.89694	0.271251	2.4398	8.57692	3.5602	0.163307	0.0262521	0.859607	0.980191	0.0198091
EZR	0.0745826	9.16063	6.789	-3.16063	0.0140272	0.732653	0.951043	0.193174	0.821802	6.81498	5.1782	0.143597	0.0416871	0.859607	0.980064	0.0199365
RFX7	0.0771845	18.0363	5.00276	11.9637	0.00834728	0.832031	0.96821	0.319983	14.6693	5.26002	15.3307	0.137901	0.0476673	0.859607	0.980058	0.0199422
SPIN2A.SPIN2B	0.0730499	5.05945	2.58736	0.940547	0.0131559	0.747324	0.953357	0.273588	4.66922	2.43899	1.33078	0.142483	0.0427929	0.859607	0.979935	0.0200653
MIEN1	0.0579978	5.84999	4.04859	0.150015	0.00732861	0.851092	0.971098	0.262564	3.39447	3.99258	2.60553	0.136469	0.0493523	0.859607	0.979842	0.0201578
NABP2	0.104743	6.79375	5.09883	-0.793754	0.0234769	0.59122	0.91944	0.272097	3.34387	4.86006	2.65613	0.151957	0.0342347	0.859607	0.979482	0.0205178
NSUN5	0.0912829	2.81508	3.46876	3.18492	0.026774	0.54816	0.908826	0.24013	3.15882	3.33173	2.84118	0.155238	0.03172	0.859607	0.979472	0.0205278
WDR74	0.0678006	0.928863	4.28863	5.07114	0.0152956	0.712044	0.949674	0.248935	3.43234	4.08582	2.56766	0.143624	0.0416608	0.859607	0.979403	0.0205968
GEMIN7	0.0448796	21.9281	2.7127	8.07193	0.0085318	0.828634	0.967598	0.226222	2.98024	2.63029	3.01976	0.136736	0.0490093	0.859607	0.979338	0.0206623
ZNF48	0.103296	0.705838	4.39296	5.29416	0.0512846	0.31034	0.870461	0.217667	2.76861	4.24575	3.23139	0.179196	0.0179294	0.859607	0.979178	0.0208217
PPIL1	0.0567673	11.1636	4.45418	-5.16358	0.0151368	0.714557	0.949787	0.157723	4.68494	4.45401	1.31506	0.143016	0.0422578	0.859607	0.979163	0.0208366
NFS1	0.0366764	3.73461	5.46504	2.26539	0.0104044	0.794824	0.960859	0.157982	3.10407	5.37465	2.89593	0.138253	0.0472645	0.859607	0.979153	0.0208473
DCTN2	0.0618787	1.0868	7.07448	4.9132	0.0287077	0.52443	0.906369	0.185812	2.6858	6.85948	3.3142	0.156528	0.0308027	0.859607	0.97914	0.0208601
SNRNP25	0.0732276	4.51987	5.48488	1.48013	0.00859068	0.827563	0.96746	0.284959	3.09288	5.23023	2.90712	0.136343	0.049511	0.859607	0.979103	0.0208971
NDN	0.0510224	9.10849	5.83509	-3.10849	0.00993647	0.803082	0.962951	0.269374	2.52846	5.61879	3.47154	0.137618	0.0479975	0.859607	0.979062	0.0209384
GLOD4	0.0958834	3.64945	5.64953	2.35055	0.0289955	0.521062	0.905418	0.240364	3.61843	5.50275	2.38157	0.156558	0.0307821	0.859607	0.979014	0.0209861
ZNF784	0.136513	3.9546	1.51317	2.0454	0.0465373	0.34716	0.871124	0.259191	3.33325	1.3872	2.66675	0.17395	0.0203588	0.859607	0.978918	0.0210821
POLR3K	0.0843367	19.9001	2.62671	10.0999	0.0253912	0.565803	0.916055	0.290583	3.69408	2.47684	2.30592	0.152803	0.0335502	0.859607	0.978917	0.0210828
SH3BP5L	0.0893627	1.45844	5.38334	4.54156	0.0341167	0.463037	0.896578	0.240696	2.64967	5.34823	3.35033	0.161378	0.0275223	0.859607	0.978831	0.0211689
CTBS	0.162702	8.59838	3.08596	-2.59838	0.0690884	0.203653	0.864918	0.316329	13.4582	3.27397	16.5418	0.195914	0.0119358	0.859607	0.978596	0.0214045
CDC42BPA	0.0606214	21.12	8.27819	8.88001	0.0184884	0.662559	0.93462	0.168458	14.2871	8.40568	15.7129	0.145232	0.040165	0.859607	0.978546	0.0214536
FAM32A	0.0943732	5.15227	5.96957	0.847726	0.0227965	0.600507	0.922316	0.23411	3.26347	5.76227	2.73653	0.14945	0.0363431	0.859607	0.978485	0.0215155
ZNF428	0.0801999	0.467058	5.57833	5.53294	0.0126799	0.755301	0.95426	0.327567	2.61013	5.44974	3.38987	0.139314	0.0460449	0.859607	0.978471	0.021529
ELP6	0.0946549	4.54116	4.43896	1.45884	0.0231432	0.595741	0.920197	0.207572	3.32326	4.25074	2.67674	0.149752	0.0360677	0.859607	0.97845	0.0215496
CCDC24	0.0995092	1.02227	3.12663	4.97773	0.0387085	0.416306	0.885841	0.304311	2.51268	3.09818	3.48732	0.165189	0.025078	0.859607	0.978372	0.0216279
YARS2	0.0497738	5.20471	4.58534	0.795289	0.0204368	0.633754	0.928207	0.132425	3.07415	4.42918	2.92585	0.146764	0.0387148	0.859607	0.978286	0.021714
MPI	0.0787048	1.4848	5.19123	4.5152	0.0380079	0.423218	0.88661	0.168194	2.49646	5.17779	3.50354	0.164236	0.025675	0.859607	0.97823	0.0217702
POLR3GL	0.0842459	7.15718	3.39762	-1.15718	0.0214866	0.618673	0.924223	0.241953	4.4794	3.45739	1.5206	0.147668	0.0378965	0.859607	0.978202	0.021798
GNG3	0.14375	4.13753	5.08312	1.86247	0.0232274	0.594615	0.92019	0.417525	2.17134	4.91645	3.82866	0.149379	0.0363958	0.859607	0.978177	0.0218229
HEY1	0.0663206	16.4237	4.40655	13.5763	0.0334248	0.47046	0.89694	0.187076	2.49167	4.48151	3.50833	0.159563	0.0287285	0.859607	0.978167	0.0218328
EXOSC2	0.057759	1.5545	4.40593	4.4455	0.0438886	0.369098	0.872957	0.107593	4.35673	4.45105	1.64327	0.169976	0.0223797	0.859607	0.978143	0.021857
DLX1	0.0649599	18.9955	2.69336	11.0045	0.0250651	0.570144	0.91753	0.220158	4.30915	2.71198	1.69085	0.151083	0.0349605	0.859607	0.978105	0.0218955
ESRRA	0.0577319	23.453	4.90583	6.54704	0.012071	0.765709	0.955467	0.290118	1.56508	4.6855	4.43492	0.138082	0.0474609	0.859607	0.978101	0.021899
LIN7B	0.11766	3.60704	4.11616	2.39296	0.0185355	0.661891	0.934419	0.397874	2.49104	3.78435	3.50896	0.14448	0.0408624	0.859607	0.978067	0.0219332
QTRT1	0.120162	0.901388	4.4	5.09861	0.0418963	0.386509	0.876389	0.266776	2.26242	4.31434	3.73758	0.167407	0.0237744	0.859607	0.977818	0.0221822
LOC100996842	0.0763419	4.54581	1.46495	1.45419	0.0111649	0.781421	0.9582	0.319332	1.28046	1.36235	4.71954	0.13662	0.0491652	0.859607	0.977792	0.0222078
SCO2	0.129864	2.88765	3.65338	3.11235	0.0417445	0.387874	0.876389	0.301593	2.54737	3.39989	3.45263	0.16691	0.0240512	0.859607	0.97763	0.0223701
CBLN1	0.136782	0.576403	2.12108	5.4236	0.0435563	0.371927	0.873455	0.299668	2.53989	2.07266	3.46011	0.168714	0.0230685	0.859607	0.977621	0.0223786
ATG101	0.110224	4.82952	4.45045	1.17048	0.0204384	0.633727	0.928207	0.368651	3.12893	4.17949	2.87107	0.145553	0.0398477	0.859607	0.977593	0.0224071
CRYBG3	0.106148	7.48709	4.61662	-1.48709	0.0481943	0.333826	0.870461	0.220861	12.6824	4.8372	17.3176	0.173196	0.0207011	0.859607	0.977533	0.0224669
C1orf115	0.100849	23.4962	7.77669	6.50375	0.0605036	0.249729	0.870461	0.269274	2.62524	7.68735	3.37476	0.185456	0.015377	0.859607	0.977504	0.022496
TIMM17B	0.150102	5.31841	4.09146	0.681591	0.0304199	0.504276	0.902448	0.371157	1.92814	3.8028	4.07186	0.155098	0.031826	0.859607	0.977352	0.0226476
MCRS1	0.124194	3.17007	5.37736	2.82993	0.0714307	0.192439	0.864034	0.221009	2.71972	5.17823	3.28028	0.195982	0.0119166	0.859607	0.977278	0.0227216
TMEM120A	0.061692	1.80616	3.57412	4.19384	0.014412	0.726234	0.951043	0.203732	2.25495	3.51951	3.74505	0.138949	0.0464619	0.859607	0.977269	0.0227309
TMEM205	0.105678	4.45156	5.38261	1.54844	0.026633	0.549942	0.909502	0.245261	2.82549	5.21648	3.17451	0.151157	0.0349043	0.859607	0.97726	0.0227401
PRDX5	0.12773	4.52246	7.01975	1.47754	0.0221007	0.609994	0.922816	0.367927	3.01734	6.76111	2.98266	0.146323	0.0391439	0.859607	0.977081	0.0229194
PLD1	0.119883	9.38842	4.67778	-3.38842	0.0356813	0.446561	0.890089	0.285646	12.7152	4.84682	17.2848	0.159874	0.02852	0.859607	0.977065	0.0229351
ZCWPW1	0.0492034	8.81427	2.21635	-2.81427	0.0123592	0.760814	0.95426	0.183194	4.48976	2.26801	1.51024	0.136519	0.0492868	0.859607	0.977054	0.0229465
ADCYAP1.1	0.17198	21.8111	1.28531	8.18891	0.0649356	0.224668	0.870461	0.523522	1.57588	1.12787	4.42412	0.188942	0.0141573	0.859607	0.976971	0.023029
PICK1	0.144003	23.9297	5.19461	6.07028	0.0868506	0.131834	0.864034	0.260653	2.3026	5.09269	3.6974	0.210543	0.00821774	0.859607	0.976804	0.0231962
PEX5	0.0740231	19.6259	5.92501	10.3741	0.0489273	0.328064	0.870461	0.173888	2.36571	5.86163	3.63429	0.172493	0.0210369	0.859607	0.976726	0.0232738
SAE1	0.116666	4.7489	6.74045	1.2511	0.0506604	0.314919	0.870461	0.24334	3.65409	6.49103	2.34591	0.174129	0.0202812	0.859607	0.976661	0.0233386
NEIL2	0.0657566	20.6178	5.11787	9.38221	0.0258677	0.559746	0.913283	0.215289	1.79004	5.09925	4.20996	0.149332	0.0364335	0.859607	0.976659	0.0233407
NEK3	0.0691784	11.1303	2.92932	-5.13026	0.0135159	0.741268	0.95264	0.287443	13.6076	3.18235	16.3924	0.136947	0.048771	0.859607	0.976643	0.0233571
COPS7A	0.081754	3.0208	6.34663	2.9792	0.0385927	0.417444	0.886264	0.238979	2.02951	6.14077	3.97049	0.161959	0.0271381	0.859607	0.9766	0.0234005
MTBP	0.148884	19.096	2.95201	10.904	0.0720371	0.189625	0.864034	0.35801	13.6472	3.13489	16.3528	0.195357	0.012108	0.859607	0.97657	0.0234296
EIF5A	0.0666311	1.52511	6.51238	4.47489	0.0175011	0.67756	0.93996	0.244225	2.12757	6.37365	3.87243	0.140765	0.0445698	0.859607	0.976531	0.0234695
SPEF1	0.118834	21.8446	3.11284	8.15544	0.0234184	0.592008	0.920071	0.427844	1.71293	2.69126	4.28707	0.146644	0.0388322	0.859607	0.976511	0.0234894
THAP3	0.067398	2.98752	3.70289	3.01248	0.0144247	0.726047	0.951043	0.179385	4.01459	3.6424	1.98541	0.137613	0.0480074	0.859607	0.976487	0.0235129
ITGB3BP	0.0913278	10.1793	3.41483	-4.17927	0.0156388	0.70649	0.948484	0.282217	9.46215	3.3944	-3.46215	0.138703	0.0467444	0.859607	0.976411	0.023589
HSPBP1	0.0739798	23.1239	5.20233	6.87607	0.0158968	0.702448	0.947238	0.288397	1.73522	4.94052	4.26478	0.138914	0.0464989	0.859607	0.97638	0.0236203
SLC17A5	0.043597	4.77948	4.99456	1.22052	0.0193212	0.650123	0.931961	0.112321	4.39525	4.92847	1.60475	0.142278	0.0430021	0.859607	0.97634	0.0236602
NDUFB11	0.103449	5.84546	5.08625	0.154542	0.0173704	0.679522	0.940626	0.301574	1.57914	4.90255	4.42086	0.140304	0.0450316	0.859607	0.976324	0.0236758
UCHL1	0.110699	2.82139	9.47265	3.17861	0.0417389	0.387936	0.876389	0.330509	2.98996	9.2377	3.01004	0.164671	0.0254196	0.859607	0.976321	0.0236787
JAM2	0.0704755	8.79532	5.73485	-2.79532	0.0244562	0.578031	0.917696	0.208448	16.9799	5.73536	13.0201	0.147365	0.0381449	0.859607	0.976304	0.0236958
MAPKAPK5.AS1	0.082291	10.6161	4.0108	-4.61612	0.0208341	0.628043	0.928006	0.27609	2.96395	3.76746	3.03605	0.143585	0.0416999	0.859607	0.97621	0.0237904
SIRT6	0.0867051	4.05672	2.29395	1.94328	0.0148046	0.719937	0.950053	0.312747	0.66366	2.21549	5.33634	0.137554	0.0480757	0.859607	0.976208	0.0237918
RPUSD3	0.0913262	2.5672	4.16915	3.4328	0.041911	0.386357	0.876389	0.213413	3.18743	4.11278	2.81257	0.164599	0.0254537	0.859607	0.976168	0.0238317
MRPL55	0.129954	3.0755	4.76383	2.9245	0.0274788	0.539435	0.907911	0.304622	3.15989	4.52281	2.84011	0.150154	0.0357027	0.859607	0.976155	0.0238452
ALDH1B1	0.0840665	5.02348	3.69469	0.976521	0.0335003	0.469632	0.89694	0.19764	3.42438	3.63141	2.57562	0.15601	0.031172	0.859607	0.97605	0.0239498
ANKRD13A	0.0646224	5.12083	5.35053	0.879171	0.0399703	0.404149	0.882417	0.122328	11.3352	5.39791	-5.33521	0.162392	0.0268655	0.859607	0.976003	0.0239968
GOLPH3L	0.0599214	11.7087	4.11411	-5.70872	0.0156261	0.706677	0.948484	0.203229	13.5155	4.27439	16.4845	0.137918	0.0476424	0.859607	0.97592	0.02408
KCNJ13	0.171773	20.4879	1.99103	9.51205	0.0303653	0.504934	0.902448	0.371074	15.489	2.4037	14.511	0.152632	0.033696	0.859607	0.975901	0.0240985
MRPL58	0.12034	7.24832	3.49324	-1.24832	0.0430598	0.376242	0.874691	0.26469	3.97096	3.23987	2.02904	0.165291	0.0250147	0.859607	0.975879	0.0241213
ERH	0.0813572	10.7128	5.61052	-4.71279	0.0190425	0.654225	0.932889	0.250153	3.75361	5.53852	2.24639	0.141133	0.0441855	0.859607	0.975794	0.024206
SMIM10	0.169895	5.56556	1.85855	0.434443	0.0484261	0.331942	0.870461	0.380618	8.14529	2.02036	-2.14529	0.170153	0.0222851	0.859607	0.975578	0.0244223
MORN3	0.100507	21.2219	1.44783	8.77809	0.0147725	0.720452	0.950053	0.359875	1.99756	1.21959	4.00244	0.136299	0.0495573	0.859607	0.97543	0.0245703
FOXP1.IT1	0.217392	18.799	1.10597	11.201	0.0220985	0.610031	0.922816	0.551583	14.8763	1.65645	15.1237	0.143265	0.0420095	0.859607	0.975186	0.0248144
CHGB	0.126419	22.7311	6.79467	7.26888	0.0540108	0.291318	0.870461	0.335655	3.70601	6.77753	2.29399	0.174975	0.0198714	0.859607	0.97505	0.0249503
RRNAD1	0.0775216	2.06652	2.48808	3.93348	0.0243565	0.579305	0.917696	0.240986	23.2632	2.51712	6.73684	0.145317	0.0400846	0.859607	0.975048	0.0249524
PIGBOS1	0.1096	14.4215	1.95284	15.5785	0.0276433	0.5374	0.906754	0.239382	4.78457	1.80842	1.21543	0.148587	0.0370953	0.859607	0.975035	0.0249652
WDR46	0.0614841	0.637129	4.56094	5.36287	0.0189054	0.656274	0.932899	0.226057	3.62616	4.41696	2.37384	0.139827	0.0455332	0.859607	0.975022	0.024978
PTOV1.AS1	0.126718	21.6406	2.27849	8.35935	0.0472797	0.341124	0.870875	0.298619	16.375	2.60106	13.625	0.168189	0.0233467	0.859607	0.975016	0.0249837
FMN2	0.0785983	21.6284	6.73853	8.37161	0.0258031	0.56059	0.913332	0.232751	16.0993	6.87593	13.9007	0.146249	0.0392058	0.859607	0.974749	0.0252506
VASH2	0.140581	21.0389	1.30983	8.9611	0.0271838	0.543132	0.908237	0.37057	14.3319	1.81439	15.6681	0.146839	0.0386501	0.859607	0.974197	0.0258028
CLSPN	0.185513	3.04925	2.06431	2.95075	0.0752602	0.175431	0.864034	0.3679	3.97961	1.93992	2.02039	0.194876	0.0122531	0.859607	0.974167	0.0258327
ABCF2	0.0597644	0.893142	6.12897	5.10686	0.0304722	0.503624	0.902448	0.136713	3.1755	6.00545	2.8245	0.149965	0.0358635	0.859607	0.974087	0.0259131
DHRS4	0.154946	20.2626	2.13569	9.7374	0.0219877	0.611569	0.922816	0.357882	3.55369	2.12191	2.44631	0.141346	0.0439621	0.859607	0.973995	0.0260049
PAFAH1B3	0.128087	3.42742	3.57938	2.57258	0.0301524	0.507375	0.902448	0.300103	2.71096	3.36486	3.28904	0.149398	0.0363844	0.859607	0.973913	0.0260874
KIF22	0.0692048	3.43364	4.06854	2.56636	0.0216948	0.615718	0.924151	0.234696	1.79346	3.92894	4.20654	0.140879	0.0444523	0.859607	0.973874	0.0261258
DAP3	0.0835492	3.09018	5.21366	2.90982	0.0407834	0.396594	0.880379	0.154676	2.74447	5.1726	3.25553	0.159734	0.0286189	0.859607	0.973706	0.0262938
SENP8	0.0774711	9.42616	2.46845	-3.42616	0.0372254	0.430888	0.887276	0.132256	7.37702	2.59095	-1.37702	0.156049	0.0311521	0.859607	0.973626	0.0263742
ZNF622	0.0931554	3.70545	5.17181	2.29455	0.0186991	0.659421	0.933766	0.250884	4.09698	5.02129	1.90302	0.13747	0.0481661	0.859607	0.973598	0.0264019
CDR2	0.0540164	23.114	4.51722	6.88596	0.0190268	0.654467	0.932889	0.189006	3.84884	4.42216	2.15116	0.137713	0.0478815	0.859607	0.973545	0.0264546
MFAP1	0.0751851	6.41207	4.4248	-0.412068	0.0224071	0.605842	0.922816	0.224262	4.61991	4.40402	1.38009	0.141071	0.0442524	0.859607	0.973531	0.0264688
FAS	0.159221	4.25758	3.0625	1.74242	0.0272623	0.542128	0.908237	0.284446	15.4039	3.3038	14.5961	0.145437	0.0399601	0.859607	0.97321	0.0267897
HAGHL	0.120479	23.9873	4.23035	6.0127	0.0354725	0.448749	0.890205	0.353792	0.503857	3.91024	5.49614	0.153387	0.0331147	0.859607	0.97302	0.0269797
NAXD	0.0989057	0.455181	5.3742	5.54482	0.0636082	0.231909	0.870461	0.196099	0.878367	5.27545	5.12163	0.181419	0.01702	0.859607	0.972934	0.0270658
TUBB3	0.199643	23.0158	4.48472	6.98415	0.0838083	0.142177	0.864034	0.495721	0.819434	4.11787	5.18057	0.201594	0.0103041	0.859607	0.972916	0.0270843
NDRG4	0.0955647	23.5374	9.55175	6.46255	0.076789	0.168916	0.864034	0.233881	1.6294	9.33302	4.3706	0.194535	0.0123606	0.859607	0.972877	0.0271228
LRPAP1	0.0924903	1.49676	6.99703	4.50324	0.042266	0.383233	0.875613	0.24905	2.5713	6.87865	3.4287	0.159964	0.0284588	0.859607	0.972841	0.0271591
RAB11B.AS1	0.146641	11.0562	1.02042	-5.05621	0.0330707	0.474266	0.898765	0.320113	6.36125	0.943285	-0.361248	0.150759	0.0352224	0.859607	0.972835	0.0271655
NDUFS8	0.123681	3.87532	5.4304	2.12468	0.0282236	0.530298	0.906754	0.29121	2.86938	5.27963	3.13062	0.145857	0.0395481	0.859607	0.972798	0.0272025
HELLS	0.148538	20.4176	2.78779	9.58237	0.048246	0.333406	0.870461	0.332235	15.1136	2.98511	14.8864	0.165736	0.0247379	0.859607	0.972703	0.0272971
NSG1	0.0612255	23.4222	6.35506	6.57781	0.0239609	0.584603	0.918464	0.26909	3.83623	6.22721	2.16377	0.141357	0.0439507	0.859607	0.972637	0.0273633
ALDOC	0.129442	5.03065	9.46082	0.969346	0.0397767	0.406009	0.882962	0.243993	2.44728	9.3125	3.55272	0.15691	0.0305359	0.859607	0.972448	0.0275518
UQCRC1	0.0950635	2.68657	7.12306	3.31343	0.0221454	0.609406	0.922816	0.288001	2.20332	6.78873	3.79668	0.13873	0.0467166	0.859607	0.972054	0.0279461
CREB3	0.0891519	3.13161	5.45062	2.86839	0.0284612	0.527379	0.906754	0.174015	2.69323	5.33542	3.30677	0.144192	0.0411342	0.859607	0.971446	0.0285545
FADS2	0.11011	1.01925	6.36526	4.98075	0.0335093	0.469536	0.89694	0.28224	1.45071	6.33763	4.54929	0.149124	0.03661	0.859607	0.971367	0.0286327
LOC102724094	0.147672	11.2648	0.98579	-5.26482	0.0246979	0.574954	0.917666	0.548157	3.33029	0.719739	2.66971	0.140199	0.0451362	0.859607	0.971284	0.028716
NOSIP	0.134322	3.3255	4.48653	2.6745	0.0297836	0.511602	0.903372	0.279912	2.67985	4.33443	3.32015	0.145037	0.0403408	0.859607	0.971103	0.0288975
HCFC1R1	0.110451	6.88555	3.85665	-0.885549	0.0301953	0.506884	0.902448	0.32002	1.66182	3.65902	4.33818	0.145374	0.0400256	0.859607	0.971041	0.0289587
SARS	0.0986183	4.67421	7.79618	1.32579	0.0251443	0.569106	0.916944	0.287076	3.7808	7.57323	2.2192	0.140287	0.0450465	0.859607	0.971015	0.028985
RASGEF1A	0.0547473	1.14303	5.71759	4.85697	0.0330413	0.474592	0.898765	0.127273	2.51338	5.61338	3.48662	0.148117	0.0374874	0.859607	0.970974	0.0290263
CPNE7	0.13237	2.29364	4.16743	3.70636	0.0489099	0.328212	0.870461	0.321989	3.09638	4.0922	2.90362	0.16398	0.0258287	0.859607	0.970967	0.0290334
TMEM255A	0.123483	8.16492	1.3089	-2.16492	0.0210505	0.624893	0.926563	0.378134	13.0443	1.71256	16.9557	0.136094	0.0497579	0.859607	0.970945	0.0290554
BBX	0.0816356	10.1501	6.82175	-4.15014	0.0437698	0.370093	0.872957	0.176184	13.6305	6.99553	16.3695	0.158274	0.0295909	0.859607	0.970534	0.029466
MRPL40	0.0777404	8.20354	4.36196	-2.20354	0.0252227	0.568034	0.916305	0.193671	3.40877	4.218	2.59123	0.139308	0.046052	0.859607	0.970219	0.0297805
GS1.124K5.4	0.135541	8.69833	0.93878	-2.69833	0.0272668	0.542069	0.908237	0.333975	4.02735	0.875681	1.97265	0.141322	0.0439912	0.859607	0.970201	0.029799
UQCRFS1	0.103954	5.4338	6.11497	0.566199	0.0232302	0.594585	0.92019	0.295537	2.72376	5.85882	3.27624	0.137255	0.0484116	0.859607	0.970178	0.0298218
KCNA5	0.158729	2.4804	2.10645	3.5196	0.0824087	0.147162	0.864034	0.338027	2.73046	2.2657	3.26954	0.196429	0.0117735	0.859607	0.970174	0.0298261
EIF4E2	0.0495452	0.38554	5.82946	5.61446	0.0237678	0.587169	0.918464	0.155031	2.78964	5.76844	3.21036	0.137775	0.0478032	0.859607	0.970168	0.0298325
AIFM3	0.102303	0.145873	5.67058	5.85413	0.0323782	0.482026	0.898765	0.239885	2.51838	5.54144	3.48162	0.146371	0.0390984	0.859607	0.970158	0.0298424
ATP5G2	0.128239	3.54001	5.41563	2.45999	0.0480581	0.33487	0.870875	0.241375	3.42809	5.41217	2.57191	0.161853	0.0272064	0.859607	0.969995	0.0300054
CDKN2D	0.126334	23.4767	5.80266	6.52328	0.0290267	0.520663	0.905418	0.359893	2.45844	5.53578	3.54156	0.142783	0.0424848	0.859607	0.969962	0.0300381
FAM149A	0.143727	4.77512	4.83328	1.22488	0.0571551	0.270371	0.870461	0.249922	3.49122	4.64748	2.50878	0.1708	0.021935	0.859607	0.969872	0.0301285
BPHL	0.0716341	21.5514	3.75583	8.44859	0.0252116	0.568177	0.916305	0.153415	6.14763	3.85938	-0.147631	0.138524	0.0469692	0.859607	0.969617	0.0303832
ASNA1	0.141239	5.43657	4.86606	0.563432	0.0310866	0.496526	0.901561	0.321761	3.92738	4.7691	2.07262	0.143267	0.0420088	0.859607	0.968667	0.0313332
HPSE2	0.142157	5.51216	2.36287	0.487836	0.0253032	0.56699	0.916055	0.457334	22.1129	1.92559	7.88706	0.137287	0.048371	0.859607	0.968492	0.0315075
HARS2	0.0667068	22.7606	4.51118	7.23943	0.0385864	0.417503	0.886264	0.122181	3.60661	4.54308	2.39339	0.150527	0.0353903	0.859607	0.968458	0.0315417
SNAP47	0.0996426	3.15359	6.20423	2.84641	0.0470964	0.342602	0.870875	0.188314	1.47591	5.98665	4.52409	0.158746	0.0292678	0.859607	0.968221	0.0317787
ZNF44	0.0651333	9.70022	4.60006	-3.70022	0.0316119	0.49057	0.899422	0.135366	13.4502	4.69129	16.5498	0.143132	0.0421497	0.859607	0.968106	0.0318939
SUGT1	0.0475639	13.6454	5.5036	16.3546	0.0250399	0.570464	0.917583	0.14155	13.5397	5.63326	16.4603	0.136426	0.0494043	0.859607	0.967996	0.0320035
PRMT1	0.103391	3.26798	5.82563	2.73202	0.0265561	0.550928	0.909502	0.242508	2.31935	5.62435	3.68065	0.137457	0.0481818	0.859607	0.967622	0.0323778
AP2M1	0.117742	3.2676	8.76088	2.7324	0.0281408	0.531285	0.906754	0.305057	3.2049	8.42659	2.7951	0.138793	0.046644	0.859607	0.967413	0.032587
NOP56	0.0546777	0.506775	5.88398	5.49323	0.0281809	0.53079	0.906754	0.146584	4.52912	5.89505	1.47088	0.138814	0.046612	0.859607	0.967392	0.0326084
PSEN2	0.0807366	1.70292	4.48577	4.29708	0.0288099	0.523249	0.906123	0.2037	4.14446	4.32204	1.85554	0.139374	0.0459815	0.859607	0.967335	0.0326646
GBA2	0.103595	23.5767	6.58807	6.4233	0.0706769	0.196013	0.864034	0.198613	1.55091	6.43945	4.44909	0.180709	0.0172855	0.859607	0.966877	0.0331228
PSMD3	0.088392	23.594	5.89459	6.40599	0.0374014	0.429156	0.887048	0.21601	1.55658	5.84009	4.44342	0.147098	0.0383832	0.859607	0.966583	0.0334167
TUSC2	0.0994033	3.04606	5.09454	2.95394	0.0393671	0.409962	0.883305	0.238467	2.69829	4.95579	3.30171	0.149024	0.0366982	0.859607	0.966552	0.033448
ZNF688	0.148526	4.04313	3.34555	1.95687	0.0450449	0.359265	0.872604	0.281608	3.79932	3.30253	2.20068	0.154668	0.0321583	0.859607	0.966526	0.0334737
TMEM187	0.12579	5.62284	1.36528	0.377162	0.0437125	0.370602	0.872957	0.32726	2.01973	1.21851	3.98027	0.153129	0.0332933	0.859607	0.96636	0.0336402
ACAD8	0.0649496	22.2713	5.52945	7.72873	0.092266	0.115656	0.864034	0.1282	1.85689	5.47214	4.14311	0.201501	0.0103247	0.859607	0.966188	0.0338124
THAP11	0.110452	4.26337	4.51335	1.73663	0.0379357	0.423922	0.88661	0.198233	4.24404	4.29588	1.75596	0.147015	0.0384807	0.859607	0.966051	0.033949
RNF113A	0.115046	6.07713	2.72626	-0.0771309	0.0283951	0.528186	0.906754	0.315295	3.00504	2.60033	2.99496	0.13732	0.0483333	0.859607	0.965909	0.0340913
FASTK	0.0975779	2.06637	5.21685	3.93363	0.0389669	0.413842	0.885225	0.242183	2.337	5.10185	3.663	0.147889	0.0376759	0.859607	0.965906	0.0340942
HSD11B1L	0.124592	0.959987	5.44378	5.04001	0.039092	0.412611	0.884487	0.305085	2.46622	5.19099	3.53378	0.147916	0.0376581	0.859607	0.965821	0.0341788
SGCB	0.0780453	10.5249	6.6224	-4.52494	0.0275848	0.538128	0.907226	0.234435	14.0502	6.78899	15.9498	0.13637	0.0494768	0.859607	0.96579	0.0342101
PHB	0.159662	5.521	5.56691	0.478997	0.052018	0.305043	0.870461	0.266999	3.32203	5.41758	2.67797	0.16065	0.0280176	0.859607	0.965644	0.034356
RAD51D	0.10291	23.4558	2.86703	6.54423	0.0774283	0.166348	0.864034	0.159484	0.71879	2.86153	5.28121	0.185981	0.0152069	0.859607	0.965561	0.0344386
SLC44A1	0.120601	9.05612	7.77846	-3.05612	0.0593614	0.256604	0.870461	0.238228	13.4601	7.83076	16.5399	0.167901	0.0235161	0.859607	0.965552	0.0344478
AP4M1	0.103049	0.212211	3.38845	5.78779	0.0576455	0.267237	0.870461	0.193607	2.22732	3.2711	3.77268	0.165578	0.0248517	0.859607	0.965018	0.0349822
CUTA	0.11524	5.74961	5.6884	0.250393	0.0312794	0.494345	0.900261	0.284139	3.34835	5.53595	2.65165	0.139045	0.0463494	0.859607	0.964873	0.0351267
DTD1	0.120151	3.77918	5.55909	2.22082	0.0292355	0.518195	0.905325	0.283321	4.10346	5.30607	1.89654	0.13682	0.048914	0.859607	0.964717	0.0352832
RPS6KA4	0.113359	0.51985	4.92464	5.48015	0.0458352	0.352849	0.872284	0.30853	1.50383	4.72586	4.49617	0.15329	0.0331766	0.859607	0.964596	0.0354042
NIT1	0.132634	1.7161	3.88113	4.2839	0.13325	0.0410353	0.864034	0.201214	2.18207	3.83602	3.81793	0.240618	0.0037497	0.859607	0.964515	0.0354853
PISD	0.107687	1.94182	5.38623	4.05818	0.0695511	0.201456	0.864501	0.17736	3.0087	5.39438	2.9913	0.176821	0.0190338	0.859607	0.964431	0.0355693
DUS3L	0.120908	1.92053	3.0588	4.07947	0.0427512	0.378934	0.874866	0.310799	2.37352	2.89454	3.62648	0.149849	0.0359795	0.859607	0.964291	0.0357087
USP5	0.0900966	23.1854	6.93044	6.81465	0.042325	0.382724	0.8755	0.22617	2.56962	6.81209	3.43038	0.149355	0.0364193	0.859607	0.964232	0.0357678
DDIT4L	0.146673	10.2638	2.30099	-4.26384	0.0383997	0.419343	0.886305	0.315118	13.8549	2.53287	16.1451	0.144616	0.0407421	0.859607	0.963491	0.0365093
GLS2	0.0905424	2.07287	5.68057	3.92713	0.0620538	0.240699	0.870461	0.17588	3.58764	5.47153	2.41236	0.167889	0.0235253	0.859607	0.963111	0.0368893
ATP6V0D1	0.105433	23.3333	6.46455	6.66667	0.0327635	0.477658	0.898765	0.24767	2.46676	6.36812	3.53324	0.138194	0.0473179	0.859607	0.962731	0.0372693
ZNF169	0.105136	23.5615	3.77284	6.43853	0.0752157	0.175617	0.864034	0.174719	5.4905	3.76755	0.509503	0.180622	0.0173168	0.859607	0.962707	0.0372927
SLC52A2	0.110567	0.57598	2.73063	5.42402	0.0363615	0.439602	0.88857	0.27538	2.66812	2.68294	3.33188	0.14136	0.0439464	0.859607	0.962321	0.0376791
MOB2	0.0970112	2.37816	4.71657	3.62184	0.033441	0.470285	0.89694	0.250051	2.26983	4.6259	3.73017	0.138287	0.0472254	0.859607	0.962169	0.0378314
FBLL1	0.166329	1.1542	3.90117	4.8458	0.0395587	0.408164	0.882962	0.368442	1.72135	3.56726	4.27865	0.144378	0.0409585	0.859607	0.962137	0.0378627
DIRAS3	0.118172	6.08773	1.84445	-0.0877264	0.0384056	0.419279	0.886305	0.285862	6.80145	1.83879	-0.80145	0.143093	0.0421831	0.859607	0.961996	0.0380043
SMUG1	0.0851952	6.38439	4.46406	-0.384391	0.0313353	0.493706	0.899963	0.175459	3.4134	4.30716	2.5866	0.135999	0.0498696	0.859607	0.961974	0.0380264
MLF2	0.118171	0.148429	6.47417	5.85157	0.0489385	0.327975	0.870461	0.268917	1.73989	6.28943	4.26011	0.153496	0.0330257	0.859607	0.961858	0.0381417
ANKRD20A7P	0.342406	19.9816	1.91774	10.0184	0.0485218	0.3312	0.870461	0.631442	11.5164	2.35718	-5.51639	0.15264	0.0336846	0.859607	0.961418	0.0385821
MRPS18B	0.145967	5.51558	4.59875	0.48442	0.0615998	0.24326	0.870461	0.23139	3.39907	4.51865	2.60093	0.165158	0.0251008	0.859607	0.960836	0.0391642
TMEM55B	0.0893821	0.391785	4.97732	5.60821	0.0516785	0.307461	0.870461	0.200659	1.28535	4.82897	4.71465	0.155226	0.0317271	0.859607	0.960825	0.0391749
N4BP2L2	0.0751026	11.1839	7.55254	-5.18387	0.0379939	0.42336	0.88661	0.159893	14.3298	7.61654	15.6702	0.141522	0.0437827	0.859607	0.960805	0.0391948
HARS	0.0915966	21.2248	6.31273	8.7752	0.0454218	0.356159	0.872284	0.145466	3.04882	6.27867	2.95118	0.148886	0.0368284	0.859607	0.96074	0.0392596
RPN1	0.0949327	6.88442	7.1323	-0.884425	0.0329158	0.476001	0.898765	0.18866	4.1216	6.95799	1.8784	0.136055	0.0498049	0.859607	0.960402	0.0395976
TMEM223	0.128193	6.30892	3.62596	-0.308921	0.0465819	0.346794	0.870875	0.213843	2.62922	3.46461	3.37078	0.149647	0.0361645	0.859607	0.96033	0.0396701
ZSWIM3	0.117697	23.7053	2.67678	6.29467	0.0776942	0.165259	0.864034	0.15878	3.25014	2.69495	2.74986	0.180492	0.0173723	0.859607	0.96004	0.0399605
MVD	0.15331	1.2563	4.44648	4.7437	0.0715542	0.191855	0.864034	0.343758	0.959972	4.32657	5.04003	0.174164	0.0202627	0.859607	0.959855	0.0401448
ARPC5L	0.117983	22.6501	5.63507	7.34993	0.0380452	0.422842	0.88661	0.265781	2.67498	5.41569	3.32502	0.140626	0.0447078	0.859607	0.959825	0.0401754
ZFYVE27	0.0837813	0.612039	6.0943	5.38796	0.0439818	0.368278	0.872646	0.174202	2.1664	5.97429	3.8336	0.146356	0.039114	0.859607	0.959603	0.0403967
GPN2	0.142414	1.13055	3.41729	4.86945	0.0521908	0.303851	0.870461	0.250793	1.71909	3.30005	4.28091	0.154443	0.0323163	0.859607	0.959477	0.0405226
SST	0.324957	20.2608	2.39362	9.73922	0.0501975	0.318362	0.870461	0.914583	2.86382	1.92883	3.13618	0.151802	0.0343621	0.859607	0.95878	0.04122
BMS1P10	0.138282	14.983	2.57246	15.017	0.0411094	0.393662	0.879173	0.244959	11.2039	2.61432	-5.20389	0.142212	0.0430833	0.859607	0.95826	0.0417401
PTP4A3	0.187905	2.05386	2.9414	3.94614	0.0598315	0.253774	0.870461	0.328455	2.841	2.90861	3.159	0.160805	0.027913	0.859607	0.95812	0.0418803
ATPAF1	0.0563855	6.34199	6.95139	-0.341987	0.0525945	0.301097	0.870461	0.111374	8.72003	6.99298	-2.72003	0.153312	0.0331631	0.859607	0.957864	0.0421358
GPT	0.160063	21.9401	1.56247	8.0599	0.0435398	0.372069	0.873455	0.352136	1.85604	1.56794	4.14396	0.143792	0.041495	0.859607	0.957383	0.0426168
LINC01547	0.151271	23.8581	1.10708	6.14193	0.0565609	0.274195	0.870461	0.438015	1.35732	0.940568	4.64268	0.156715	0.0306675	0.859607	0.957281	0.0427186
ACTR1A	0.107757	2.87776	7.51256	3.12224	0.0968316	0.103175	0.864034	0.18736	2.00044	7.32877	3.99956	0.196728	0.0116767	0.859607	0.956983	0.0430167
ZNF800	0.152337	11.5103	5.3896	-5.5103	0.096593	0.10377	0.864034	0.214582	13.9879	5.52076	16.0121	0.196019	0.0119052	0.859607	0.956437	0.0435625
DLG3	0.0686445	20.2129	7.06192	9.78715	0.0377631	0.425655	0.88661	0.216224	3.10874	6.95963	2.89126	0.137016	0.0486884	0.859607	0.956245	0.0437553
CEP95	0.0809758	0.581252	4.27934	5.41875	0.0385284	0.418087	0.886264	0.192554	16.1488	4.4612	13.8512	0.137505	0.0481312	0.859607	0.955928	0.044072
PDCD2L	0.137363	4.2826	2.48291	1.7174	0.0479017	0.336163	0.870875	0.302259	2.45696	2.21455	3.54304	0.146638	0.0388358	0.859607	0.95565	0.0443495
SLC35C2	0.139641	0.339384	4.392	5.66062	0.112041	0.0705013	0.864034	0.262093	1.06006	4.30572	4.93994	0.210476	0.00823054	0.859607	0.955305	0.0446953
MPDU1	0.15907	4.9361	4.59184	1.0639	0.0623183	0.239254	0.870461	0.243359	3.00229	4.40015	2.99771	0.160441	0.0281457	0.859607	0.954965	0.0450348
CTU2	0.138661	1.94573	3.33236	4.05427	0.0622058	0.239868	0.870461	0.260296	2.13067	3.16	3.86933	0.160074	0.0283862	0.859607	0.954666	0.0453344
KIF9	0.113004	20.2704	2.75671	9.72962	0.0830847	0.144695	0.864034	0.165465	3.08439	2.74798	2.91561	0.180694	0.0172926	0.859607	0.954368	0.0456318
KRBOX1	0.152392	21.1693	1.107	8.83065	0.0699282	0.199665	0.864034	0.295745	3.9666	1.03103	2.0334	0.167371	0.0237957	0.859607	0.954187	0.0458132
RCCD1	0.100359	21.3906	3.79562	8.60935	0.0569714	0.27154	0.870461	0.146433	3.76037	3.81771	2.23963	0.154306	0.0324372	0.859607	0.954048	0.045952
RETREG3	0.0631363	1.4167	5.94574	4.5833	0.0497419	0.321769	0.870461	0.145396	2.86344	5.93062	3.13656	0.14706	0.0384259	0.859607	0.954026	0.0459741
RSG1	0.132038	2.78746	2.52617	3.21254	0.0497018	0.322077	0.870461	0.28293	2.65294	2.50725	3.34706	0.146974	0.0385241	0.859607	0.953972	0.0460281
TUBA8	0.190902	0.332747	2.19149	5.66725	0.10402	0.0862124	0.864034	0.381307	2.29062	2.06816	3.70938	0.201054	0.0104407	0.859607	0.95369	0.0463099
CWF19L1	0.077792	17.0878	4.77356	12.9122	0.0441835	0.366597	0.872646	0.174241	5.78354	4.75128	0.216461	0.14104	0.0442887	0.859607	0.95346	0.0465405
CPLX2	0.0972114	23.0719	9.14697	6.92805	0.041719	0.388114	0.876389	0.21184	1.56444	9.04249	4.43556	0.138303	0.0472104	0.859607	0.953126	0.0468735
RELL2	0.145188	22.7064	4.36827	7.2936	0.0794055	0.15839	0.864034	0.359874	1.57956	3.98528	4.42044	0.175734	0.0195198	0.859607	0.952848	0.0471517
RNF25	0.145057	4.7181	3.76495	1.2819	0.0511236	0.311545	0.870461	0.257904	3.37102	3.52731	2.62898	0.147119	0.0383676	0.859607	0.952439	0.0475609
CSRNP1	0.165833	23.1876	3.88221	6.81244	0.104031	0.0861847	0.864034	0.364911	0.870095	3.91181	5.12991	0.199975	0.0107474	0.859607	0.952381	0.0476193
CYB561D2	0.151269	3.2044	2.75308	2.7956	0.0462451	0.349558	0.872284	0.252063	3.09076	2.59277	2.90924	0.142085	0.0432149	0.859607	0.952246	0.0477537
DDX23	0.102735	3.34772	5.88761	2.65228	0.0424721	0.381381	0.874866	0.191147	3.50969	5.83429	2.49031	0.138135	0.0473883	0.859607	0.952038	0.0479615
KARS	0.136969	5.80593	6.10741	0.194072	0.0505781	0.315516	0.870461	0.192565	4.40522	5.97834	1.59478	0.145193	0.0401935	0.859607	0.95075	0.0492502
ANXA5	0.216485	7.39967	5.49028	-1.39967	0.160785	0.0200357	0.864034	0.179658	12.1218	5.58652	17.8782	0.0548273	0.311817	0.870083	0.0498807	0.950119
PLEKHG5	0.238131	22.8888	5.72424	7.1112	0.138113	0.036119	0.864034	0.133222	3.86373	5.98968	2.13627	0.0319654	0.511951	0.888737	0.049653	0.950347
ZNF696	0.189559	0.309876	2.91297	5.69012	0.148421	0.027691	0.864034	0.139672	1.7215	2.92907	4.2785	0.0422163	0.410709	0.879232	0.0495889	0.950411
TYSND1	0.204944	22.4339	3.50126	7.56608	0.12874	0.0460748	0.864034	0.0908169	17.5151	3.55033	12.4849	0.0224801	0.626482	0.90155	0.049527	0.950473
LOC101928524	0.245499	20.2684	2.29959	9.73164	0.129991	0.0445854	0.864034	0.129422	18.2395	2.55652	11.7605	0.0236226	0.611564	0.900992	0.0494003	0.9506
PDF	0.400708	0.606133	1.0307	5.39387	0.133296	0.0409869	0.864034	0.234342	5.31382	0.781349	0.686178	0.0269151	0.57003	0.896148	0.0493918	0.950608
CBR1	0.234222	8.09378	5.96128	-2.09378	0.129767	0.0448501	0.864034	0.101169	9.15975	5.88135	-3.15975	0.0233414	0.615237	0.901266	0.0493427	0.950657
SCAND2P	0.141496	21.1919	4.07953	8.8081	0.134242	0.0399964	0.864034	0.0891477	12.9584	4.32674	17.0416	0.0276449	0.5612	0.894623	0.0491221	0.950878
ZSCAN22	0.233307	22.8943	2.00368	7.10575	0.138447	0.0358194	0.864034	0.138117	20.3036	2.28363	9.69636	0.0317987	0.513779	0.889205	0.0490616	0.950938
IRGQ	0.132099	21.9549	7.09858	8.04507	0.138888	0.0354373	0.864034	0.0692262	23.7709	7.11886	6.22908	0.0319896	0.511681	0.888737	0.0487991	0.951201
RELL1	0.262139	5.54113	3.40009	0.458868	0.135204	0.0389774	0.864034	0.136266	6.35876	3.47975	-0.358764	0.0282278	0.554323	0.893765	0.0487215	0.951279
CERS5	0.147148	21.3982	4.66269	8.60178	0.136197	0.0379691	0.864034	0.0780392	17.0825	4.89129	12.9175	0.0291764	0.543248	0.891611	0.0486731	0.951327
FAM153A.FAM153B	0.437903	21.7122	3.20089	8.28779	0.139935	0.034451	0.864034	0.233792	19.9307	3.39786	10.0693	0.0326102	0.505095	0.888554	0.048328	0.951672
TIMP4	0.190116	2.23758	1.73658	3.76242	0.138225	0.0360144	0.864034	0.117905	9.16949	1.91516	-3.16949	0.0307833	0.524949	0.889205	0.0482006	0.951799
BICD2	0.116515	23.742	6.20057	6.25796	0.170417	0.0155286	0.864034	0.0720952	1.21198	6.24407	4.78802	0.0629158	0.260875	0.862394	0.0481337	0.951866
GLE1	0.107303	2.43614	4.21505	3.56386	0.174248	0.0140228	0.864034	0.0743999	5.58629	4.2729	0.41371	0.0667352	0.239952	0.861823	0.0481216	0.951878
DHRS13	0.287049	1.99304	1.5355	4.00696	0.152944	0.0245401	0.864034	0.151781	3.98212	1.46152	2.01788	0.0454098	0.383295	0.878959	0.0481003	0.9519
OAS1	0.246254	9.71697	2.07351	-3.71697	0.127762	0.0471969	0.864034	0.18252	2.34649	2.04044	3.65351	0.0201627	0.657812	0.907068	0.048032	0.951968
PRKCQ	0.229617	8.75886	3.81796	-2.75886	0.144644	0.0304854	0.864034	0.111407	6.83784	3.60479	-0.837836	0.036921	0.460419	0.884125	0.0478875	0.952112
SAMSN1	0.562555	9.78783	1.90947	-3.78783	0.140961	0.0335459	0.864034	0.264279	5.83642	1.88692	0.163578	0.033155	0.499333	0.888554	0.0477851	0.952215
ACTR5	0.136852	1.72285	3.0297	4.27715	0.176412	0.0132501	0.864034	0.0936089	2.33672	3.01108	3.66328	0.0685593	0.230305	0.861823	0.0477338	0.952266
SDHAP2	0.392918	19.1342	4.65932	10.8658	0.135125	0.0390521	0.864034	0.190571	23.279	4.95448	6.72096	0.0272387	0.566131	0.896017	0.0477018	0.952298
C1orf131	0.142235	9.0476	3.28386	-3.0476	0.1494	0.0269659	0.864034	0.0807867	7.20909	3.23864	-1.20909	0.0414255	0.417642	0.879232	0.0476128	0.952387
FLJ33534	0.232862	20.7647	2.5009	9.23529	0.137301	0.0368918	0.864034	0.10204	3.85107	2.43675	2.14893	0.0293026	0.541785	0.891484	0.0475865	0.952413
FANCG	0.172483	23.3174	2.22844	6.68258	0.145498	0.0298335	0.864034	0.126725	22.7781	2.3504	7.22193	0.0374851	0.454855	0.883122	0.0475687	0.952431
NOP14.AS1	0.226409	0.731286	3.05954	5.26871	0.131932	0.0424457	0.864034	0.0991552	16.816	3.17132	13.184	0.0239002	0.608008	0.900173	0.0475495	0.95245
HIF3A	0.492195	23.2449	2.50836	6.7551	0.15646	0.0223961	0.864034	0.384081	22.3826	2.92814	7.61737	0.0480936	0.36156	0.875766	0.0471645	0.952835
PIGS	0.140097	1.21981	4.61204	4.78019	0.138738	0.0355739	0.864034	0.0814692	0.527302	4.67903	5.4727	0.0303372	0.529938	0.889205	0.0471354	0.952865
EVI2A	0.448274	10.1517	6.17021	-4.15174	0.166725	0.0171232	0.864034	0.337756	11.2187	5.89455	-5.21873	0.0582444	0.289291	0.86465	0.0470493	0.952951
ADCK1	0.18459	22.8173	2.75458	7.18273	0.137793	0.0364371	0.864034	0.0987525	2.32216	2.74035	3.67784	0.0292838	0.541997	0.891611	0.047018	0.952982
SH3KBP1	0.121279	1.52042	5.64765	4.47958	0.132198	0.0421703	0.864034	0.0410697	7.64632	5.7092	-1.64632	0.0235786	0.612129	0.900992	0.0469034	0.953097
KLHL14	0.281553	17.7041	2.44617	12.2959	0.139883	0.0345094	0.864034	0.194834	1.18015	2.17005	4.81985	0.0310995	0.521509	0.889205	0.0467369	0.953263
SLC31A2	0.344308	7.74263	2.33431	-1.74263	0.132564	0.0417633	0.864034	0.174842	9.49456	2.15695	-3.49456	0.0237292	0.610216	0.900992	0.0466864	0.953314
ZNF396	0.16467	5.89367	2.51818	0.106327	0.134307	0.0399338	0.864034	0.0792606	11.0131	2.44229	-5.01314	0.0252705	0.590382	0.89772	0.0464622	0.953538
STK35	0.227239	23.7583	4.85806	6.24172	0.125873	0.0495259	0.864034	0.0849021	20.4803	5.11282	9.51967	0.0165123	0.709975	0.917403	0.0461256	0.953874
KLHL36	0.108561	21.692	5.88756	8.308	0.160793	0.020035	0.864034	0.084884	23.3875	6.00532	6.61252	0.0513612	0.33656	0.874833	0.0460609	0.953939
PDZRN3	0.203845	2.05637	5.06222	3.94363	0.183215	0.0110321	0.864034	0.102544	2.20505	5.12673	3.79495	0.0737165	0.205172	0.86105	0.0459862	0.954014
SRP14	0.158608	6.54122	6.7015	-0.541223	0.17663	0.0131625	0.864034	0.125218	8.70968	6.83531	-2.70968	0.0668894	0.239136	0.861823	0.0457442	0.954256
MIAT	0.337247	21.2223	7.99658	8.77772	0.152832	0.0246198	0.864034	0.182103	18.5486	8.35204	11.4514	0.0430781	0.403097	0.879232	0.0457271	0.954273
SUGP2	0.134057	21.9034	7.48081	8.0966	0.14	0.0343991	0.864034	0.063265	22.6977	7.47789	7.30233	0.0302386	0.531027	0.889205	0.0457158	0.954284
DDX59	0.127921	6.78467	3.95723	-0.78467	0.131729	0.0426727	0.864034	0.0581341	20.162	3.87444	9.83804	0.0216087	0.63809	0.903192	0.0453529	0.954647
VAV2	0.154812	23.3125	3.79352	6.68755	0.156705	0.0222488	0.864034	0.124983	22.6385	3.81249	7.36146	0.0465394	0.374152	0.877211	0.0453016	0.954698
LGR5	0.282539	9.30714	1.99103	-3.30714	0.150419	0.026297	0.864034	0.198082	14.478	1.94305	15.522	0.0400626	0.430215	0.880429	0.0451074	0.954893
FTX	0.333546	20.2807	4.86915	9.71935	0.161071	0.0198842	0.864034	0.188983	17.2707	5.17454	12.7293	0.0505858	0.342239	0.874864	0.0449757	0.955024
ANKS1A	0.155755	21.7797	4.804	8.22029	0.132232	0.0421297	0.864034	0.0759135	19.6076	4.99684	10.3924	0.0214382	0.640328	0.903789	0.0446541	0.955346
ZNF446	0.192647	0.41478	2.94738	5.58522	0.128962	0.0457837	0.864034	0.0925373	22.8314	3.06188	7.16857	0.0180966	0.686778	0.912336	0.0445801	0.95542
OSGEP	0.182084	22.8122	4.78106	7.1878	0.163989	0.0184318	0.864034	0.136539	2.33484	4.75372	3.66516	0.0530182	0.324486	0.870929	0.0444762	0.955524
PEX26	0.151246	0.453506	5.55515	5.54649	0.127073	0.0480402	0.864034	0.0506486	0.914304	5.66499	5.0857	0.0157797	0.720925	0.920473	0.0441396	0.95586
EGR1	0.507972	18.053	3.93685	11.947	0.149727	0.0267502	0.864034	0.250609	23.2317	3.97958	6.76829	0.0384253	0.445586	0.881143	0.0441311	0.955869
IFRD2	0.291505	3.50826	2.6921	2.49174	0.27722	0.000753212	0.864034	0.244335	1.85284	2.75843	4.14716	0.165887	0.0246511	0.859607	0.0440898	0.95591
ZNF862	0.163751	22.5435	4.4321	7.45646	0.141653	0.0329538	0.864034	0.114065	20.1526	4.55329	9.84738	0.0303049	0.530272	0.889205	0.0440741	0.955926
RYR1	0.228982	21.5901	4.89423	8.40995	0.133659	0.040602	0.864034	0.139891	23.7434	5.17231	6.25661	0.022205	0.630171	0.902035	0.0439674	0.956033
DNHD1	0.304167	21.5154	3.83276	8.48463	0.151337	0.0256473	0.864034	0.188627	19.1725	4.15344	10.8275	0.0397779	0.432845	0.880429	0.0438678	0.956132
ZNF582	0.0945005	17.8973	2.82424	12.1027	0.149682	0.0267808	0.864034	0.0674153	10.1902	2.82276	-4.19018	0.0381207	0.448564	0.881543	0.0438664	0.956134
SLC26A8	0.175926	0.940012	2.33613	5.05999	0.132993	0.0413	0.864034	0.0805149	4.21059	2.38672	1.78941	0.0212907	0.642329	0.904311	0.0437283	0.956272
RRN3P3	0.229712	22.4494	2.27164	7.55056	0.13942	0.0349463	0.864034	0.10813	20.292	2.4166	9.70795	0.0276842	0.560728	0.894623	0.0436885	0.956312
MEG8.1	0.216132	20.5451	2.68477	9.45487	0.139517	0.0348524	0.864034	0.101237	9.04574	2.93319	-3.04574	0.0276619	0.561006	0.894623	0.0435718	0.956428
FGFR1	0.204684	22.1516	4.92205	7.84836	0.145441	0.0298727	0.864034	0.12947	17.4042	5.16963	12.5958	0.0334824	0.49584	0.888353	0.0434793	0.956521
CTSS	0.344625	10.3192	3.45731	-4.31917	0.138117	0.036114	0.864034	0.171103	7.15291	3.65707	-1.15291	0.0256583	0.585403	0.897346	0.0430025	0.956998
PREP	0.108102	21.9553	5.43775	8.04467	0.138346	0.0359126	0.864034	0.0752984	1.22436	5.32393	4.77564	0.0258596	0.582917	0.897346	0.042974	0.957026
CYBB	0.496879	10.3119	4.24871	-4.31188	0.153296	0.0243394	0.864034	0.292936	8.23384	4.48862	-2.23384	0.0406914	0.424328	0.880019	0.0428659	0.957134
MGST1	0.340158	6.71419	3.88613	-0.714194	0.21266	0.00485194	0.864034	0.286445	14.7136	4.27703	15.2864	0.100047	0.113375	0.859607	0.042858	0.957142
GOLGA7	0.198555	10.054	5.75587	-4.05398	0.15002	0.0265553	0.864034	0.0981833	10.3907	5.78884	-4.3907	0.0373724	0.45595	0.883122	0.0428267	0.957173
NSMAF	0.119263	23.9721	4.81975	6.02788	0.130543	0.0439678	0.864034	0.0508881	13.0248	4.84223	16.9752	0.0177007	0.692499	0.913594	0.0426325	0.957368
PCDHA4	0.172077	22.9532	2.5513	7.04683	0.159275	0.0208277	0.864034	0.100336	18.9258	2.64617	11.0742	0.0460676	0.377949	0.877453	0.0422888	0.957711
ANKMY1	0.207584	23.5482	2.57825	6.45178	0.127227	0.0478523	0.864034	0.0921027	23.9859	2.66969	6.01411	0.0139683	0.748791	0.925918	0.0422411	0.957759
TUBGCP6	0.197709	23.6055	5.72687	6.39446	0.139777	0.034594	0.864034	0.116153	0.984755	5.83347	5.01525	0.0262127	0.578592	0.897346	0.041938	0.958062
GPAT3	0.242514	15.8382	2.39391	14.1618	0.129876	0.0447085	0.864034	0.102293	2.31483	2.06454	3.68517	0.0162624	0.713651	0.918315	0.041896	0.958104
PCDHGB4	0.219908	23.1688	2.04379	6.83124	0.139111	0.0352224	0.864034	0.129449	18.6525	2.28254	11.3475	0.0254237	0.588393	0.89772	0.041827	0.958173
TCF7	0.335163	21.2648	1.79373	8.73521	0.137519	0.0366925	0.864034	0.166318	16.8435	2.24803	13.1565	0.0236502	0.611196	0.900992	0.0416476	0.958352
THBS3	0.226164	21.0113	2.82958	8.98871	0.177739	0.0127868	0.864034	0.158369	22.8191	2.84866	7.18092	0.0635744	0.257176	0.861823	0.0413537	0.958646
WNT3	0.16846	0.0450559	2.83528	5.95494	0.155168	0.023193	0.864034	0.105034	0.371534	2.95759	5.62847	0.040893	0.422438	0.879911	0.0412449	0.958755
LOC105372482	0.214313	21.1067	2.01192	8.89331	0.12619	0.049136	0.864034	0.0806673	22.872	2.32736	7.12795	0.0118452	0.782625	0.934235	0.041178	0.958822
PLA2G16	0.190878	6.38749	5.49763	-0.387492	0.146209	0.029292	0.864034	0.119421	12.4411	5.61123	17.5589	0.0318011	0.513752	0.889205	0.0411282	0.958872
ELN	0.260117	17.8442	2.13609	12.1558	0.148072	0.02794	0.864034	0.159988	2.48647	2.25266	3.51353	0.0335943	0.494657	0.888353	0.0410648	0.958935
HERC2P3	0.440719	1.16813	3.67818	4.83187	0.134735	0.0394549	0.864034	0.215539	13.961	4.27818	16.039	0.0202158	0.657044	0.907068	0.0410236	0.958976
RAB1B	0.168532	0.878098	4.87106	5.1219	0.144706	0.0304398	0.864034	0.0967285	0.29756	4.92886	5.70244	0.0301379	0.532153	0.889205	0.0409837	0.959016
SMARCD2	0.200424	2.38588	3.96096	3.61412	0.137897	0.0363339	0.864034	0.0715229	6.32237	4.05104	-0.322369	0.0232	0.617043	0.901266	0.040867	0.959133
RAD54L2	0.204888	23.1082	4.20604	6.89182	0.134764	0.0394264	0.864034	0.0766634	19.9131	4.43981	10.0869	0.0200475	0.659375	0.907068	0.0408514	0.959149
LRRC75A	0.183952	22.568	3.22251	7.43203	0.179143	0.0123271	0.864034	0.157954	22.277	3.15695	7.72298	0.0641801	0.253783	0.861823	0.0406286	0.959371
NAPRT	0.331801	3.01697	3.13599	2.98303	0.129448	0.0452066	0.864034	0.186924	2.20406	2.88901	3.79594	0.0144466	0.741514	0.924325	0.0405966	0.959403
GSDMB	0.357314	20.821	2.67589	9.179	0.143974	0.030997	0.864034	0.204672	17.8414	3.19236	12.1586	0.0289391	0.545937	0.892087	0.040566	0.959434
SLC25A24	0.160473	10.3738	4.15299	-4.37382	0.126683	0.0485397	0.864034	0.0563757	15.0435	4.10104	14.9565	0.0116018	0.786489	0.93468	0.0405248	0.959475
ADGRB1	0.350692	22.1745	5.21638	7.82546	0.15463	0.0235054	0.864034	0.227446	21.3171	5.32243	8.6829	0.0391683	0.438484	0.880797	0.0401732	0.959827
GIMAP4	0.306088	9.50613	3.42785	-3.50613	0.152683	0.0247137	0.864034	0.18091	6.7648	3.47749	-0.764799	0.0371642	0.457998	0.883657	0.0401142	0.959886
NOB1	0.168875	2.24344	2.49982	3.75656	0.135164	0.0390144	0.864034	0.081289	2.78601	2.55947	3.21399	0.0196019	0.66549	0.908278	0.0400736	0.959926
TF	0.33703	8.98529	8.50031	-2.98529	0.136449	0.0377179	0.864034	0.175286	8.71304	8.14906	-2.71304	0.0207885	0.649116	0.905489	0.0399925	0.960008
EXTL3	0.145571	22.245	6.50886	7.75496	0.154431	0.0236264	0.864034	0.0823911	23.6462	6.57757	6.35376	0.0386207	0.443675	0.881143	0.039858	0.960142
CENPQ	0.269482	11.4697	3.12348	-5.4697	0.14797	0.0280005	0.864034	0.155111	10.4887	2.99368	-4.48868	0.031961	0.511998	0.888737	0.0396801	0.96032
TOR3A	0.107787	23.5983	3.7373	6.40168	0.130279	0.0442446	0.864034	0.0419982	6.05416	3.77187	-0.0541581	0.0142521	0.744442	0.924838	0.0396623	0.960338
TIAM1	0.0796652	22.2738	6.8883	7.7262	0.132238	0.0421226	0.864034	0.0399947	3.10052	6.94628	2.89948	0.0161597	0.715177	0.919598	0.0396225	0.960378
CHRNA2	0.284898	21.9052	1.6502	8.09477	0.165628	0.0176548	0.864034	0.21894	21.0772	1.53517	8.92277	0.0493292	0.351907	0.875766	0.0394346	0.960565
PLEKHA8	0.103143	22.8306	4.35182	7.16936	0.167332	0.0168642	0.864034	0.0636304	1.35394	4.39429	4.64606	0.0509304	0.339663	0.874833	0.0393442	0.960656
RCE1	0.209996	23.775	2.13639	6.22496	0.140906	0.0335936	0.864034	0.115851	22.1909	2.24033	7.80908	0.0244142	0.601383	0.899173	0.0392645	0.960735
BCKDHB	0.119601	8.73289	4.98958	-2.73289	0.138996	0.0353327	0.864034	0.0519507	14.7386	5.12697	15.2614	0.0224626	0.626726	0.90155	0.0392275	0.960772
SMARCD3	0.18359	3.29652	5.99034	2.70348	0.162213	0.0192992	0.864034	0.107769	4.23353	5.9889	1.76647	0.0455754	0.381947	0.878951	0.0391407	0.960859
FAM13A	0.132934	23.425	6.21585	6.57501	0.129741	0.044885	0.864034	0.0401938	17.4759	6.28499	12.5241	0.0130582	0.763158	0.928844	0.0391009	0.960899
PLEKHM1P1	0.339766	21.8532	3.073	8.14684	0.135135	0.03904	0.864034	0.135933	21.3212	3.34627	8.67876	0.0184425	0.681864	0.911332	0.0390938	0.960906
NKX6.2	0.386052	6.525	3.74044	-0.525	0.148357	0.0277401	0.864034	0.250487	13.0148	3.63513	16.9852	0.031426	0.517904	0.889205	0.0388817	0.961118
GPS2	0.231474	0.99412	2.08063	5.00588	0.127838	0.0471058	0.864034	0.0741212	8.48098	2.11627	-2.48098	0.0105584	0.803686	0.941366	0.03859	0.96141
STAT5B	0.0906387	0.129358	5.89675	5.87064	0.153526	0.0241907	0.864034	0.0549244	0.279174	5.98175	5.72083	0.0361417	0.46823	0.885287	0.0384903	0.96151
RCAN3	0.248106	9.4377	2.14349	-3.4377	0.214997	0.00454525	0.864034	0.185512	13.6262	2.12579	16.3738	0.0975121	0.120031	0.860406	0.0383957	0.961604
TBC1D20	0.142001	23.7621	5.03172	6.23794	0.130168	0.0443719	0.864034	0.0462877	19.8747	5.15299	10.1253	0.0124899	0.772181	0.93214	0.0382285	0.961772
LACTB2.AS1	0.422024	20.9915	1.49026	9.00848	0.13352	0.0407471	0.864034	0.152365	17.1923	2.09278	12.8077	0.0158298	0.720195	0.920326	0.0382171	0.961783
LINC00265	0.250866	22.5112	1.16376	7.48878	0.143395	0.0314702	0.864034	0.150545	20.3023	1.34951	9.69769	0.0256888	0.585026	0.897346	0.0382007	0.961799
LGI1	0.135622	9.08075	6.19355	-3.08075	0.127848	0.0470952	0.864034	0.0442195	7.29463	6.10715	-1.29463	0.0100487	0.812331	0.944822	0.0381111	0.961889
KHNYN	0.138341	23.3999	4.38323	6.60007	0.127581	0.0474189	0.864034	0.0435083	18.8236	4.51916	11.1764	0.00965079	0.819041	0.946599	0.0380008	0.961999
LENG8	0.395278	20.9789	5.22093	9.0211	0.136026	0.0381498	0.864034	0.18039	20.899	5.68944	9.10105	0.0180807	0.686999	0.912336	0.0379872	0.962013
GALNT15	0.247814	6.12957	5.00971	-0.129572	0.139357	0.0350025	0.864034	0.105722	8.47511	5.31962	-2.47511	0.0213028	0.642171	0.904311	0.0378883	0.962112
SAMHD1	0.15553	7.18018	5.54802	-1.18018	0.138804	0.0355198	0.864034	0.105433	10.8828	5.76026	-4.88283	0.0206277	0.651383	0.906244	0.0377844	0.962216
LOC105376114	0.281771	7.35391	1.31149	-1.35391	0.12679	0.0484002	0.864034	0.0592119	8.31358	1.19769	-2.31358	0.00859742	0.837241	0.950152	0.0377652	0.962235
SAMD9L	0.252753	10.5113	3.73823	-4.5113	0.138662	0.0356387	0.864034	0.153612	11.4601	4.11385	-5.46008	0.020389	0.654643	0.906923	0.0376976	0.962302
TRPC4AP	0.122061	0.719544	6.15799	5.28046	0.158957	0.0210092	0.864034	0.0625124	21.0903	6.14317	8.90969	0.0406606	0.424615	0.880019	0.0376798	0.96232
LINC01567	0.453065	19.5468	1.17905	10.4532	0.140154	0.0342532	0.864034	0.225404	17.8164	1.53185	12.1836	0.0218264	0.635154	0.903079	0.0376514	0.962349
RASD1	0.326651	23.2416	5.44347	6.75844	0.135269	0.0389141	0.864034	0.123397	23.6454	5.72555	6.3546	0.0165693	0.709102	0.9174	0.0373461	0.962654
STK36	0.308359	20.6197	3.35515	9.38034	0.149872	0.0266521	0.864034	0.143972	20.5694	3.59943	9.43061	0.0310247	0.522367	0.889205	0.0372145	0.962786
LCP1	0.459613	8.67449	3.18774	-2.67449	0.141284	0.0332641	0.864034	0.203311	10.0226	3.51106	-4.02256	0.02238	0.627805	0.90155	0.0371533	0.962847
DNAH1	0.344757	20.9004	4.04715	9.09956	0.129669	0.0449661	0.864034	0.114517	19.2548	4.42661	10.7452	0.0106581	0.802036	0.941013	0.0370657	0.962934
NINJ2	0.455147	7.89042	2.22336	-1.89042	0.157237	0.0219663	0.864034	0.210393	7.3295	1.9712	-1.3295	0.0379872	0.449859	0.881873	0.0368423	0.963158
ARAP3	0.323883	23.1878	1.73703	6.81215	0.133188	0.0411122	0.864034	0.120871	21.9032	1.9818	8.09684	0.0137515	0.752229	0.926333	0.0367057	0.963294
VWA1	0.311343	3.99475	4.42028	2.00525	0.126566	0.0486706	0.864034	0.0819562	15.0067	4.40186	14.9933	0.00698529	0.865515	0.957143	0.0365854	0.963415
SRC	0.208063	23.5101	4.1905	6.48989	0.131229	0.0431978	0.864034	0.0733244	20.6687	4.35609	9.33133	0.0115874	0.786728	0.93468	0.0365249	0.963475
ODF2	0.143695	23.0294	4.31961	6.97056	0.128103	0.0468212	0.864034	0.0469122	1.23483	4.50943	4.76517	0.00842561	0.84025	0.950784	0.0364915	0.963509
GMDS.AS1	0.115165	23.3392	3.75229	6.66077	0.136729	0.0374347	0.864034	0.0686425	13.2006	3.94798	16.7994	0.0169794	0.702942	0.915628	0.0364303	0.96357
CENPF	0.234081	5.24668	2.75935	0.753323	0.130267	0.0442552	0.864034	0.0758516	14.3854	2.75248	15.6146	0.0103351	0.807424	0.943006	0.0362887	0.963711
APC2	0.304684	23.3768	6.89166	6.62324	0.144715	0.0304327	0.864034	0.146739	20.6301	6.99239	9.36987	0.0244735	0.600633	0.898926	0.0360496	0.96395
C9orf131	0.351207	21.352	1.83881	8.64802	0.132618	0.0416992	0.864034	0.154185	14.4554	2.49833	15.5446	0.0121756	0.777283	0.933689	0.0358995	0.964101
SPX	0.330634	11.598	4.351	-5.59795	0.192543	0.00850308	0.864034	0.24211	11.4649	4.56477	-5.4649	0.0720992	0.212762	0.861823	0.035898	0.964102
CX3CR1	0.602542	10.1824	4.2048	-4.18243	0.146159	0.0293326	0.864034	0.232804	6.27226	4.22384	-0.272264	0.0256537	0.585468	0.897346	0.0358468	0.964153
STAT6	0.158031	21.607	4.57091	8.39296	0.134365	0.039874	0.864034	0.0640076	1.74143	4.68624	4.25857	0.0136872	0.753229	0.926333	0.0357009	0.964299
PEX12	0.156361	10.4118	3.2014	-4.41179	0.17259	0.0146184	0.864034	0.107478	11.6962	3.33494	-5.69619	0.0517953	0.333333	0.874104	0.0356034	0.964397
EFHD2	0.192634	1.20186	5.58411	4.79814	0.14378	0.0311628	0.864034	0.0970894	23.4651	5.51228	6.53485	0.0226702	0.624012	0.90155	0.0353857	0.964614
DHRS1	0.18569	20.0688	1.82562	9.93125	0.132573	0.0417497	0.864034	0.0817023	0.212193	1.97733	5.78781	0.0114542	0.788928	0.935339	0.0353743	0.964626
SLC40A1	0.269436	10.865	4.0849	-4.86495	0.184368	0.010699	0.864034	0.178009	11.4466	4.11838	-5.44657	0.0629978	0.260401	0.861823	0.0351551	0.964845
PKD1L1	0.329017	22.8357	1.32463	7.16426	0.126707	0.0485105	0.864034	0.0851171	11.6813	1.81655	-5.68127	0.00495241	0.902793	0.970642	0.0348427	0.965157
LOC101927056	0.426569	20.1068	0.990698	9.89321	0.144964	0.0302377	0.864034	0.169514	19.3771	1.40219	10.6229	0.0231727	0.617391	0.901266	0.0348043	0.965196
ZNF778	0.134117	22.5212	3.43455	7.47884	0.147256	0.0285257	0.864034	0.0675085	13.3025	3.5322	16.6975	0.0254396	0.588186	0.89772	0.0347894	0.965211
BDH1	0.132799	22.5275	5.30397	7.47248	0.143643	0.0312752	0.864034	0.0634664	23.5067	5.36456	6.49332	0.0217246	0.636523	0.903192	0.0347075	0.965292
ORAI2	0.164214	1.72681	5.26365	4.27319	0.154142	0.0238121	0.864034	0.10244	22.2724	5.16946	7.72759	0.0321466	0.510051	0.888554	0.0346243	0.965376
TTLL3	0.22128	21.7462	3.18766	8.25381	0.129066	0.0456478	0.864034	0.0721808	20.8072	3.48484	9.19281	0.00687464	0.867572	0.9582	0.0344628	0.965537
LRRC8D	0.173992	7.09347	5.79422	-1.09347	0.168121	0.0165084	0.864034	0.0916152	11.403	5.69307	-5.40303	0.0457827	0.380295	0.877809	0.0343219	0.965678
CALCRL	0.199963	10.0128	5.19464	-4.01281	0.145553	0.029788	0.864034	0.107317	10.2015	5.10448	-4.20145	0.0231777	0.617326	0.901266	0.0342934	0.965707
CEP131	0.214358	0.151876	2.63557	5.84812	0.142284	0.0324088	0.864034	0.119417	21.9544	2.74082	8.04565	0.0198776	0.661699	0.907068	0.0342678	0.965732
PPIL3	0.220335	8.88065	4.27181	-2.88065	0.125799	0.0496199	0.864034	0.0358197	5.39844	4.0243	0.601564	0.00334191	0.933204	0.977314	0.0342294	0.965771
ELP4	0.163983	9.15724	4.46117	-3.15724	0.127699	0.047288	0.864034	0.0297326	6.26862	4.45327	-0.268623	0.00506186	0.900744	0.96993	0.0341084	0.965892
COPS7B	0.157339	20.7285	4.08516	9.27146	0.147033	0.0286858	0.864034	0.075616	19.1081	4.28346	10.8919	0.0243015	0.602803	0.899385	0.034033	0.965967
UBE2J1	0.132937	7.19434	5.68422	-1.19434	0.147256	0.0285271	0.864034	0.0661508	11.863	5.6054	-5.86302	0.0244771	0.600587	0.898926	0.0339945	0.966005
CNOT9	0.0673208	1.65477	5.03977	4.34523	0.130866	0.0436048	0.864034	0.0216724	22.216	5.05899	7.78398	0.00799	0.847785	0.952037	0.0339141	0.966086
TTC31	0.199067	22.3649	1.97844	7.63511	0.129245	0.0454656	0.864034	0.0714903	22.5907	2.19912	7.40934	0.0063376	0.877325	0.962255	0.0338914	0.966109
TEF	0.154801	23.6912	6.66473	6.30884	0.172046	0.0148483	0.864034	0.125374	23.2565	6.84351	6.74347	0.0491099	0.353597	0.875766	0.0338679	0.966132
CRHR1	0.259494	1.51469	3.18886	4.48531	0.141862	0.032766	0.864034	0.11	23.5888	3.1759	6.41121	0.0187357	0.677676	0.911324	0.0337213	0.966279
SMG1P3	0.315366	22.0905	4.17154	7.90949	0.158174	0.0214376	0.864034	0.133531	18.0221	4.34383	11.9779	0.0349536	0.48045	0.887877	0.0336437	0.966356
RGS10	0.521405	9.89235	2.41046	-3.89235	0.127872	0.047071	0.864034	0.0805386	5.56731	2.34065	0.432688	0.00434236	0.914258	0.972496	0.0333968	0.966603
SLAIN1	0.255247	8.68273	7.2883	-2.68273	0.185577	0.0103546	0.864034	0.186443	12.1852	7.26035	17.8148	0.0620216	0.266071	0.862453	0.0333783	0.966622
TIRAP	0.190433	0.583985	1.6183	5.41602	0.126081	0.0492619	0.864034	0.029009	0.577122	1.72622	5.42288	0.00229583	0.953601	0.985723	0.0332033	0.966797
SLC26A11	0.205388	23.4919	3.75781	6.50808	0.131572	0.0428385	0.864034	0.0720118	0.256888	3.97178	5.74311	0.00777064	0.851603	0.953428	0.0331876	0.966812
COA1	0.0689979	22.1706	5.73518	7.82939	0.189311	0.00932496	0.864034	0.0546309	4.53029	5.67861	1.46971	0.0653953	0.247122	0.861823	0.0330994	0.966901
PTPRC	0.4316	9.58919	3.99459	-3.58919	0.135405	0.0387703	0.864034	0.146241	9.43647	4.20823	-3.43647	0.0114822	0.788448	0.935003	0.0330944	0.966906
TANK	0.144739	10.194	5.03756	-4.19404	0.14361	0.031303	0.864034	0.0721824	12.5457	5.00973	17.4543	0.0194681	0.667325	0.90835	0.0329151	0.967085
FAM201A	0.224036	5.83435	2.09572	0.165655	0.137225	0.0369658	0.864034	0.0890273	1.06785	1.9836	4.93215	0.0128879	0.765888	0.930047	0.032772	0.967228
FAM171B	0.17105	8.82683	9.79954	-2.82683	0.129714	0.0449199	0.864034	0.0389829	7.81021	9.75608	-1.81021	0.00519076	0.898334	0.968656	0.0326404	0.96736
PARP4	0.172062	8.36169	3.94317	-2.36169	0.153029	0.0244917	0.864034	0.107577	16.9182	4.12231	13.0818	0.028356	0.552827	0.893765	0.0325301	0.96747
P4HA2	0.120348	22.2822	3.80555	7.71784	0.140758	0.0337216	0.864034	0.0556359	23.1688	3.9157	6.83121	0.0159701	0.718052	0.920326	0.0324376	0.967562
SPIRE2	0.173874	22.7831	4.43843	7.21692	0.137382	0.036817	0.864034	0.0645859	1.26155	4.49136	4.73845	0.0123586	0.774292	0.932739	0.0322526	0.967747
CPED1	0.26544	12.2579	2.77902	17.7421	0.125771	0.0496555	0.864034	0.0159213	9.71702	2.84732	-3.71702	0.000330736	0.993263	0.998039	0.0319345	0.968065
HGSNAT	0.186968	21.2343	4.97303	8.76571	0.128234	0.0466682	0.864034	0.0301007	13.7187	5.04352	16.2813	0.00270264	0.945497	0.983014	0.0318669	0.968133
PCDHA1	0.268285	22.6846	1.05743	7.31535	0.156435	0.022416	0.864034	0.128091	20.8568	1.09229	9.14319	0.0308494	0.524277	0.889205	0.0318185	0.968181
LOC105374363	0.405863	22.8904	1.68094	7.10957	0.140232	0.0341899	0.864034	0.139791	19.2814	2.17882	10.7186	0.0144636	0.741254	0.924325	0.0316719	0.968328
NR1D2	0.194016	2.22695	7.2558	3.77305	0.140453	0.0339871	0.864034	0.0568849	2.12128	7.30688	3.87872	0.0144836	0.740979	0.924325	0.0315204	0.96848
PCDHGC4	0.183209	21.8364	3.76704	8.16363	0.141422	0.0331438	0.864034	0.0814641	23.2053	3.77624	6.79471	0.0152219	0.729436	0.921474	0.0313325	0.968668
IMPDH1P11	0.61855	21.5196	1.3057	8.48045	0.16408	0.018392	0.864034	0.315028	16.8298	1.74425	13.1702	0.0377605	0.452091	0.882856	0.0312571	0.968743
TTC30B	0.11216	7.31049	2.769	-1.31049	0.14018	0.0342304	0.864034	0.0395028	4.81362	2.68018	1.18638	0.0138051	0.751375	0.926333	0.0312144	0.968786
TGFBRAP1	0.11789	23.9832	5.26171	6.01684	0.138395	0.0358607	0.864034	0.0349663	19.8895	5.28369	10.1105	0.0117373	0.784364	0.93468	0.0310244	0.968976
ADAM1A	0.284793	21.5986	2.01356	8.40142	0.158373	0.0213273	0.864034	0.118378	15.7684	2.32404	14.2316	0.0315008	0.517049	0.889205	0.0308785	0.969121
SDCCAG3	0.145401	22.794	3.18843	7.20599	0.145589	0.0297603	0.864034	0.0525542	2.95125	3.22439	3.04875	0.0186734	0.678582	0.911324	0.0308451	0.969155
NUP93	0.155758	20.8217	5.73133	9.17827	0.139535	0.0348353	0.864034	0.0402721	23.4679	5.7679	6.53211	0.0124773	0.772385	0.932249	0.0307397	0.96926
PCDHGB7	0.30963	23.2337	1.83466	6.76626	0.141321	0.0332271	0.864034	0.125168	20.7813	2.13986	9.21873	0.0138676	0.750414	0.926333	0.0304736	0.969526
GDF7	0.205857	23.8517	2.10252	6.14827	0.131202	0.0432348	0.864034	0.0319134	12.6656	2.25089	17.3344	0.00367595	0.926889	0.975691	0.0304174	0.969583
SGSH	0.286129	23.315	2.36463	6.68496	0.137204	0.0369864	0.864034	0.0993158	18.2963	2.56147	11.7037	0.00943935	0.822691	0.946599	0.0302452	0.969755
NEK9	0.148364	20.8	5.52052	9.19996	0.147834	0.0280909	0.864034	0.0703986	15.3044	5.73808	14.6956	0.0194631	0.667394	0.908355	0.029814	0.970186
NPIPB5..includes.others..1	0.463151	20.0866	2.31949	9.91342	0.15694	0.02212	0.864034	0.211606	17.4748	2.75237	12.5252	0.0285664	0.550336	0.893622	0.0298126	0.970187
CLUHP3	0.226726	22.2016	2.80029	7.79837	0.181238	0.0116533	0.864034	0.168305	22.9023	2.92183	7.09774	0.0528426	0.325727	0.871081	0.0298026	0.970197
LOC101929653	0.507378	20.8194	1.35499	9.18062	0.256051	0.00138795	0.864034	0.460615	20.0836	1.54767	9.91644	0.127541	0.0606032	0.859607	0.0297265	0.970274
SUN1	0.108276	21.6934	6.73924	8.30662	0.162963	0.0189435	0.864034	0.0506802	20.7139	6.74887	9.28615	0.0344344	0.485828	0.888353	0.0297136	0.970286
LLGL2	0.293527	7.63901	1.58952	-1.63901	0.137866	0.0363666	0.864034	0.0955508	11.1301	1.7474	-5.13012	0.00903936	0.829517	0.948857	0.0295059	0.970494
GUSBP11	0.231065	20.7131	4.30701	9.28686	0.134525	0.0396933	0.864034	0.0629354	22.0068	4.55383	7.99316	0.00559785	0.890836	0.966554	0.0294297	0.97057
SCARNA5	0.697646	13.9176	6.43003	16.0824	0.134754	0.039435	0.864034	0.130156	7.18824	5.91874	-1.18824	0.005789	0.887285	0.965402	0.0294027	0.970597
TMEM206	0.273952	9.49335	4.48763	-3.49335	0.138999	0.0353305	0.864034	0.0735084	12.3777	4.33808	17.6223	0.0100151	0.812872	0.945021	0.0293877	0.970612
CDH20	0.130876	7.80258	5.29216	-1.80258	0.142464	0.0322359	0.864034	0.0650905	12.4487	5.4697	17.5513	0.0133974	0.757756	0.927295	0.0293273	0.970673
UNC119B	0.114928	21.2216	5.09461	8.77837	0.1305	0.0440169	0.864034	0.0123175	1.27882	5.18562	4.72118	0.00115625	0.976465	0.992805	0.0291344	0.970866
ATP8B2	0.15273	22.2835	5.24059	7.71645	0.146678	0.0289555	0.864034	0.0615464	0.774894	5.31196	5.22511	0.0172995	0.698267	0.914566	0.0291116	0.970888
LINC01359	0.335886	22.5178	1.76437	7.48218	0.13274	0.0415541	0.864034	0.0635532	23.1405	1.83467	6.85955	0.00334774	0.933091	0.977314	0.0290995	0.9709
SLC2A11	0.192153	0.668627	4.23162	5.33137	0.152399	0.0249094	0.864034	0.0835639	1.4566	4.28194	4.5434	0.0228627	0.621459	0.901307	0.0289942	0.971006
CDCA5	0.144223	0.125974	1.58918	5.87403	0.149115	0.0271722	0.864034	0.0930541	2.35604	1.42145	3.64396	0.0195725	0.665899	0.908278	0.0289885	0.971011
HHIPL1	0.165239	22.9241	5.0995	7.07595	0.154798	0.023403	0.864034	0.102328	0.351678	5.2376	5.64832	0.0252379	0.590799	0.89772	0.028975	0.971025
TOR1A	0.116556	3.7846	4.94826	2.2154	0.162839	0.0190004	0.864034	0.0619255	2.07526	4.86578	3.92474	0.0332123	0.49876	0.888554	0.0289238	0.971076
MNDA	0.43501	10.6909	1.81812	-4.69093	0.140383	0.034049	0.864034	0.139617	12.6058	1.87705	17.3942	0.0101064	0.811315	0.944399	0.0285032	0.971497
SCAMP1.AS1	0.230057	7.2394	2.05138	-1.2394	0.178948	0.012394	0.864034	0.116615	4.95755	1.90645	1.04245	0.0486472	0.357164	0.875766	0.0284869	0.971513
ANKRD40	0.136153	7.76167	7.13005	-1.76167	0.146182	0.0293127	0.864034	0.0747429	12.2762	7.1345	17.7238	0.0158324	0.720158	0.920326	0.0284577	0.971542
LINC01158	0.217251	12.151	2.97767	17.849	0.14913	0.0271637	0.864034	0.0818808	4.76293	3.08276	1.23707	0.0187524	0.677462	0.911324	0.0284335	0.971566
PIGV	0.112941	7.0962	3.21429	-1.0962	0.150731	0.0260799	0.864034	0.0518152	14.5508	3.29134	15.4492	0.019779	0.663064	0.907523	0.0280407	0.971959
RIPOR3	0.253306	0.401002	1.08427	5.599	0.132047	0.042329	0.864034	0.0276174	17.5729	1.37368	12.4271	0.00101022	0.979483	0.993223	0.0279795	0.97202
NINL	0.182684	0.777259	3.4307	5.22274	0.142998	0.0318075	0.864034	0.0673533	2.37182	3.58429	3.62818	0.0118206	0.783021	0.934375	0.0278891	0.972111
USPL1	0.110908	12.6268	5.08621	17.3732	0.142834	0.0319448	0.864034	0.039493	23	5.0464	7.00003	0.0116536	0.785702	0.93468	0.0278863	0.972114
ZNF282	0.184624	1.33109	3.80472	4.66891	0.139661	0.0347307	0.864034	0.0596868	0.367563	3.89732	5.63244	0.00821948	0.843817	0.951418	0.0277162	0.972284
TOX4	0.11816	3.08397	6.20108	2.91603	0.170992	0.0153044	0.864034	0.0438939	3.91537	6.18942	2.08463	0.0393164	0.43711	0.880797	0.0275704	0.97243
MTCL1	0.181199	21.7703	5.48754	8.22973	0.134051	0.0401992	0.864034	0.0301633	0.58314	5.59937	5.41686	0.00234643	0.952591	0.985143	0.0275511	0.972449
LPAR6	0.291315	12.7857	3.96638	17.2143	0.142517	0.032191	0.864034	0.10147	12.1887	3.92322	17.8113	0.0106381	0.802351	0.941014	0.0274451	0.972555
GLB1L2	0.247347	21.6918	2.34377	8.30818	0.133406	0.0408702	0.864034	0.0365809	0.120077	2.66028	5.87992	0.0014269	0.971035	0.991056	0.0273796	0.97262
PLA2G7	0.314602	6.32643	2.29226	-0.326431	0.175768	0.0134799	0.864034	0.130807	7.69742	2.25487	-1.69742	0.0437483	0.397366	0.879232	0.0273512	0.972649
CFAP46	0.270801	20.6285	3.4189	9.37149	0.139377	0.0349854	0.864034	0.0781144	21.6881	3.61653	8.31189	0.00725567	0.860738	0.955547	0.0272736	0.972726
DMKN	0.213386	23.5979	1.7431	6.40214	0.160605	0.0201382	0.864034	0.119431	4.1975	1.87354	1.8025	0.0284532	0.55169	0.893622	0.0272473	0.972753
KL	0.197671	10.2852	1.8334	-4.28517	0.153655	0.0241138	0.864034	0.0978391	13.3082	1.7043	16.6918	0.0214146	0.640653	0.903789	0.0271911	0.972809
FAT2	0.447008	22.5791	2.25891	7.42087	0.165668	0.017632	0.864034	0.224836	17.2365	2.42883	12.7635	0.0333582	0.497165	0.888353	0.0271455	0.972854
SLC6A11	0.166346	22.309	5.00125	7.69102	0.156043	0.0226586	0.864034	0.0914589	23.0362	5.03609	6.96385	0.0234685	0.613535	0.901266	0.0269797	0.97302
ZNF844	0.222745	10.6138	4.93307	-4.61379	0.249625	0.00167116	0.864034	0.20339	13.7642	5.1775	16.2358	0.116986	0.0771411	0.859607	0.0269442	0.973056
CCDC121	0.217028	8.96446	3.0561	-2.96446	0.174085	0.0140862	0.864034	0.138282	12.9496	3.19047	17.0504	0.0412833	0.418952	0.879232	0.0268381	0.973162
SFR1	0.207155	11.2996	2.79128	-5.29964	0.182361	0.0112754	0.864034	0.152061	11.9082	2.73104	-5.90824	0.049555	0.350175	0.875766	0.026836	0.973164
NPC2	0.319025	9.36914	3.5582	-3.36914	0.187463	0.00981524	0.864034	0.180043	9.56489	3.72758	-3.56489	0.0546063	0.313318	0.870083	0.0268011	0.973199
PTAFR	0.483641	9.29532	1.8825	-3.29532	0.136863	0.0373023	0.864034	0.0890772	10.7762	2.23354	-4.77617	0.0039889	0.920923	0.973634	0.0267954	0.973205
SAPCD2	0.277239	1.65087	2.79342	4.34913	0.167687	0.016702	0.864034	0.164814	1.20509	2.5986	4.79491	0.0348092	0.481975	0.888353	0.0267926	0.973207
C1QTNF7	0.222514	19.1751	1.17071	10.8249	0.138016	0.036215	0.864034	0.0576845	18.2298	1.31787	11.7702	0.00500596	0.9018	0.970354	0.0267058	0.973294
TRPC3	0.20095	17.3952	3.1882	12.6048	0.152505	0.0248354	0.864034	0.0866032	2.90168	2.86253	3.09832	0.0194814	0.667127	0.90835	0.0266979	0.973302
NPHP4	0.240846	22.6533	4.11398	7.34666	0.163415	0.0187456	0.864034	0.132017	23.217	4.26093	6.78297	0.0302877	0.530454	0.889205	0.0266403	0.97336
GNG12	0.249776	9.03343	5.44277	-3.03343	0.178918	0.0124011	0.864034	0.143383	12.0524	5.65559	17.9476	0.0453467	0.38384	0.878959	0.0263792	0.973621
BCR	0.202178	23.7536	6.51656	6.24638	0.149934	0.0266108	0.864034	0.0881622	21.6253	6.63015	8.37466	0.0160783	0.716447	0.919996	0.0261991	0.973801
ASB1	0.131693	23.0869	5.99158	6.91306	0.233224	0.00271292	0.864034	0.0996327	2.86449	6.06787	3.13551	0.0993064	0.115205	0.860406	0.026155	0.973845
SEC31B	0.319304	21.6234	3.16868	8.37664	0.160961	0.0199375	0.864034	0.148362	19.3813	3.39015	10.6187	0.0268373	0.570992	0.896148	0.0260248	0.973975
AGTRAP	0.306481	6.17257	1.94247	-0.172572	0.135058	0.0391069	0.864034	0.0278866	3.67038	2.12491	2.32962	0.000915721	0.981376	0.9936	0.0260134	0.973987
LIX1	0.218113	9.90925	4.8238	-3.90925	0.169432	0.0159313	0.864034	0.119505	11.3818	5.08819	-5.38176	0.034469	0.485445	0.888353	0.0255267	0.974473
HLA.DRB1	0.591025	8.53361	3.1628	-2.53361	0.156914	0.0221349	0.864034	0.279196	3.33643	3.17362	2.66357	0.0219407	0.633616	0.902737	0.025516	0.974484
STOX1	0.183734	6.08509	5.89856	-0.0850883	0.143448	0.0314325	0.864034	0.0499032	10.0861	5.95136	-4.08609	0.00807382	0.846343	0.952037	0.0252705	0.974729
ALS2	0.118778	0.582659	6.67188	5.41734	0.139769	0.0346005	0.864034	0.0196749	3.31505	6.71983	2.68495	0.0043606	0.913914	0.972496	0.0252442	0.974756
IDUA	0.411984	23.1607	1.14511	6.8393	0.139755	0.0346182	0.864034	0.0789239	4.42595	1.45084	1.57405	0.003772	0.925083	0.975195	0.0248763	0.975124
TMEM38B	0.241254	10.3867	3.94434	-4.38671	0.163392	0.0187542	0.864034	0.101714	14.412	3.94252	15.588	0.0272549	0.565925	0.896017	0.0247937	0.975206
TRIM7	0.219469	21.0504	1.49608	8.94959	0.148599	0.0275586	0.864034	0.0799591	14.5466	1.63633	15.4534	0.0124016	0.773611	0.932677	0.0247639	0.975236
MTG1	0.184749	22.8603	2.26142	7.13968	0.145818	0.029598	0.864034	0.0599018	19.2633	2.2908	10.7367	0.00949326	0.821718	0.946599	0.0246884	0.975312
MFSD4B	0.212998	19.7804	4.31913	10.2196	0.170921	0.0153364	0.864034	0.097532	16.1729	4.54319	13.8271	0.0343667	0.486546	0.888353	0.0245646	0.975435
ANKLE2	0.0925599	0.184646	5.85436	5.81535	0.140424	0.0340134	0.864034	0.0122776	6.23998	5.88516	-0.239976	0.0034737	0.930698	0.976679	0.0243319	0.975668
INHBA	0.266514	13.1229	1.8228	16.8771	0.144444	0.0306476	0.864034	0.0803349	20.8354	1.88025	9.16457	0.00735778	0.858941	0.95506	0.0242636	0.975736
TRIB2	0.21946	18.4552	5.59693	11.5448	0.172448	0.0146675	0.864034	0.134414	23.7497	5.6333	6.25027	0.0353037	0.476845	0.887054	0.024228	0.975772
FBXO42	0.117656	23.4827	5.28432	6.51725	0.154812	0.023398	0.864034	0.0400819	20.1531	5.35361	9.84694	0.0174366	0.69628	0.913897	0.024095	0.975905
PRKAB1	0.154017	23.5858	3.89672	6.41425	0.145964	0.0294778	0.864034	0.0425986	20.7869	4.0173	9.21312	0.00806287	0.846532	0.952037	0.023799	0.976201
PNPO	0.131769	19.8185	4.45769	10.1815	0.155231	0.0231546	0.864034	0.0462644	23.1862	4.5803	6.81378	0.0171857	0.699917	0.914566	0.0237086	0.976291
KIAA0319L	0.105417	0.461878	6.591	5.53812	0.150008	0.0265603	0.864034	0.0263539	4.63987	6.57288	1.36013	0.0119491	0.780906	0.934084	0.0236979	0.976302
B3GALNT2	0.124548	22.4727	3.72005	7.5273	0.138491	0.0357795	0.864034	0.00655947	16.5132	3.80415	13.4868	0.000386859	0.992142	0.997644	0.0236687	0.976331
PRSS12	0.151417	21.3407	3.04515	8.65926	0.15912	0.0209074	0.864034	0.0748494	2.04771	3.01953	3.95229	0.0208965	0.647684	0.905074	0.0236168	0.976383
C17orf51	0.131169	22.7293	6.35272	7.27074	0.140071	0.0343279	0.864034	0.0184994	19.3333	6.40061	10.6667	0.00179676	0.963534	0.988721	0.0235947	0.976405
KCTD13	0.22551	23.0288	3.52144	6.97125	0.142982	0.0318182	0.864034	0.0441755	19.2405	3.70908	10.7595	0.0046517	0.908497	0.970648	0.0235641	0.976436
GIMAP6	0.347717	9.00868	3.3639	-3.00868	0.187745	0.00973839	0.864034	0.210757	4.7543	3.38464	1.2457	0.0488542	0.355599	0.875766	0.0232695	0.97673
STEAP1B	0.213573	9.70717	1.17084	-3.70717	0.146712	0.0289291	0.864034	0.0641223	17.5848	1.04815	12.4152	0.00767247	0.853318	0.953881	0.0231898	0.97681
SLC8B1	0.198396	0.211115	2.8056	5.78888	0.143105	0.0317228	0.864034	0.0505301	21.9564	3.07707	8.04357	0.00368636	0.926695	0.975691	0.0229977	0.977002
STX3	0.118659	0.126436	4.62925	5.87356	0.151174	0.0257818	0.864034	0.027846	4.72787	4.67743	1.27213	0.011747	0.784197	0.93468	0.0229913	0.977009
C2orf72	0.130283	23.1598	6.0614	6.84017	0.155268	0.0231269	0.864034	0.0544084	2.47998	6.13251	3.52002	0.0156616	0.722751	0.920525	0.0229024	0.977098
PCDHAC1	0.179074	21.4632	2.99275	8.53678	0.208155	0.00552296	0.864034	0.128367	0.487207	2.97233	5.51279	0.0683824	0.231236	0.861823	0.0228255	0.977174
JMJD7.PLA2G4B	0.325413	21.2728	2.47709	8.72724	0.152383	0.0249229	0.864034	0.11648	19.3996	2.81738	10.6004	0.0125469	0.771257	0.931824	0.0227899	0.97721
LOC100294362	0.369591	20.867	1.10418	9.13296	0.145438	0.0298755	0.864034	0.0852074	18.1225	1.53995	11.8775	0.00541165	0.894309	0.968283	0.0226896	0.97731
TMEM72.AS1	0.248274	23.905	1.13202	6.09498	0.150883	0.0259881	0.864034	0.0764606	14.5338	1.34601	15.4662	0.0107368	0.800674	0.93994	0.0226284	0.977372
KCNK9	0.171651	0.137349	3.39564	5.86265	0.182928	0.011116	0.864034	0.111191	20.7001	3.38759	9.29989	0.0426739	0.406615	0.879232	0.0225686	0.977431
PER1	0.458233	23.1789	4.15821	6.82112	0.219103	0.00406279	0.864034	0.338023	22.8592	4.44301	7.14083	0.0788462	0.182882	0.86105	0.0225651	0.977435
RNF165	0.269319	21.0878	4.68622	8.91222	0.163633	0.0186332	0.864034	0.100469	22.714	4.79492	7.28597	0.02312	0.618057	0.901266	0.0224121	0.977588
CHKA	0.189411	20.8414	5.04486	9.15858	0.173084	0.0144398	0.864034	0.0745948	18.8749	5.21699	11.1251	0.0323826	0.507544	0.888554	0.0223153	0.977685
KCNS2	0.161029	23.625	5.91315	6.37503	0.144821	0.030343	0.864034	0.0360946	0.876116	5.85534	5.12388	0.00390857	0.922451	0.974266	0.02221	0.97779
INO80	0.1196	1.08486	5.1426	4.91514	0.143212	0.0316367	0.864034	0.0170398	12.5743	5.23711	17.4257	0.0022503	0.954515	0.985744	0.0221844	0.977816
LOC100507291	0.119699	20.3576	2.17717	9.64237	0.145948	0.0294906	0.864034	0.0322349	20.7332	2.27721	9.26683	0.00470498	0.907469	0.970648	0.0220506	0.977949
PRR7	0.410199	1.97762	1.58903	4.02238	0.143926	0.0310326	0.864034	0.0605408	23.6091	1.55293	6.39088	0.00266453	0.946214	0.983286	0.0220442	0.977956
ZDHHC23	0.217843	17.9849	6.01533	12.0151	0.173192	0.0144035	0.864034	0.0968682	2.36835	6.09081	3.63165	0.0316561	0.515291	0.889205	0.0219019	0.978098
RNASE1	0.411787	9.85208	5.93428	-3.85208	0.149486	0.0269146	0.864034	0.0945138	7.20808	5.57266	-1.20808	0.00791331	0.849128	0.952497	0.0218841	0.978116
CDKN1C	0.288582	7.52849	3.41452	-1.52849	0.161772	0.0195149	0.864034	0.150199	9.26116	3.36439	-3.26116	0.0201252	0.658305	0.907068	0.0218506	0.978149
GPM6B	0.172086	9.27138	10.3189	-3.27138	0.163481	0.0187051	0.864034	0.0791762	12.2168	10.3089	17.7832	0.021708	0.636745	0.903192	0.0217859	0.978214
COL5A1	0.284666	19.9865	2.16711	10.0135	0.149428	0.0269481	0.864034	0.0911547	0.137003	2.3311	5.863	0.00762121	0.854212	0.953962	0.0217724	0.978228
MIF4GD	0.254182	5.55414	1.88731	0.445858	0.153474	0.024227	0.864034	0.0719353	2.21805	1.84861	3.78195	0.0111735	0.793484	0.937701	0.0215133	0.978487
MORN1	0.243255	21.0747	2.86189	8.92531	0.210605	0.00515223	0.864034	0.181739	0.339578	2.88216	5.66042	0.0682672	0.231827	0.861823	0.0214891	0.978511
SOX21.AS1	0.296122	2.3942	1.62774	3.6058	0.146675	0.028959	0.864034	0.0468642	4.84678	1.57114	1.15322	0.00427199	0.915587	0.972663	0.0214536	0.978546
OPRD1	0.286937	23.1696	2.13126	6.83042	0.158861	0.0210569	0.864034	0.111142	0.0828324	2.05811	5.91717	0.0161143	0.715893	0.919777	0.0212792	0.978721
LINC00844	0.413504	10.8099	4.51696	-4.80991	0.157784	0.0216624	0.864034	0.166439	10.1448	4.48834	-4.14481	0.0144433	0.741553	0.924325	0.0209868	0.979013
PIGG	0.199668	21.2837	4.88904	8.71632	0.168691	0.0162665	0.864034	0.0764986	18.5254	5.02473	11.4746	0.0253393	0.589523	0.89772	0.0209804	0.97902
MME	0.258682	17.7182	1.68582	12.2818	0.176631	0.0131611	0.864034	0.127608	1.23082	1.62182	4.76918	0.0322196	0.509288	0.888554	0.0204801	0.97952
C1QL1	0.348737	0.919714	1.57334	5.08029	0.150491	0.0262436	0.864034	0.0761806	14.4911	1.69971	15.5089	0.00519435	0.898264	0.968656	0.0200809	0.979919
TLR7	0.505022	10.4147	2.11386	-4.41473	0.1524	0.0249087	0.864034	0.129492	8.16119	2.19857	-2.16119	0.00687531	0.867562	0.9582	0.0199528	0.980047
CPPED1	0.182708	6.48257	4.17624	-0.482567	0.150381	0.0263226	0.864034	0.0270154	2.56545	3.99861	3.43455	0.00483275	0.905043	0.970648	0.0199415	0.980059
PRTFDC1	0.203058	8.62078	4.56715	-2.62078	0.188788	0.0094623	0.864034	0.105916	11.5935	4.59565	-5.59355	0.0430738	0.403135	0.879232	0.0198703	0.98013
CCDC183	0.282362	23.0041	2.23003	6.99593	0.168372	0.0164045	0.864034	0.13533	20.6419	2.42166	9.35807	0.0222203	0.629974	0.902035	0.0196689	0.980331
NPLOC4	0.130324	0.702113	6.29824	5.29789	0.167689	0.0166998	0.864034	0.0573956	0.42783	6.26832	5.57217	0.0214928	0.639603	0.903789	0.0196433	0.980357
CDT1	0.299285	4.14139	1.11245	1.85861	0.157548	0.0217848	0.864034	0.0798579	8.18356	0.928491	-2.18356	0.0113363	0.790845	0.936415	0.0196362	0.980364
STRIP1	0.207398	22.2571	3.43141	7.74291	0.150086	0.0265119	0.864034	0.0297889	2.78249	3.46176	3.21751	0.0034686	0.930772	0.976679	0.0194519	0.980548
ALOX12P2	0.327963	21.8432	1.86848	8.15676	0.163726	0.0185734	0.864034	0.125496	14.6793	2.39986	15.3207	0.0165572	0.709292	0.9174	0.0192064	0.980794
C7orf26	0.179202	0.818138	3.07865	5.18186	0.147437	0.0283876	0.864034	0.00828193	14.4226	3.1516	15.5774	0.000215637	0.995646	0.999014	0.0191793	0.980821
COLQ	0.252755	23.776	2.06036	6.22397	0.151941	0.0251997	0.864034	0.0492087	16.89	2.32153	13.11	0.00462887	0.908881	0.970648	0.0191431	0.980857
GLTP	0.268041	8.92148	4.92187	-2.92148	0.200828	0.00676397	0.864034	0.184767	12.911	4.89865	17.089	0.0534371	0.321521	0.870929	0.0191068	0.980893
HVCN1	0.301292	7.1709	2.24692	-1.1709	0.156936	0.0221235	0.864034	0.121844	13.5508	2.49832	16.4492	0.00953159	0.821045	0.946599	0.0190989	0.980901
TSNARE1	0.208191	0.155144	3.70062	5.84486	0.159405	0.0207537	0.864034	0.0823454	0.936667	3.743	5.06333	0.0116021	0.786486	0.93468	0.018921	0.981079
ZNF767P	0.137197	0.0676033	4.00082	5.9324	0.157183	0.0219919	0.864034	0.048403	1.24769	4.16512	4.75231	0.00921571	0.82651	0.947419	0.018862	0.981138
P3H1	0.218996	23.6321	2.6607	6.36787	0.166358	0.0172904	0.864034	0.0944606	23.3452	2.77941	6.65479	0.0183768	0.68281	0.911487	0.0188506	0.981149
OMG	0.246133	8.40541	7.29039	-2.40541	0.186113	0.010208	0.864034	0.131463	6.25331	6.97621	-0.253313	0.0381315	0.448467	0.881477	0.0188492	0.981151
COL4A3	0.242086	19.2525	1.6366	10.7475	0.15558	0.022934	0.864034	0.0662983	19.3294	1.83269	10.6706	0.0073365	0.859307	0.95506	0.0187396	0.98126
FGF14.IT1	0.274371	21.0918	2.60763	8.90823	0.15256	0.0247913	0.864034	0.0546903	14.5028	2.92176	15.4972	0.00399372	0.920824	0.973634	0.0186257	0.981374
PTGFR	0.346335	13.3642	1.65437	16.6358	0.17288	0.0145138	0.864034	0.146195	5.16403	1.58684	0.835971	0.0237202	0.610317	0.900992	0.0183568	0.981643
MIR9.3HG	0.177167	23.1478	3.79721	6.85224	0.173231	0.0143922	0.864034	0.0916044	0.270317	3.75282	5.72968	0.0237719	0.609701	0.900992	0.0182166	0.981783
WWOX	0.142427	3.31869	4.13423	2.68131	0.16435	0.0182653	0.864034	0.0508833	20.6619	4.1858	9.33811	0.0147279	0.73706	0.923742	0.0181568	0.981843
PDPR	0.269897	22.4857	4.32245	7.51427	0.149921	0.0266193	0.864034	0.00653331	15.0481	4.59953	14.9519	5.21883e-05	0.998969	0.99945	0.0180465	0.981953
SGCE	0.119551	11.0539	4.99352	-5.05393	0.181846	0.0114384	0.864034	0.062716	11.5487	5.02422	-5.5487	0.0306977	0.525945	0.889205	0.017505	0.982495
KIF26B	0.171007	22.6322	4.35237	7.36783	0.156105	0.0226216	0.864034	0.035514	12.0838	4.5645	17.9162	0.0043122	0.914834	0.972496	0.0172559	0.982744
AGAP6..includes.others..1	0.459046	21.1451	2.72126	8.85487	0.185045	0.0105133	0.864034	0.232271	14.9613	3.32547	15.0387	0.0329749	0.501248	0.888554	0.0171407	0.982859
HPS4	0.12031	1.39082	5.16013	4.60918	0.166069	0.0174264	0.864034	0.0405654	9.09885	5.32995	-3.09885	0.0136898	0.753187	0.926333	0.0170119	0.982988
TARBP1	0.261258	20.9441	6.59444	9.05594	0.164653	0.0181052	0.864034	0.0867732	12.4495	6.66746	17.5505	0.0120598	0.779161	0.933729	0.0169414	0.983059
GGA2	0.167564	22.0977	5.17373	7.90228	0.155677	0.0228792	0.864034	0.0244619	2.30756	5.34047	3.69244	0.00300975	0.939665	0.979738	0.0168994	0.983101
MRNIP	0.192973	23.6016	4.7786	6.39839	0.192206	0.00858207	0.864034	0.107719	20.7334	4.86138	9.26657	0.0390958	0.439141	0.880797	0.0167237	0.983276
PSMG4	0.167217	21.6746	3.71779	8.32541	0.158079	0.0214959	0.864034	0.0341558	18.2828	3.91346	11.7172	0.00471605	0.907272	0.970648	0.0166276	0.983372
PDK4	0.340009	6.95757	5.32981	-0.957569	0.165298	0.0178028	0.864034	0.114375	14.46	5.80071	15.54	0.0118832	0.781989	0.934167	0.016607	0.983393
CLK3	0.176711	0.248658	3.92935	5.75134	0.157407	0.0218681	0.864034	0.0413177	21.5002	4.12239	8.49985	0.00375851	0.925341	0.97532	0.0165081	0.983492
LEMD2	0.183868	0.915957	4.6275	5.08404	0.158256	0.021397	0.864034	0.0288529	5.04792	4.70832	0.952082	0.00437944	0.913546	0.972465	0.0164155	0.983584
SDHAP1	0.370412	19.3657	2.53081	10.6343	0.176312	0.0132849	0.864034	0.162029	23.1391	2.75576	6.86086	0.0223605	0.628076	0.90155	0.0163871	0.983613
LOC150776	0.321487	23.2298	2.87879	6.77018	0.162933	0.018962	0.864034	0.101105	22.2808	3.17148	7.71923	0.00883583	0.83305	0.949609	0.0163344	0.983666
MCF2L	0.171435	22.6782	7.33675	7.32176	0.182662	0.0111979	0.864034	0.0846959	23.3484	7.46333	6.65156	0.028251	0.554045	0.893765	0.016222	0.983778
SLIT1	0.455383	0.253036	2.53373	5.74696	0.168741	0.0162401	0.864034	0.133742	20.0648	2.67249	9.93517	0.0143145	0.743515	0.924676	0.0162177	0.983782
LOC100133091	0.298874	22.9793	2.45323	7.02067	0.173977	0.0141203	0.864034	0.111473	19.3623	2.66524	10.6377	0.019306	0.669602	0.909404	0.016121	0.983879
DCHS1	0.287023	21.9392	4.19609	8.06079	0.161904	0.0194423	0.864034	0.0869394	20.6115	4.41762	9.38855	0.00670721	0.870697	0.959179	0.0159317	0.984068
LPCAT2	0.328956	9.38865	3.68216	-3.38865	0.17795	0.0127164	0.864034	0.144695	7.31657	3.813	-1.31657	0.0227307	0.623237	0.90155	0.015921	0.984079
HMG20B	0.279932	4.62186	3.13594	1.37814	0.158768	0.0211067	0.864034	0.0401227	7.6017	3.16743	-1.6017	0.00337268	0.932615	0.977261	0.0158413	0.984159
ZKSCAN3	0.185642	20.4079	2.29498	9.5921	0.176769	0.0131241	0.864034	0.0827914	0.964744	2.41099	5.03526	0.0204312	0.654078	0.906923	0.015472	0.984528
BBS1	0.204472	23.21	2.30095	6.78996	0.174516	0.0139375	0.864034	0.0895601	23.6713	2.44159	6.32872	0.0180785	0.68703	0.912336	0.0154385	0.984561
CRY2	0.18186	23.2406	6.54463	6.75943	0.241284	0.00214151	0.864034	0.153152	23.8347	6.56028	6.16528	0.0846442	0.16068	0.860406	0.0153688	0.984631
CNNM2	0.254298	23.4308	3.78885	6.56921	0.172602	0.014612	0.864034	0.0861755	15.8893	3.98494	14.1107	0.0158548	0.719826	0.920326	0.0153233	0.984677
MX2	0.346961	8.03908	1.66067	-2.03908	0.16741	0.0168251	0.864034	0.127971	0.626278	1.78126	5.37372	0.0103335	0.807458	0.943006	0.0151987	0.984801
PHKA2	0.168289	22.4488	4.06335	7.55119	0.19737	0.00741436	0.864034	0.0859438	17.4087	4.15518	12.5913	0.0397806	0.432808	0.880429	0.0150251	0.984975
EPS8L2	0.326174	1.4068	2.09421	4.5932	0.180392	0.0119187	0.864034	0.140393	4.14375	2.18282	1.85625	0.0226943	0.623688	0.90155	0.0149803	0.98502
PTCD1	0.191933	1.08461	2.39747	4.91539	0.161177	0.0198251	0.864034	0.0294758	3.2835	2.42506	2.7165	0.0030547	0.938797	0.979307	0.014833	0.985167
ANKRD10	0.132381	21.5971	5.78475	8.4029	0.163035	0.0189086	0.864034	0.0264175	23.8502	5.92596	6.14982	0.00449663	0.911345	0.97198	0.0146978	0.985302
ZFP37	0.174716	11.7026	4.11013	-5.70256	0.198409	0.00720159	0.864034	0.0983182	12.8609	4.15063	17.1391	0.0394367	0.435948	0.880429	0.014527	0.985473
PTGS2	0.303232	12.6035	4.07832	17.3965	0.168827	0.0161996	0.864034	0.0889494	23.3926	3.84494	6.60744	0.00984405	0.815679	0.945573	0.0145227	0.985477
SMG1P1	0.366304	21.3586	2.67186	8.6414	0.165828	0.017553	0.864034	0.0731317	21.5285	2.97652	8.47148	0.00678785	0.86918	0.958734	0.0144907	0.985509
ATP7B	0.271254	22.4127	3.2881	7.58733	0.184404	0.0106891	0.864034	0.106247	19.3747	3.58143	10.6253	0.0253194	0.589763	0.89772	0.0144772	0.985523
ZNF92	0.179247	9.60081	4.68234	-3.60081	0.179911	0.0120809	0.864034	0.0972985	11.0494	4.65556	-5.04939	0.0207621	0.649495	0.905489	0.0144516	0.985548
PIGL	0.17618	21.7716	3.20428	8.22841	0.193592	0.00824762	0.864034	0.0932878	1.58384	3.27136	4.41616	0.0338037	0.492477	0.888353	0.0142296	0.98577
SELENOP	0.449463	9.19653	6.0364	-3.19653	0.238112	0.00233222	0.864034	0.289927	12.1749	5.94439	17.8251	0.0782168	0.185508	0.86105	0.014199	0.985801
FCHSD1	0.228898	23.0277	2.75215	6.97233	0.182129	0.0113494	0.864034	0.105176	20.6882	2.87287	9.31178	0.0221567	0.630799	0.902061	0.0141684	0.985832
ANKRD33B	0.384819	22.4032	2.59055	7.59679	0.17527	0.0136706	0.864034	0.133171	20.85	2.75566	9.14996	0.0152445	0.729128	0.921474	0.014142	0.985858
ZBTB16	0.327813	23.0678	5.64558	6.9322	0.178143	0.0126481	0.864034	0.117237	22.0622	5.992	7.93782	0.0180472	0.687459	0.912336	0.0141178	0.985882
KDM4A	0.120095	23.4837	5.38323	6.51627	0.179216	0.0123015	0.864034	0.0386317	2.95334	5.45453	3.04666	0.0190969	0.672471	0.910457	0.0141079	0.985892
NBPF10..includes.others.	0.261197	22.3796	3.13548	7.62036	0.170314	0.0155677	0.864034	0.0802404	13.1962	3.39839	16.8038	0.0100108	0.812938	0.945021	0.0140445	0.985955
DUSP5	0.345291	19.5064	1.53581	10.4936	0.199178	0.00706639	0.864034	0.177337	3.18623	1.85437	2.81377	0.0374748	0.454948	0.883122	0.0135948	0.986405
TRIM67	0.22646	22.0248	2.23968	7.97522	0.173437	0.0143196	0.864034	0.0718939	23.2734	2.34758	6.72659	0.0115772	0.786891	0.93468	0.0135393	0.986461
LRRC10B	0.365809	1.32253	2.71705	4.67747	0.218014	0.00418305	0.864034	0.191942	3.84763	2.92189	2.15237	0.0553202	0.30844	0.870083	0.0132839	0.986716
KRT8P46	0.266284	21.5142	1.10858	8.48578	0.168106	0.0165177	0.864034	0.0523275	19.8996	1.4027	10.1004	0.00434332	0.914244	0.972496	0.0129516	0.987048
MTMR3	0.118307	23.0291	6.31442	6.97088	0.16787	0.0166272	0.864034	0.0199713	16.5548	6.46915	13.4452	0.00386436	0.923301	0.974647	0.0128825	0.987117
BCL2L13	0.0962602	0.448866	6.77428	5.55113	0.165701	0.0176163	0.864034	0.0103034	3.44743	6.79487	2.55257	0.00153781	0.968838	0.990038	0.0128377	0.987162
ALCAM	0.212817	10.1752	7.84627	-4.17517	0.169244	0.0160103	0.864034	0.0401767	12.3199	7.74015	17.6801	0.00482514	0.905205	0.970648	0.0127587	0.987241
MPEG1	0.340934	11.8842	2.13696	-5.88419	0.179414	0.0122474	0.864034	0.0973265	4.69982	2.09713	1.30018	0.01362	0.754298	0.926333	0.0123503	0.98765
SIAH3	0.210828	21.4146	2.19945	8.58543	0.171643	0.0150312	0.864034	0.0436203	17.356	2.46619	12.644	0.0054001	0.89452	0.968362	0.0122087	0.987791
ZNRF2P1	0.431103	23.237	1.59136	6.76301	0.186302	0.0101518	0.864034	0.126016	15.0898	1.74391	14.9102	0.0191863	0.671256	0.910457	0.0119489	0.988051
FAM57A	0.218707	22.7277	2.27977	7.27228	0.179307	0.0122773	0.864034	0.0634008	23.695	2.28387	6.30495	0.0121634	0.777485	0.933689	0.0119411	0.988059
JPT2	0.245465	9.68865	3.14249	-3.68865	0.218417	0.00413466	0.864034	0.164035	10.2868	3.36256	-4.28676	0.0511644	0.33794	0.874833	0.0119041	0.988096
CENPO	0.166355	23.794	2.52327	6.20605	0.170957	0.0153208	0.864034	0.0322489	17.1169	2.59373	12.8831	0.00362632	0.927864	0.976028	0.0118863	0.988114
ETV5	0.26115	17.2722	6.13188	12.7278	0.169794	0.0157712	0.864034	0.0412443	23.7336	6.11968	6.26635	0.00234281	0.952661	0.985143	0.01185	0.98815
MKRN5P	0.533898	21.5083	2.2107	8.49168	0.214433	0.00461142	0.864034	0.241545	17.7432	2.53082	12.2568	0.0468256	0.371808	0.877211	0.0118023	0.988198
ZFYVE28	0.274895	0.628118	4.73871	5.37188	0.214713	0.00458083	0.864034	0.153891	23.4389	4.77595	6.56111	0.0466692	0.37306	0.877211	0.0116856	0.988314
AKAP1	0.204288	0.742492	4.70424	5.25751	0.16995	0.0157022	0.864034	0.0203467	4.82756	4.94905	1.17244	0.00170424	0.965406	0.988969	0.0116323	0.988368
GPR150	0.309586	1.14694	1.35175	4.85306	0.187009	0.00994048	0.864034	0.113053	6.46034	1.24069	-0.460336	0.0186836	0.678437	0.911324	0.0116045	0.988395
SBF1P1	0.549862	21.5114	1.20611	8.48864	0.210053	0.00521912	0.864034	0.274961	17.9697	1.5311	12.0303	0.0416159	0.415955	0.879232	0.0115697	0.98843
FAM114A1	0.203003	8.19302	2.76691	-2.19302	0.170817	0.0153777	0.864034	0.0274946	8.54485	2.98285	-2.54485	0.00176158	0.964235	0.988835	0.011374	0.988626
DBNDD2	0.3574	9.01109	5.19239	-3.01109	0.187023	0.0099355	0.864034	0.150248	11.8789	5.03493	-5.87894	0.0174683	0.695834	0.913897	0.0112502	0.98875
FAM104B	0.127599	13.0414	3.13576	16.9586	0.192327	0.00855005	0.864034	0.0539038	4.79899	3.11957	1.20101	0.0220424	0.63232	0.902211	0.0110509	0.988949
DNAH2	0.345334	0.264181	1.8339	5.73582	0.171918	0.0149038	0.864034	0.0320918	8.97823	2.19673	-2.97823	0.00108091	0.978071	0.993113	0.0109029	0.989097
DPH7	0.172422	23.831	3.81783	6.16903	0.184936	0.0105403	0.864034	0.0540686	0.0340924	3.87258	5.96591	0.013596	0.754669	0.926333	0.0107499	0.98925
TTC39A	0.188214	0.518015	2.6767	5.48199	0.184852	0.010566	0.864034	0.0406524	5.04448	2.7208	0.955516	0.0131834	0.761162	0.928228	0.0106624	0.989338
BMP3	0.254372	9.21099	1.95805	-3.21099	0.191744	0.00870233	0.864034	0.099822	9.36573	1.93822	-3.36573	0.0195859	0.665715	0.908278	0.01053	0.98947
MUC20	0.658604	20.7308	1.80275	9.26925	0.183089	0.0110719	0.864034	0.192279	22.9822	2.36022	7.01777	0.0104438	0.805595	0.942175	0.0103977	0.989602
TSPAN2	0.217235	10.6982	1.51844	-4.69818	0.207095	0.00569873	0.864034	0.142217	7.13195	1.58265	-1.13195	0.034105	0.489305	0.888353	0.010313	0.989687
CMTM5	0.393506	7.92233	3.53819	-1.92233	0.195922	0.00771251	0.864034	0.150789	9.33218	3.56715	-3.33218	0.0220594	0.632095	0.902211	0.0100917	0.989908
PIGP	0.187207	9.42692	3.52461	-3.42692	0.191313	0.00880479	0.864034	0.0765306	10.517	3.54921	-4.517	0.0172898	0.698397	0.914566	0.0100518	0.989948
DLG5	0.29004	23.1687	4.27227	6.83135	0.182147	0.0113444	0.864034	0.0784934	22.5826	4.45815	7.41735	0.00799902	0.847625	0.952037	0.0100212	0.989979
MAP6D1	0.239457	5.00062	4.76417	0.999378	0.211624	0.00500208	0.864034	0.103037	4.84939	4.61331	1.15061	0.0372179	0.457472	0.883445	0.00996076	0.990039
PAXIP1.AS2	0.226231	5.742	1.4627	0.258005	0.202821	0.00641316	0.864034	0.125084	10.7129	1.69782	-4.71288	0.0278885	0.558339	0.893827	0.00983125	0.990169
LRP5L	0.281066	20.6157	1.37428	9.38427	0.206921	0.00572363	0.864034	0.184662	22.6328	1.56417	7.36722	0.0316155	0.515763	0.889205	0.00974658	0.990253
LOC101929240	0.363547	21.8525	0.985164	8.14746	0.177701	0.0127946	0.864034	0.0457915	16.5798	1.25433	13.4202	0.00229274	0.953666	0.985723	0.00972309	0.990277
CD84	0.486217	10.0254	2.92893	-4.02535	0.189163	0.00936268	0.864034	0.145248	6.05433	3.04293	-0.0543271	0.013511	0.755955	0.926333	0.00966759	0.990332
TLR6	0.375599	10.0304	2.43784	-4.03035	0.182307	0.0112918	0.864034	0.0832938	5.98977	2.40336	0.0102287	0.00642497	0.87577	0.961958	0.00961138	0.990389
MTHFD1L	0.137207	22.5803	4.19122	7.4197	0.211629	0.00500066	0.864034	0.0658301	1.5074	4.17409	4.4926	0.0354379	0.47543	0.886985	0.00955018	0.99045
VCAM1	0.59278	12.1361	2.34118	17.8639	0.20158	0.00663304	0.864034	0.250276	8.22998	2.28634	-2.22998	0.0252658	0.590448	0.89772	0.00951673	0.990483
PXDN	0.360968	21.9223	2.59252	8.07773	0.178712	0.0124695	0.864034	0.036317	0.808037	2.80298	5.19196	0.00166807	0.966172	0.989204	0.0093303	0.99067
PLGLB1.PLGLB2	0.413187	19.1825	1.35177	10.8175	0.178323	0.0125954	0.864034	0.0162769	19.8802	1.72855	10.1198	0.00036849	0.992526	0.997761	0.00911469	0.990885
MRPS25	0.125039	20.5115	5.98066	9.48853	0.183135	0.0110577	0.864034	0.0137826	2.68778	6.07688	3.31222	0.0021234	0.957038	0.986663	0.00845149	0.991549
SCART1	0.523008	19.3681	1.90939	10.6319	0.211768	0.00498003	0.864034	0.219131	1.04455	1.913	4.95545	0.030737	0.525475	0.889205	0.00844793	0.991552
TRIM54	0.34455	23.0227	1.1972	6.97732	0.183233	0.0110249	0.864034	0.0431848	18.3097	1.38251	11.6903	0.00185633	0.962334	0.988471	0.00837179	0.991628
EML6	0.175099	20.097	6.26569	9.90297	0.18371	0.0108897	0.864034	0.0164721	20.0072	6.35088	9.99282	0.00185465	0.962378	0.988471	0.00828071	0.991719
MAL	0.398056	7.55549	3.92226	-1.55549	0.193277	0.00832376	0.864034	0.122549	10.8217	4.01696	-4.82171	0.0110819	0.794994	0.938044	0.00820528	0.991795
CNNM3	0.276855	23.5692	3.29202	6.43078	0.202706	0.00643379	0.864034	0.0910186	16.7147	3.48843	13.2853	0.0199504	0.660749	0.907068	0.00808431	0.991916
HBEGF	0.235487	11.8726	2.74591	-5.87256	0.187588	0.00977824	0.864034	0.0411728	6.78622	2.76679	-0.786223	0.00463703	0.908751	0.970648	0.00804375	0.991956
CCNL2	0.138614	22.0033	6.12214	7.99667	0.195654	0.00776801	0.864034	0.0427514	20.6215	6.18763	9.37849	0.0120808	0.778823	0.933729	0.00791567	0.992084
CD55	0.219935	8.18106	4.15296	-2.18106	0.185793	0.0102977	0.864034	0.0286839	9.75895	4.04006	-3.75895	0.0017709	0.964058	0.988835	0.00781889	0.992181
ZFHX4.AS1	0.413785	9.33899	1.15408	-3.33899	0.288651	0.00052764	0.864034	0.314531	13.5925	1.39098	16.4075	0.104264	0.103101	0.859607	0.00773777	0.992262
TAX1BP3	0.263376	8.53576	2.46022	-2.53576	0.194227	0.00809321	0.864034	0.062959	7.48584	2.42782	-1.48584	0.0094596	0.822328	0.946599	0.00766092	0.992339
CCDC57	0.321541	21.2387	4.51697	8.76129	0.195003	0.00790606	0.864034	0.0771291	22.2852	4.81752	7.71479	0.00605749	0.88241	0.9635	0.00689668	0.993103
ANKDD1A	0.227215	21.2048	4.07602	8.79521	0.23448	0.00260903	0.864034	0.118071	0.276131	4.21115	5.72387	0.0449976	0.386764	0.879232	0.00680204	0.993198
LZIC	0.143412	9.93614	4.85861	-3.93614	0.19899	0.00710695	0.864034	0.0371287	11.077	4.85782	-5.07695	0.00900566	0.830076	0.949029	0.00672305	0.993277
EEF2K	0.226837	22.7526	4.60405	7.24739	0.202111	0.00654124	0.864034	0.0603638	0.040261	4.88627	5.95974	0.0110265	0.795908	0.938179	0.00653092	0.993469
CXCL12	0.306711	12.8032	2.79841	17.1968	0.216516	0.00434529	0.864034	0.153598	12.3054	2.86317	17.6946	0.025182	0.591495	0.89781	0.00648681	0.993513
SARM1	0.25598	23.1068	3.39089	6.89318	0.205911	0.00589584	0.864034	0.0738318	21.4027	3.48098	8.59731	0.0129597	0.764748	0.929674	0.00621925	0.993781
IFT172	0.184021	21.0559	5.46932	8.94408	0.221252	0.00383082	0.864034	0.0573394	5.62798	5.65999	0.372023	0.0281859	0.554832	0.893765	0.00620004	0.9938
MTFR1	0.187111	9.08615	2.99429	-3.08615	0.225978	0.00336259	0.864034	0.0840927	15.6965	3.07368	14.3035	0.0327535	0.50359	0.888554	0.00617371	0.993826
BMP2KL	0.561596	21.9576	1.47614	8.04242	0.227035	0.00326226	0.864034	0.223926	17.4854	1.93805	12.5146	0.032873	0.502299	0.888554	0.00602783	0.993972
CUEDC1	0.238659	3.82829	3.78247	2.17171	0.203392	0.00630927	0.864034	0.0646798	23.824	3.71249	6.176	0.00918314	0.827082	0.947578	0.00601787	0.993982
ACVR2B	0.285093	23.9709	2.46573	6.02907	0.198658	0.00716246	0.864034	0.0420414	21.4542	2.76657	8.54577	0.00270255	0.945499	0.983014	0.00574534	0.994255
SLC6A6	0.256921	22.3246	4.10395	7.67535	0.238428	0.00231158	0.864034	0.120595	22.7103	4.15108	7.28968	0.0419751	0.412758	0.879232	0.00567631	0.994324
THEM6	0.252522	0.835139	3.8173	5.16486	0.20628	0.00583108	0.864034	0.0700262	0.669034	3.82205	5.33097	0.00892195	0.831513	0.949354	0.0055468	0.994453
FAM66B	0.532355	21.9514	2.20766	8.04857	0.199438	0.00702156	0.864034	0.0535509	13.1243	2.51976	16.8757	0.00179589	0.963555	0.988721	0.00550055	0.994499
ACOX3	0.219741	21.6947	3.80865	8.30528	0.211912	0.00496295	0.864034	0.0536879	19.7847	3.86053	10.2153	0.0136752	0.753423	0.926333	0.00540591	0.994594
WDR73	0.138901	1.0439	4.65554	4.9561	0.201313	0.00667502	0.864034	0.0232298	15.8032	4.75248	14.1968	0.00283137	0.943013	0.981383	0.00537175	0.994628
LINC00473	0.53162	18.8507	2.65528	11.1493	0.229179	0.00305661	0.864034	0.204342	19.1366	2.87559	10.8634	0.0293576	0.541174	0.891175	0.00519741	0.994803
CCDC84	0.221399	22.8787	4.26907	7.12133	0.212304	0.00490175	0.864034	0.0654297	21.3175	4.37271	8.68247	0.0116967	0.785032	0.93468	0.00509139	0.994909
ZNF71	0.224587	23.1693	4.10091	6.83065	0.219822	0.00397954	0.864034	0.0808172	20.1574	4.19121	9.84264	0.0181842	0.685571	0.911747	0.00496188	0.995038
CYP2J2	0.279158	6.682	3.8682	-0.682	0.206615	0.00577131	0.864034	0.00193741	15.3334	3.98039	14.6666	9.57963e-06	0.999816	0.999888	0.00433569	0.995664
P2RX6	0.253896	21.7099	3.56301	8.2901	0.218111	0.00417594	0.864034	0.0663315	2.87871	3.63206	3.12129	0.0109221	0.797633	0.938543	0.00427378	0.995726
RUNDC1	0.159542	22.2364	4.95684	7.76365	0.226772	0.00329428	0.864034	0.0382855	1.39729	5.04197	4.60271	0.0137913	0.751585	0.926333	0.00365399	0.996346
PER2	0.447053	20.786	4.38584	9.21396	0.290997	0.000492772	0.864034	0.235067	21.5721	4.57282	8.42791	0.0731219	0.207999	0.86105	0.0031815	0.996819
HERC5	0.261521	7.16995	2.55517	-1.16995	0.230384	0.00294774	0.864034	0.0809387	8.4675	2.73772	-2.4675	0.0099236	0.814376	0.945573	0.00295592	0.997044
SAMD9	0.296843	10.086	3.35209	-4.08597	0.232593	0.00275632	0.864034	0.102922	10.5153	3.35541	-4.51534	0.00869298	0.835603	0.949832	0.00269975	0.9973
ZNF251	0.181208	23.9815	4.17176	6.01853	0.232224	0.00279546	0.864034	0.0394748	18.6748	4.22804	11.3252	0.00724245	0.860977	0.955547	0.00262788	0.997372
DNAH9	0.203497	0.11953	3.35529	5.88047	0.268887	0.000955303	0.864034	0.115558	14.3178	3.57884	15.6822	0.0404155	0.426889	0.880019	0.00237242	0.997628
CAT	0.29938	9.62288	5.48932	-3.62288	0.24053	0.00217781	0.864034	0.0251709	1.34264	5.42603	4.65736	0.00224787	0.954582	0.985744	0.00180885	0.998191
FGL2	0.462564	11.4151	3.86869	-5.41514	0.271508	0.000888414	0.864034	0.204324	7.80107	4.07273	-1.80107	0.0324655	0.506684	0.888554	0.0017626	0.998237
LOC283922	0.347633	21.7303	2.63206	8.26971	0.255668	0.00140502	0.864034	0.0374233	19.9926	2.88644	10.0074	0.00175883	0.964296	0.988835	0.0011549	0.998845
GPRIN2	0.38669	21.095	0.994486	8.90502	0.300239	0.000371091	0.864034	0.0720584	5.44408	1.22029	0.555922	0.00759762	0.854627	0.953962	0.000364331	0.999636
