# Supplementary material for: Diurnal rhythms in gene expression in the prefrontal cortex in schizophrenia
Source: Nat Commun. 2019 Aug 9;10:3355. doi: 10.1038/s41467-019-11335-1 (PMC6689017; doi:10.1038/s41467-019-11335-1)
Supplement: Supplementary file 9 — Supplementary Data 7 [file 41467_2019_11335_MOESM9_ESM.xlsx]

## Sheet: Sheet1
Mitochondrial-related Genes
ACO1
ACO2
AIFM1
APH1A
APH1B
APP
ATP5A1
ATP5B
ATP5C1
ATP5D
ATP5E
ATP5F1
ATP5G1
ATP5G2
ATP5G3
ATP5H
ATP5I
ATP5J
ATP5J2
ATP5L
ATP5O
ATP5S
ATPAF1
ATPAF2
BACE1
BACE2
BCL2
CASP3
CASP8
CASP9
CAT
COX10
COX11
COX15
COX17
COX4I1
COX5A
COX5B
COX6A1
COX6B1
COX6C
COX7A1
COX7A2
COX7A2L
COX7B
COX7C
COX8A
CPT1A
CPT1C
CYB5A
CYB5R3
CYC1
CYCS
DHODH
FIS1
FURIN
GLRX2
GPD2
GPX4
GPX7
GSR
HSD17B10
HTRA2
LRRK2
MAOA
MAOB
MAP2K4
MAPK10
MAPK12
MAPK8
MAPK9
NCSTN
NDUFA1
NDUFA10
NDUFA11
NDUFA12
NDUFA13
NDUFA2
NDUFA3
NDUFA4
NDUFA4L2
NDUFA5
NDUFA6
NDUFA7
NDUFA8
NDUFA9
NDUFAB1
NDUFAF1
NDUFAF2
NDUFB1
NDUFB10
NDUFB11
NDUFB2
NDUFB3
NDUFB4
NDUFB5
NDUFB6
NDUFB7
NDUFB8
NDUFB9
NDUFS1
NDUFS2
NDUFS3
NDUFS4
NDUFS5
NDUFS6
NDUFS7
NDUFS8
NDUFV1
NDUFV2
NDUFV3
OGDH
PARK7
PDHA1
PINK1
PRDX3
PRDX5
PSEN1
PSEN2
PSENEN
RHOT2
SDHA
SDHAP1
SDHB
SDHC
SDHD
SNCA
SOD2
SURF1
TRAK1
TXN2
TXNRD2
UQCR10
UQCRB
UQCRC1
UQCRC2
UQCRFS1
UQCRH
UQCRQ
VDAC1
VDAC2
VDAC3
VPS9D1
