# Supplementary material for: Diurnal rhythms in gene expression in the prefrontal cortex in schizophrenia
Source: Nat Commun. 2019 Aug 9;10:3355. doi: 10.1038/s41467-019-11335-1 (PMC6689017; doi:10.1038/s41467-019-11335-1)
Supplement: Supplementary file 10 — Supplementary Data 8 [file 41467_2019_11335_MOESM10_ESM.xlsx]

## Sheet: Sheet1
	Day_coefficient	Day_obs.p	Day_corrected.p	Day_p.BH	Day_Storey
PRC1	-0.284662	3.11048e-05	2.89935e-05	0.403416	0.313824
HMGN2	0.308172	5.67172e-05	7.24838e-05	0.50427	0.39228
BCCIP	0.309265	0.000112035	0.000160845	0.649307	0.580325
OPN3	-0.350817	0.000147243	0.000216761	0.649307	0.586552
SLC16A9	0.469251	0.000158609	0.000233329	0.649307	0.505107
PDCD4	0.274917	0.000212322	0.000312025	0.667089	0.56289
ZNF619	0.206959	0.0003245	0.000482535	0.667089	0.746132
ZNF844	0.296845	0.000336525	0.000501174	0.667089	0.678084
DIRAS2	-0.342345	0.000406267	0.000613006	0.667089	0.737237
PRKX	0.366031	0.00044646	0.000679967	0.667089	0.735992
FYB	0.770592	0.000514942	0.000789038	0.667089	0.776408
GLS2	-0.230548	0.000524199	0.000805605	0.667089	0.726652
GJA1	0.4276	0.000543629	0.00083667	0.667089	0.69662
ZNF83.1	0.510753	0.000619828	0.000957476	0.667089	0.740261
ZFP36L1	0.502483	0.000695418	0.00108104	0.667089	0.780077
NTN4	-0.281836	0.000701751	0.00108864	0.667089	0.736459
SLC25A12	-0.270625	0.000839824	0.00129988	0.667089	0.827634
TCF12	0.23747	0.000883396	0.00136684	0.667089	0.82192
PRPF38A	0.300154	0.000893735	0.00137995	0.667089	0.786133
MCL1	0.28338	0.000982888	0.00152837	0.667089	0.82715
SMAD9	0.333872	0.000987189	0.00154011	0.667089	0.793811
MED28	0.1648	0.00106405	0.00164849	0.667089	0.811051
LCP2	0.428797	0.0010689	0.0016547	0.667089	0.778712
KCNMB4	-0.154401	0.00107193	0.00165953	0.667089	0.748445
TRPC3	-0.31408	0.00110446	0.00170371	0.667089	0.737636
KCTD13.1	0.411521	0.00114019	0.00177137	0.667089	0.737429
CPNE9	-0.339828	0.00114586	0.00177965	0.667089	0.713437
GIMAP8	0.446948	0.00115089	0.00178724	0.667089	0.690893
PCDHGB3	0.445393	0.00118675	0.0018473	0.667089	0.689485
METTL16	0.159216	0.00122359	0.00190046	0.667089	0.68568
FASTKD3	-0.216758	0.0013547	0.00210548	0.667089	0.735148
CFLAR	0.273754	0.00135646	0.00210962	0.667089	0.713576
COA1	-0.106899	0.00136658	0.00212136	0.667089	0.695801
SPATS2	-0.132269	0.00141938	0.00220075	0.667089	0.70061
ARHGAP5.AS1	0.373158	0.00144442	0.00224424	0.667089	0.694042
ANP32A	0.204935	0.00144822	0.00225183	0.667089	0.677046
CYBRD1	0.321507	0.00152178	0.00236504	0.667089	0.691867
BST2	0.664462	0.00152906	0.00237954	0.667089	0.677789
TBRG1	-0.170195	0.00162233	0.00252934	0.667089	0.701985
CREB3L2	0.317579	0.00163165	0.00254591	0.667089	0.688918
C18orf21	-0.234411	0.00167127	0.00260113	0.667089	0.686695
CRYM	-0.446335	0.0017089	0.0026605	0.667089	0.685645
CBFB	0.268797	0.00174144	0.00269985	0.667089	0.679604
PI16	0.513148	0.00180928	0.00279442	0.667089	0.687424
TPM3P9	0.381913	0.00183717	0.0028462	0.667089	0.684601
AFG3L2	-0.202401	0.00187099	0.00289245	0.667089	0.680602
LRRC17	-0.338921	0.00193007	0.00298012	0.667089	0.686311
RAB29	0.262521	0.00194915	0.00300911	0.667089	0.678551
RFPL1S	-0.229022	0.00197113	0.00304294	0.667089	0.672175
DNALI1	0.371211	0.00203202	0.00313682	0.667089	0.679055
F2R	0.329668	0.00205365	0.00317824	0.667089	0.674531
SAMD9L	0.475884	0.00210644	0.00324658	0.667089	0.675785
C10orf107	-0.455248	0.00212729	0.00328455	0.667089	0.670788
PARP4	0.283047	0.00216756	0.00335427	0.667089	0.672341
FAM46A	0.363171	0.00220696	0.00342192	0.667089	0.673431
PIGM	0.177312	0.00221567	0.00343918	0.667089	0.664741
DPYSL3	0.233324	0.00222618	0.00345092	0.667089	0.655307
ADCY10P1	0.404475	0.00224228	0.00347439	0.667089	0.648389
MEIS1	0.239896	0.00231078	0.00357518	0.667089	0.655889
ZC3HAV1	0.403106	0.00237257	0.00366975	0.667089	0.662019
MAPK9	-0.186726	0.00238549	0.00369598	0.667089	0.655821
HSPB8	0.288515	0.00240582	0.0037229	0.667089	0.649943
ASB8	-0.130773	0.00249314	0.00386028	0.667089	0.663229
MIR22HG	-0.249412	0.00252714	0.00390929	0.667089	0.661155
TMEM133	0.355668	0.00254497	0.00394312	0.667089	0.656616
TIMP2	0.293423	0.0026752	0.00414607	0.667089	0.679952
TMEM155	-0.412427	0.00268731	0.00416954	0.667089	0.673595
HNRNPH1	0.281197	0.00273773	0.00424272	0.667089	0.675337
LOC100133669	-0.286939	0.0027619	0.00428759	0.667089	0.672588
C19orf12	-0.20426	0.00282565	0.00439528	0.667089	0.679632
PDK4	0.486381	0.00295266	0.00457821	0.667089	0.697948
ZNF217	0.351114	0.00296632	0.00459823	0.667089	0.691264
NFATC2	0.346385	0.00303237	0.00469212	0.667089	0.695715
RBM12B	0.326916	0.0030987	0.00478669	0.667089	0.700146
DERL1	0.118347	0.00311906	0.00482052	0.667089	0.695693
POLR1D	0.144757	0.00311986	0.00482259	0.667089	0.686834
CDH12	-0.181816	0.00317406	0.00491371	0.667089	0.690723
DNM1L	-0.232191	0.00325553	0.00503452	0.667089	0.698632
OLFM1	-0.245017	0.00327985	0.00506903	0.667089	0.694517
B4GALT1	0.377843	0.00332176	0.0051353	0.667089	0.694802
ASH2L	-0.135619	0.00332883	0.00514359	0.667089	0.687332
NCKAP1	-0.216272	0.00335343	0.00517672	0.667089	0.683323
AQP4	0.353926	0.00343963	0.00529063	0.667089	0.689944
BIRC3	0.341658	0.00351377	0.00539763	0.667089	0.695518
FNDC4	-0.345666	0.00359406	0.00551636	0.667089	0.702456
MTMR11	0.303011	0.00361203	0.00555019	0.667089	0.698545
XXYLT1	-0.210954	0.00362219	0.00555916	0.667089	0.691632
BID	-0.168276	0.00365379	0.00560886	0.667089	0.689886
MAP7D3	0.323833	0.003656	0.00561301	0.667089	0.682638
SLC7A2	0.331092	0.00368493	0.00566064	0.667089	0.680782
ATMIN	-0.186089	0.00373317	0.00571793	0.667089	0.680116
TAL1	0.500452	0.00381882	0.00585117	0.667089	0.688398
NT5M	-0.352857	0.00391943	0.00602789	0.667089	0.701564
PANK2	-0.179307	0.00393676	0.00605826	0.667089	0.697598
JPT2	0.29707	0.00395263	0.00608795	0.667089	0.693637
RAB37	-0.252985	0.00398918	0.006148	0.667089	0.693183
GLT1D1	-0.243853	0.00403215	0.00620875	0.667089	0.692816
LYRM4	-0.273457	0.00407481	0.0062771	0.667089	0.693295
PSAT1	0.217683	0.00413326	0.00636477	0.667089	0.695877
TMEM176A	0.60759	0.0041906	0.00643932	0.667089	0.696988
KLF6	0.279785	0.00422668	0.00649524	0.667089	0.696079
CA5B	0.234418	0.00426959	0.00654356	0.667089	0.694383
GBP1	0.643963	0.00428534	0.00656427	0.667089	0.689818
ZBTB26	0.366311	0.00436458	0.00669129	0.667089	0.696405
PKNOX1	0.271456	0.00439635	0.00675135	0.667089	0.695963
SOWAHB	-0.326056	0.00442029	0.00679553	0.667089	0.693909
KCNK1	-0.299326	0.00444496	0.00684385	0.667089	0.692312
ALDH1A3	-0.244994	0.00445292	0.00685973	0.667089	0.687493
FBXL2	-0.199607	0.00450982	0.00694602	0.667089	0.689754
IRAK3	0.414049	0.004524	0.00697777	0.667089	0.686609
SLC25A30	0.207479	0.00459928	0.00709306	0.667089	0.691665
SIGLEC8	0.590503	0.0046012	0.00709375	0.667089	0.685556
DHRS7B	-0.28166	0.00461333	0.00711031	0.667089	0.681076
PCTP	0.1692	0.00461367	0.00711169	0.667089	0.675233
SLC14A1	0.610876	0.0046198	0.0071186	0.667089	0.670011
ANKMY2	-0.318897	0.00463486	0.00713931	0.667089	0.660473
MON1B	0.286452	0.00463484	0.00713931	0.667089	0.666167
NCBP3	0.17439	0.00468645	0.00721938	0.667089	0.662222
FKBP14	0.252388	0.00469374	0.00722905	0.667089	0.657536
BEND5	-0.257628	0.00475539	0.00732086	0.667089	0.660338
DRAM1	0.316375	0.00477521	0.00734364	0.667089	0.656918
IQGAP1	0.288203	0.00486958	0.00748723	0.667089	0.664273
DCAF12	0.133089	0.00496325	0.00762736	0.667089	0.671204
HNRNPA1	0.346372	0.0050142	0.00770192	0.667089	0.672299
ARIH2	-0.12574	0.00502331	0.00771158	0.667089	0.667757
CPS1	0.231326	0.00502545	0.00771573	0.667089	0.662814
LIX1	0.279581	0.00506057	0.00776405	0.667089	0.661713
CPAMD8	0.406281	0.00507843	0.00779787	0.667089	0.654292
AQP9	0.339325	0.00507838	0.00779787	0.667089	0.659404
DCTN2	-0.197613	0.00510865	0.00784758	0.667089	0.653397
IL18BP	0.457471	0.00513473	0.007889	0.667089	0.651832
ME3	-0.227422	0.00514254	0.00790349	0.667089	0.648083
CD44	0.731806	0.00516263	0.00792765	0.667089	0.645176
TESC	-0.373971	0.00519542	0.00798426	0.667089	0.644934
ZNF438	0.195137	0.00519778	0.00798633	0.667089	0.640323
ZNF821	-0.247902	0.00523454	0.00804915	0.667089	0.640614
RFFL	0.206306	0.00524772	0.0080671	0.667089	0.637356
YAP1	0.300612	0.00524977	0.00806986	0.667089	0.632954
TRA2A	0.288169	0.00529525	0.00812923	0.667089	0.633023
ZNF70	0.338901	0.00530637	0.00814649	0.667089	0.629836
GBP4	0.450363	0.00539058	0.00827903	0.667089	0.635544
KLF11	0.255132	0.00547972	0.00841916	0.667089	0.64175
MGST1	0.391191	0.00550963	0.00846887	0.667089	0.641024
FBXO34	-0.216273	0.00555852	0.00854135	0.667089	0.642021
ETV6	0.276447	0.00557993	0.00857172	0.667089	0.639861
UBE3C	-0.113074	0.0055908	0.00858484	0.667089	0.63645
C4orf36	0.26894	0.00560442	0.00860417	0.667089	0.633544
GNG5	0.383727	0.00560486	0.00860486	0.667089	0.629314
RPP38	0.275754	0.00561529	0.00861591	0.667089	0.625893
ZBTB37	0.178912	0.00562739	0.00863592	0.667089	0.623165
FGF13	-0.182685	0.00565722	0.00867872	0.667089	0.622106
SLCO2B1	0.454992	0.00567017	0.00869391	0.667089	0.619094
NDUFAF5	-0.23261	0.00572669	0.00877399	0.667089	0.620713
ZFHX3	0.347114	0.00573339	0.00878503	0.667089	0.617459
ADAMTS9.AS2	0.34736	0.00591065	0.0090439	0.667089	0.631553
FN1	0.426268	0.00591433	0.00904874	0.667089	0.627839
CAMK2G	-0.131401	0.00592859	0.00907014	0.667089	0.625316
FAM114A1	0.285723	0.0059398	0.00908325	0.667089	0.622257
ALPK1	0.367071	0.00606094	0.0092579	0.667089	0.630232
PODXL	0.343121	0.00607785	0.00928207	0.667089	0.627928
FCGR2A	0.849997	0.00608477	0.00929311	0.667089	0.62477
SPRY1	0.23394	0.00609995	0.00931244	0.667089	0.622205
NPL	0.291219	0.00615248	0.00938768	0.667089	0.623385
AHNAK	0.328534	0.00615943	0.00939252	0.667089	0.619902
CYR61	0.461846	0.00617389	0.00941599	0.667089	0.617685
LOC100996251	0.47411	0.00621589	0.00946707	0.667089	0.617295
ZNF329	-0.217362	0.00623227	0.00949261	0.667089	0.615254
CBLN2	-0.18828	0.00625319	0.00953265	0.667089	0.614172
WIPF1	0.311889	0.00625939	0.00954163	0.667089	0.611112
ACTR1B	-0.312817	0.00635576	0.00968176	0.667089	0.61644
MYO1F	0.525925	0.00638252	0.00971973	0.667089	0.615238
TRMT10B	0.151444	0.00638376	0.00972249	0.667089	0.611835
SLC30A10	0.216833	0.00639519	0.0097363	0.667089	0.609162
TOB2	0.331192	0.00645285	0.00981223	0.667089	0.610385
KCNS3	-0.358122	0.00656603	0.00998343	0.667089	0.617486
LATS2	0.338879	0.00656954	0.00998619	0.667089	0.614147
APP	-0.149075	0.00658301	0.0100076	0.667089	0.611986
LNX1	-0.231747	0.00660806	0.0100463	0.667089	0.610899
DTX3L	0.405657	0.00662542	0.0100759	0.667089	0.609281
AHCYL1	0.242035	0.00664138	0.0101001	0.667089	0.607349
SP110	0.402903	0.0066525	0.0101098	0.667089	0.604571
ABI3BP	0.403649	0.0066665	0.0101229	0.667089	0.60203
NGRN	-0.256694	0.00670859	0.0101802	0.667089	0.602129
ZNF35	-0.131867	0.00672108	0.0101995	0.667089	0.599993
IFI16	0.386467	0.00673954	0.0102285	0.667089	0.598446
UBE2E3	-0.180368	0.0067763	0.0102782	0.667089	0.598121
MREG	-0.324692	0.00679669	0.0103106	0.667089	0.596801
TRAF3IP2	0.297018	0.00682277	0.0103403	0.667089	0.595335
ASNS	-0.158923	0.00684554	0.0103735	0.667089	0.594083
GRAMD2B	0.197181	0.00687395	0.0104183	0.667089	0.593513
ATP6V1B2	-0.263058	0.00688447	0.0104294	0.667089	0.591031
RIPK2	0.2423	0.00691307	0.0104701	0.667089	0.590249
C2orf88	0.313804	0.00695649	0.0105336	0.667089	0.590752
CD99	0.399596	0.00700788	0.0106116	0.667089	0.59206
ZNF660	0.291347	0.00702152	0.0106316	0.667089	0.590135
PRELP	0.601323	0.00703828	0.010653	0.667089	0.588305
TGFBR3	0.275207	0.00707067	0.0106945	0.667089	0.587595
REST	0.272842	0.00708353	0.0107131	0.667089	0.585646
ICMT	-0.18277	0.00710801	0.0107483	0.667089	0.584618
EID2	-0.345358	0.00715444	0.0108201	0.667089	0.58558
OLFML2A	0.411615	0.00716435	0.0108332	0.667089	0.583373
VCL	0.203052	0.0071831	0.010865	0.667089	0.582187
MS4A7	0.527626	0.00720526	0.0108933	0.667089	0.580828
PGP	-0.305904	0.00723371	0.0109319	0.667089	0.580032
SEMA6A	0.277476	0.0072521	0.0109671	0.667089	0.579062
ZWILCH	-0.292253	0.00728774	0.0110155	0.667089	0.57879
NDRG3	-0.215185	0.0072897	0.0110203	0.667089	0.576246
ZNF669	-0.22847	0.00733873	0.0110928	0.667089	0.577248
ATP5A1	-0.316435	0.00735108	0.011108	0.667089	0.575272
GALNT15	0.282261	0.00735284	0.01111	0.667089	0.57264
KBTBD4	-0.269669	0.00736216	0.0111252	0.667089	0.570705
PRPH2	-0.459006	0.00739218	0.0111611	0.667089	0.569846
AFF1	0.289084	0.00741619	0.0111956	0.667089	0.568924
CA4	-0.312414	0.00742241	0.0112046	0.667089	0.56672
ZNF554	-0.175488	0.00742696	0.0112088	0.667089	0.564292
P2RX7	0.312248	0.00743014	0.0112143	0.667089	0.561956
CRLS1	-0.22545	0.0074438	0.0112329	0.667089	0.560297
CDC14A	0.256035	0.00746207	0.0112516	0.667089	0.558652
KLHDC2	-0.336442	0.007464	0.0112529	0.667089	0.556169
SLC9A9	0.225239	0.00753307	0.0113558	0.667089	0.558702
CXCL16	0.451438	0.00753994	0.0113641	0.667089	0.556579
TLR2	0.638616	0.0076329	0.011498	0.667089	0.560602
RUNX1	0.581837	0.00767936	0.0115677	0.667089	0.561472
PDF	-0.578965	0.00768446	0.0115712	0.667089	0.559132
WASF2	0.332612	0.00771187	0.0116036	0.667089	0.558208
CHST3	0.369647	0.0077391	0.011643	0.667089	0.557623
KRT5	-0.613683	0.00782749	0.0117652	0.667089	0.560992
ERICH1	0.287968	0.00789551	0.0118618	0.667089	0.56312
RELL2	-0.337324	0.00790381	0.0118728	0.667089	0.561183
YBX3	0.561198	0.00792328	0.0119025	0.667089	0.56014
CARD8	0.232646	0.00797062	0.011966	0.667089	0.560691
ZNF185	0.236654	0.00798557	0.011993	0.667089	0.55953
SLC2A12	0.204643	0.00799641	0.0120116	0.667089	0.557995
LONRF3	0.247677	0.00803718	0.012071	0.667089	0.558356
ENG	0.492034	0.00809045	0.0121538	0.667089	0.559796
EGLN3	0.203382	0.00814966	0.0122477	0.667089	0.56173
IQCK	0.206647	0.00820347	0.0123285	0.667089	0.563048
SNAP25	-0.231261	0.00822328	0.0123588	0.667089	0.562064
HYLS1	-0.238958	0.00824766	0.0123906	0.667089	0.56115
LINC01354	0.471857	0.00830827	0.012481	0.667089	0.56289
FCGR3A.FCGR3B	0.944427	0.00837443	0.0125666	0.667089	0.564399
C6orf120	-0.186309	0.00846155	0.0126985	0.667089	0.567964
BTN3A1	0.231157	0.00847206	0.0127109	0.667089	0.566181
IL10RA	0.37973	0.00859262	0.0128793	0.667089	0.571332
TRIT1	-0.203595	0.00860436	0.0128931	0.667089	0.56961
KIAA0355	0.175509	0.00861453	0.0129063	0.667089	0.567872
TEP1	0.276826	0.0086226	0.0129173	0.667089	0.566057
LINC00847	0.191036	0.00870815	0.013036	0.667089	0.568956
CERS2	0.253971	0.00887307	0.0132707	0.667089	0.576874
STON2	0.262023	0.00896648	0.0134109	0.667089	0.580634
ZEB2	0.234404	0.0090077	0.0134785	0.667089	0.581238
BZW2	-0.195337	0.00902589	0.0134992	0.667089	0.579821
BHLHE41	0.276481	0.00902849	0.013502	0.667089	0.577647
TRIM37	-0.238735	0.00903734	0.0135179	0.667089	0.57605
EMP1	0.571184	0.00914078	0.0136414	0.667089	0.579036
SV2B	-0.183381	0.00914882	0.0136525	0.667089	0.577241
CIAO1	-0.115737	0.00917402	0.0136912	0.667089	0.576623
SAE1	-0.239071	0.00922263	0.0137664	0.667089	0.577545
ZCCHC4	0.171913	0.00943544	0.0140308	0.667089	0.586364
MOB3B	0.274957	0.00944752	0.0140508	0.667089	0.584942
BAALC	-0.188809	0.00945439	0.0140598	0.667089	0.583073
LEPROT	0.204455	0.00946075	0.0140688	0.667089	0.581219
ZNF425	-0.197843	0.00946831	0.014075	0.667089	0.579264
ARPC1A	-0.155479	0.00952676	0.0141599	0.667089	0.580552
FAM216A	-0.313681	0.00954175	0.014184	0.667089	0.579348
LRRC32	0.533094	0.00954481	0.0141889	0.667089	0.577366
STARD8	0.426708	0.00956397	0.0142096	0.667089	0.576043
SRD5A1	-0.181007	0.00957762	0.0142255	0.667089	0.574535
COPS3	-0.307426	0.00958277	0.0142379	0.667089	0.572899
PGBD4	-0.172861	0.00958847	0.0142455	0.667089	0.571082
NQO1	0.530923	0.00959304	0.0142475	0.667089	0.569057
CADPS2	-0.260131	0.00960548	0.014262	0.667089	0.567542
MAP2K4	-0.261766	0.00965244	0.0143311	0.667089	0.5682
HGF	0.386373	0.00967225	0.0143615	0.667089	0.567326
IL1R1	0.515107	0.00968519	0.0143773	0.667089	0.565888
KIF21A	-0.185356	0.00969114	0.0143829	0.667089	0.564055
WWC2	0.214078	0.00973474	0.0144381	0.667089	0.564176
ROR1	0.295406	0.00975878	0.0144671	0.667089	0.563276
FAR2P2	0.211291	0.0097981	0.0145119	0.667089	0.562998
RASGEF1A	-0.124054	0.00991413	0.0146818	0.667089	0.567552
BTN3A3	0.228392	0.00996109	0.0147515	0.667089	0.568217
PINK1	-0.300141	0.0100058	0.0148205	0.667089	0.566842
RWDD2A	-0.149847	0.0100058	0.0148205	0.667089	0.568852
KIF13A	0.175814	0.0100753	0.0149179	0.667089	0.568556
ANO2	0.342348	0.0102855	0.0152002	0.667089	0.577284
PCMT1	-0.313426	0.0103354	0.0152685	0.667089	0.577852
UROS	-0.274521	0.0103462	0.0152865	0.667089	0.576515
PRTG	0.298664	0.0103868	0.01535	0.667089	0.5769
NLRC5	0.424401	0.0105035	0.0154991	0.667089	0.580489
PIK3R5	0.435728	0.0105201	0.0155184	0.667089	0.579209
GABPB1	-0.176847	0.0105629	0.0155847	0.667089	0.579683
CIITA	0.399738	0.0105708	0.0155923	0.667089	0.577979
SNRPN	-0.150732	0.0106495	0.0157034	0.667089	0.580113
MORC4	0.209915	0.0106572	0.0157131	0.667089	0.578495
DDB1	-0.16213	0.0107097	0.0157918	0.667089	0.579422
TRIM22	0.264205	0.0107839	0.0158836	0.667089	0.580822
ARRDC3	0.33841	0.0109036	0.0160631	0.667089	0.585407
NPTX2	-0.429999	0.0110072	0.0162177	0.667089	0.589059
DMXL2	-0.203608	0.0110581	0.0162805	0.667089	0.589363
ITGA5	0.409776	0.0110753	0.0163054	0.667089	0.588295
ZNF677	0.213098	0.0111467	0.0163869	0.667089	0.58927
FGL2	0.437657	0.0111803	0.0164338	0.667089	0.589001
ARHGDIG	-0.342662	0.0112016	0.0164669	0.667089	0.588241
PPP2R1B	0.172595	0.0112656	0.0165539	0.667089	0.589403
ECHDC2	0.289995	0.0113327	0.0166416	0.667089	0.590582
NFKBIZ	0.308387	0.0113971	0.0167306	0.667089	0.591802
PTAFR	0.535255	0.0114167	0.0167665	0.667089	0.59114
ATF6B	0.277863	0.0114514	0.0168107	0.667089	0.590773
PMS2	-0.159161	0.0114601	0.0168266	0.667089	0.589417
RPP40	-0.299481	0.0114757	0.0168466	0.667089	0.588215
PXN	0.390473	0.0115127	0.0168991	0.667089	0.58815
SLC9B2	-0.185965	0.0115744	0.0169729	0.667089	0.588827
ATP6AP1L	0.227499	0.0115944	0.0169999	0.667089	0.587877
MCHR2	-0.206454	0.0116548	0.0170758	0.667089	0.588622
ITFG1	-0.293946	0.0116851	0.0171207	0.667089	0.588295
HAR1A	-0.340756	0.0116909	0.0171296	0.667089	0.586741
IER2	0.299004	0.0116919	0.017131	0.667089	0.584937
E2F1	-0.285243	0.0117031	0.0171448	0.667089	0.583568
TNRC6C.AS1	0.307524	0.0118551	0.0173478	0.667089	0.588625
BTG2	0.385163	0.011897	0.0174023	0.667089	0.58863
CEP128	0.229387	0.0119006	0.0174078	0.667089	0.586982
WDFY4	0.386658	0.0120002	0.0175376	0.667089	0.589522
ARFGEF2	-0.144118	0.0120398	0.0175998	0.667089	0.589779
FAM107A	0.393647	0.012051	0.0176198	0.667089	0.588627
PAK2	0.209974	0.01213	0.0177316	0.667089	0.590541
RPL32P3	0.250873	0.012142	0.017753	0.667089	0.58944
ITGAM	0.503812	0.0122459	0.0179035	0.667089	0.592619
NEUROD1	0.392052	0.0122565	0.0179194	0.667089	0.591336
PABPC1	0.249794	0.012286	0.0179615	0.667089	0.590924
HELZ2	0.479851	0.012319	0.018005	0.667089	0.59056
OCLN	0.369995	0.0123204	0.0180064	0.667089	0.58882
HSDL1	-0.22268	0.0123685	0.0180712	0.667089	0.589162
X6.Sep	-0.168182	0.0123703	0.0180719	0.667089	0.587416
TXNRD3	-0.200751	0.0123789	0.0180823	0.667089	0.585993
FLI1	0.355845	0.0124152	0.018132	0.667089	0.585849
PARVG	0.484358	0.0124866	0.0182314	0.667089	0.587308
HCLS1	0.555095	0.0125228	0.0182749	0.667089	0.586962
OXSM	-0.237287	0.0125483	0.0183046	0.667089	0.586176
LYN	0.301913	0.0125945	0.0183674	0.667089	0.586453
SP1	0.199306	0.0126221	0.018404	0.667089	0.585893
PHF8	0.255468	0.0127049	0.0185075	0.667089	0.587461
RREB1	0.307493	0.0127406	0.0185538	0.667089	0.587207
C5orf34	-0.235686	0.0127866	0.0186056	0.667089	0.587129
UGDH.AS1	0.512389	0.0129118	0.0187616	0.667089	0.590331
CAPN2	0.114435	0.0129516	0.0188223	0.667089	0.590526
B3GAT2	0.233649	0.012964	0.0188361	0.667089	0.589251
FAM131B	-0.168621	0.012977	0.0188527	0.667089	0.58807
LINC01609	0.611916	0.0129947	0.0188789	0.667089	0.587196
NRP2	0.244915	0.0130666	0.0189645	0.667089	0.588168
SRGAP1	0.333315	0.0130916	0.0190039	0.667089	0.587705
ZSCAN30	0.201659	0.0131467	0.0190681	0.667089	0.58801
TMEM38A	-0.174586	0.0131764	0.0191026	0.667089	0.587401
TNFAIP3	0.436015	0.0132332	0.0191806	0.667089	0.588129
MSN	0.316289	0.0132425	0.0191944	0.667089	0.58689
UBE2H	0.12518	0.0132792	0.0192406	0.667089	0.586647
RBMXL1	0.122656	0.0133023	0.0192752	0.667089	0.586048
STX17	0.129711	0.0133196	0.019289	0.667089	0.584825
LOC729218	0.330567	0.0133657	0.019347	0.667089	0.584945
VDAC1	-0.242112	0.0133775	0.0193594	0.667089	0.58369
JRKL	0.202183	0.0134193	0.0194098	0.667089	0.581967
MDC1	0.296321	0.0134188	0.0194098	0.667089	0.583584
DDX28	-0.244925	0.0134701	0.0194685	0.667089	0.582114
PITHD1	-0.284542	0.013484	0.0194892	0.667089	0.581128
RCBTB1	0.170744	0.0137025	0.0197701	0.667089	0.587886
FCGR1A	0.765221	0.013873	0.0200069	0.667089	0.593297
CYP4X1	-0.13533	0.0138875	0.0200262	0.667089	0.592248
ATOH8	0.421212	0.0139	0.0200387	0.667089	0.591
MTMR14	-0.171078	0.0139048	0.0200483	0.667089	0.589679
CLTC	-0.217398	0.0139097	0.0200573	0.667089	0.588344
MAB21L3	0.617244	0.0139426	0.0201001	0.667089	0.588006
TRMO	-0.142512	0.0139538	0.0201132	0.667089	0.586804
RUNX2	0.30875	0.0139684	0.0201346	0.667089	0.585849
TGIF1	0.333128	0.0140232	0.0202154	0.667089	0.586622
ALOX12.AS1	0.252315	0.0140279	0.0202202	0.667089	0.585193
RBM17	0.118283	0.0140355	0.0202326	0.667089	0.583991
TXNL4B	0.18099	0.0141132	0.0203162	0.667089	0.584843
GALNT16	0.350243	0.0141372	0.0203624	0.667089	0.584619
CDC42EP2	0.328694	0.0141517	0.0203797	0.667089	0.583567
KNSTRN	-0.245019	0.0142331	0.0204887	0.667089	0.585142
DICER1.AS1	0.197617	0.0142364	0.0204894	0.667089	0.58209
NHSL2	0.396917	0.0142363	0.0204894	0.667089	0.583622
NIT2	-0.25541	0.0142894	0.0205674	0.667089	0.582777
SMYD3	-0.165148	0.0142933	0.0205723	0.667089	0.581392
YARS2	-0.13444	0.0143055	0.0205861	0.667089	0.580267
VIPR2	-0.421587	0.0143257	0.0206061	0.667089	0.579322
RRP36	-0.228746	0.0143276	0.0206075	0.667089	0.57786
SOX2	0.263999	0.0143315	0.0206102	0.667089	0.576444
RBM48	0.294029	0.0144257	0.0207407	0.667089	0.578598
RASL10A	-0.413369	0.014456	0.0207821	0.667089	0.578263
LOXL3	0.246855	0.0144733	0.0207946	0.667089	0.577126
ASL	-0.272719	0.0145935	0.0209513	0.667089	0.579988
CASC3	0.20069	0.0146237	0.020992	0.667089	0.579633
HSPG2	0.521078	0.0146829	0.02107	0.667089	0.580306
PSPH	0.177899	0.0146962	0.02109	0.667089	0.579383
UGDH	0.159964	0.0146998	0.0210976	0.667089	0.578125
FBXO9	-0.213022	0.0147069	0.0211073	0.667089	0.576929
BCKDHB	0.134695	0.0147271	0.0211328	0.667089	0.576172
SALL1	0.249434	0.0147934	0.0212115	0.667089	0.576864
CRISPLD2	0.458344	0.014825	0.0212557	0.667089	0.576617
MRTO4	-0.245957	0.0148663	0.0213151	0.667089	0.576782
WWTR1	0.314895	0.0149319	0.0213993	0.667089	0.577617
FAM49B	-0.213487	0.0149434	0.021411	0.667089	0.576496
TTC8	-0.197284	0.0149518	0.0214193	0.667089	0.575288
GALNT11	-0.209023	0.0149546	0.0214234	0.667089	0.573975
RFWD3	0.180804	0.0149889	0.0214676	0.667089	0.573739
RGS4	-0.362522	0.0150898	0.0216091	0.667089	0.576098
LRAT	0.385637	0.0151045	0.0216271	0.667089	0.57516
MOV10	0.308441	0.0153083	0.0218832	0.667089	0.580545
DDX1	-0.179554	0.0153329	0.0219136	0.667089	0.579929
DUSP2	-0.343606	0.0153573	0.0219453	0.667089	0.579353
AKNA	0.329165	0.0153603	0.0219474	0.667089	0.577998
SOCS2	-0.170821	0.0153708	0.0219564	0.667089	0.576831
CSF3R	0.475023	0.0154398	0.0220399	0.667089	0.577623
PREP	-0.146229	0.0154501	0.0220537	0.667089	0.576589
OTOGL	-0.306229	0.0154995	0.02212	0.667089	0.576928
STK17B	0.350902	0.015666	0.0223547	0.667089	0.581648
FAM131A	-0.25249	0.0157179	0.0224154	0.667089	0.58183
ANAPC7	-0.160858	0.0157213	0.0224223	0.667089	0.580617
NECAB3	-0.209523	0.0157918	0.0225079	0.667089	0.581443
KLHDC3	-0.301238	0.0158306	0.0225438	0.667089	0.580983
DPF2	0.188882	0.0158434	0.0225639	0.667089	0.580118
CENPBD1	-0.183439	0.0158824	0.022608	0.667089	0.579877
DALRD3	-0.21767	0.0158936	0.022626	0.667089	0.578965
PGR	0.364072	0.0159782	0.0227378	0.667089	0.580454
KIAA1328	0.359253	0.0159981	0.0227668	0.667089	0.579827
SRSF9	-0.145849	0.016075	0.022871	0.667089	0.581114
NDUFS1	-0.167836	0.0161063	0.0229069	0.667089	0.580663
NDUFA9	-0.190414	0.0161304	0.0229408	0.667089	0.580162
LRRC37A3..includes.others..1	0.357091	0.0161867	0.0230119	0.667089	0.580604
MAOB	0.185908	0.0161923	0.0230215	0.667089	0.579497
YEATS4	-0.358074	0.0162025	0.0230347	0.667089	0.578482
ING1	0.172323	0.0162209	0.023054	0.667089	0.577627
RDH12	-0.277378	0.0162294	0.0230671	0.667089	0.576621
ADAMTSL1	-0.250974	0.0162484	0.0230906	0.667089	0.575878
TMEM62	-0.168909	0.0162846	0.0231382	0.667089	0.575739
XPNPEP1	-0.136402	0.0162968	0.0231575	0.667089	0.574898
HMGXB4	0.131393	0.0163161	0.0231851	0.667089	0.574267
RIT1	0.16778	0.0163338	0.0232121	0.667089	0.573621
GAB2	0.216287	0.0163467	0.0232328	0.667089	0.572825
IRF1	0.424701	0.0164401	0.0233612	0.667089	0.574682
GPR137B	0.166917	0.0164449	0.0233688	0.667089	0.573565
SAP30L	-0.189363	0.0164468	0.0233708	0.667089	0.572318
MOB3C	0.246342	0.0165358	0.0234806	0.667089	0.573708
KCTD12	0.278067	0.0166526	0.0236318	0.667089	0.576101
TMEM176B	0.514446	0.0166573	0.0236366	0.667089	0.574924
SPTLC3	0.310491	0.016703	0.0237015	0.667089	0.57521
CGN	0.310463	0.0167174	0.023725	0.667089	0.574491
GRAMD2A	0.23307	0.0168094	0.0238644	0.667089	0.576578
EXOSC9	-0.158157	0.0168278	0.0238851	0.667089	0.575793
RANBP1	-0.218442	0.0168495	0.0239114	0.667089	0.575145
GOLIM4	0.242572	0.0168879	0.023968	0.667089	0.573955
GPR158	-0.175988	0.0168878	0.023968	0.667089	0.575228
SOX9	0.372931	0.016901	0.0239852	0.667089	0.573101
RASGRP1	-0.178828	0.0170081	0.024124	0.667089	0.575146
CA10	-0.180743	0.0170211	0.0241343	0.667089	0.574129
GPLD1	-0.129972	0.0170481	0.0241764	0.667089	0.573869
RILP	-0.296295	0.0171271	0.0242834	0.667089	0.575148
HEG1	0.242965	0.0171344	0.0242938	0.667089	0.574137
CRYAB	0.483654	0.0171372	0.0242973	0.667089	0.572967
RBM14	0.352918	0.0172331	0.0244187	0.667089	0.57458
BAG3	0.544297	0.0173963	0.0246403	0.667089	0.578537
CMKLR1	0.386499	0.017405	0.0246528	0.667089	0.577576
REXO5	-0.186974	0.0174166	0.024668	0.667089	0.576683
POLG2	0.184893	0.0174753	0.0247473	0.667089	0.577292
AHSA2	0.227729	0.0175014	0.0247853	0.667089	0.576935
KIAA0922	0.240325	0.0175221	0.0248074	0.667089	0.57621
ATF7	0.323267	0.0175896	0.0248965	0.667089	0.57704
WDR61	-0.17082	0.0176044	0.0249123	0.667089	0.576174
SCG5	-0.279558	0.0176119	0.0249234	0.667089	0.5752
SRSF6	0.189885	0.0176833	0.0250249	0.667089	0.576314
GABPB2	0.216465	0.0177435	0.0251132	0.667089	0.577121
DLGAP1.AS1	0.463775	0.0177662	0.0251491	0.667089	0.576721
TNFRSF1A	0.382653	0.0177781	0.0251622	0.667089	0.575802
DPY19L3	0.229164	0.0177967	0.0251857	0.667089	0.575123
HES4	-0.6006	0.0178037	0.0251967	0.667089	0.574164
OPHN1	0.2562	0.0178244	0.0252202	0.667089	0.573491
UBALD2	0.318817	0.0178314	0.0252257	0.667089	0.572415
IKZF2	0.294261	0.0179154	0.0253383	0.667089	0.573765
ARMCX5.GPRASP2.GPRASP2	-0.199817	0.0179219	0.0253452	0.667089	0.572723
RRAGA	-0.216142	0.0179376	0.0253652	0.667089	0.571981
WSB2	-0.146411	0.0179798	0.0254183	0.667089	0.571988
LOC728673	0.222892	0.0180138	0.0254632	0.667089	0.571809
RHBDF2	0.4907	0.0180242	0.0254798	0.667089	0.570997
FLNA	0.379509	0.018028	0.0254846	0.667089	0.569925
CDK18	0.464673	0.0180836	0.0255668	0.667089	0.570583
ALKBH3	-0.204937	0.0181111	0.0256089	0.667089	0.570347
LINC00299	-0.237614	0.0181641	0.0256717	0.667089	0.570572
EIF2B5	-0.118657	0.0181655	0.0256738	0.667089	0.569449
RBMS2	0.319616	0.0182428	0.025758	0.667089	0.570149
ZNF630	0.189913	0.0183045	0.0258353	0.667089	0.570693
DYSF	0.309989	0.0183299	0.0258753	0.667089	0.570413
TBC1D9	-0.157822	0.0183594	0.0259078	0.667089	0.569968
MTFR1	0.178693	0.0183827	0.0259464	0.667089	0.56966
GMPR	0.387296	0.0184984	0.0261045	0.667089	0.571971
AUNIP	-0.266751	0.0185027	0.0261114	0.667089	0.570966
F11R	0.300576	0.0185313	0.0261459	0.667089	0.570568
MR1	0.251583	0.018576	0.0261943	0.667089	0.570473
GRB2	-0.149928	0.0185872	0.026215	0.667089	0.569777
NCAPG2	-0.140227	0.0186154	0.0262612	0.667089	0.568499
NDRG4	-0.167175	0.0186156	0.0262612	0.667089	0.569639
CSF1	0.397161	0.0186481	0.0263047	0.667089	0.568304
ZNF831	0.250465	0.0186821	0.0263454	0.667089	0.56805
ELOVL2	0.25844	0.0187041	0.02638	0.667089	0.567664
PAM	-0.188797	0.0187244	0.0264048	0.667089	0.567071
ITGA4	0.253664	0.0187694	0.02646	0.667089	0.567132
NEDD4	0.45616	0.018864	0.0265884	0.667089	0.568758
CAMK1	-0.249054	0.0189073	0.0266368	0.667089	0.568668
TMEM18	-0.213643	0.0189747	0.0267161	0.667089	0.56924
TSNAXIP1	-0.17375	0.0189757	0.0267168	0.667089	0.568136
STUB1	-0.336078	0.0191203	0.026886	0.667089	0.570612
CMTM3	0.324904	0.0191488	0.0269253	0.667089	0.570328
DDX25	-0.184116	0.019167	0.0269467	0.667089	0.569667
ARHGAP30	0.37504	0.0192509	0.0270558	0.667089	0.570858
RECQL5	0.202029	0.0193242	0.0271628	0.667089	0.572
MOAP1	-0.283973	0.0194144	0.027285	0.667089	0.573458
ELMOD1	-0.156236	0.0194733	0.0273436	0.667089	0.573577
LRRC37A3..includes.others.	0.579505	0.0194852	0.0273561	0.667089	0.572728
PNN	0.224586	0.019518	0.0273933	0.667089	0.572401
TTC9B	-0.408992	0.0195259	0.0274016	0.667089	0.571471
AP3M1	0.226143	0.0195295	0.0274078	0.667089	0.570501
CNIH3	-0.196409	0.0195339	0.0274113	0.667089	0.569478
TAP1	0.321111	0.0195377	0.0274141	0.667089	0.568444
TMEM109	0.278008	0.0195382	0.0274147	0.667089	0.567372
GAB3	0.386707	0.0195449	0.0274237	0.667089	0.566474
ACAT2	-0.33314	0.0195458	0.0274244	0.667089	0.56541
ZFHX4.AS1	0.3552	0.019589	0.0274776	0.667089	0.565428
CENPN	-0.186037	0.0196166	0.0275197	0.667089	0.56522
SEC14L2	-0.192633	0.0196808	0.0276115	0.667089	0.566032
SDHAF2	0.168024	0.0196963	0.0276281	0.667089	0.565301
TRIM56	0.305838	0.019742	0.027686	0.667089	0.565419
RGS6	-0.134787	0.0197464	0.0276923	0.667089	0.564481
MCM4	-0.140244	0.0197827	0.0277392	0.667089	0.564375
EPB41L2	0.167464	0.0197859	0.0277413	0.667089	0.563358
ST3GAL5	-0.129905	0.0198104	0.0277744	0.667089	0.562974
CTDSP2	0.255142	0.0198117	0.0277765	0.667089	0.561964
PDCD6	-0.20252	0.0198528	0.0278248	0.667089	0.561891
PSMA5	-0.293626	0.0199094	0.0278938	0.667089	0.562236
FERMT2	0.194943	0.0199286	0.0279187	0.667089	0.561691
NELL1	-0.239391	0.0200081	0.0280422	0.667089	0.563131
WDFY2	0.261168	0.0200451	0.0281023	0.667089	0.563292
CTSS	0.392872	0.0200766	0.0281458	0.667089	0.563121
LOC105372482	0.256609	0.0201476	0.0282217	0.667089	0.563598
PIWIL4	0.185456	0.0201837	0.0282576	0.667089	0.563276
GSN.AS1	0.372846	0.0202026	0.0282797	0.667089	0.56268
VPS33B	-0.194197	0.0202246	0.028299	0.667089	0.562031
LMO4	-0.21418	0.0202272	0.0283004	0.667089	0.561029
FH	-0.242818	0.0202386	0.0283156	0.667089	0.560304
ZDHHC22	0.235763	0.0202454	0.0283218	0.667089	0.559404
ABCF2	-0.132469	0.0202574	0.0283425	0.667089	0.558794
DDX17	0.108066	0.0203321	0.0284212	0.667089	0.559327
DHX34	0.320891	0.0203615	0.0284696	0.667089	0.559261
ATP23	-0.247224	0.0203621	0.0284709	0.667089	0.558275
TRIM25	0.290085	0.0203929	0.0284999	0.667089	0.557833
LINC02192	-0.566174	0.0204938	0.0286414	0.667089	0.559591
OAT	-0.294897	0.0204968	0.028647	0.667089	0.55869
CDK14	-0.220078	0.0205066	0.0286566	0.667089	0.557873
AK5	-0.177806	0.0205075	0.0286573	0.667089	0.556885
VANGL2	0.267101	0.0205278	0.0286773	0.667089	0.556275
GSTZ1	-0.223094	0.0205411	0.0286946	0.667089	0.555615
FZD7	0.248605	0.0205424	0.028696	0.667089	0.554649
DPYSL2	0.135639	0.020621	0.0288023	0.667089	0.555711
NASP	0.199063	0.0206471	0.0288368	0.667089	0.555387
CCNDBP1	-0.229258	0.0207071	0.028919	0.667089	0.55598
SH3TC1	0.522073	0.0207179	0.0289383	0.667089	0.555365
NLRC3	0.2661	0.0208694	0.0291191	0.667089	0.557847
JPX	0.228387	0.0209166	0.0291744	0.667089	0.557918
TRIM38	0.334341	0.0209339	0.0291937	0.667089	0.557303
PHACTR4	0.302694	0.0209865	0.0292586	0.667089	0.557558
ZNF397	0.156185	0.0210484	0.0293256	0.667089	0.557852
RPIA	0.16729	0.02105	0.0293269	0.667089	0.5569
CGREF1	-0.246228	0.0210934	0.0293877	0.667089	0.557076
ACTR1A	-0.146532	0.0211933	0.0295106	0.667089	0.558427
COL4A4	0.311876	0.0212547	0.029581	0.667089	0.558783
PDIA3P1	0.335161	0.0212663	0.029601	0.667089	0.558187
MFF	-0.119314	0.0213497	0.0297045	0.667089	0.559165
SFXN1	-0.143886	0.021419	0.0297895	0.667089	0.55979
FBXO15	0.142624	0.0214403	0.0298095	0.667089	0.559195
IGFBP5	0.297842	0.0214587	0.0298405	0.667089	0.55881
LPAR5	0.489229	0.0215108	0.0299047	0.667089	0.559045
TMEM182	0.324515	0.0215938	0.0300035	0.667089	0.559923
PDCD2	-0.153883	0.0215999	0.0300131	0.667089	0.559139
TMCC1	0.148613	0.0216949	0.0301484	0.667089	0.560695
SPEN	0.323554	0.0217007	0.0301567	0.667089	0.559887
HLA.DOA	0.533227	0.0217518	0.0302271	0.667089	0.560233
TBCC	-0.25432	0.0217666	0.0302458	0.667089	0.559621
IARS2	-0.151913	0.0217861	0.0302706	0.667089	0.559125
TARS2	0.160636	0.0218561	0.0303555	0.667089	0.559738
EYA3	0.177419	0.0218966	0.0304107	0.667089	0.559803
GPHN	-0.0917857	0.021923	0.0304411	0.667089	0.55941
FNDC3B	0.140026	0.0219762	0.0305184	0.667089	0.559881
NAP1L3	-0.240343	0.0220012	0.0305529	0.667089	0.559565
THAP11	-0.231137	0.0220085	0.0305619	0.667089	0.558784
FAM129A	0.455102	0.0220405	0.0306006	0.667089	0.558548
ZNF347	0.162594	0.0220664	0.0306427	0.667089	0.558375
FKBP5	0.499943	0.0221368	0.0307345	0.667089	0.559106
CALCOCO2	0.229091	0.0221468	0.0307428	0.667089	0.558319
TUG1	0.321744	0.0222343	0.0308415	0.667089	0.559173
ZBTB34	0.150688	0.0222443	0.0308546	0.667089	0.558476
MRPL21	-0.316494	0.0223029	0.0309457	0.667089	0.55919
PPFIBP2	0.193951	0.0223206	0.0309644	0.667089	0.558594
HOMEZ	0.239049	0.0223714	0.0310327	0.667089	0.558895
AMACR	-0.329423	0.0223914	0.031059	0.667089	0.558439
LAPTM5	0.587203	0.0223926	0.0310596	0.667089	0.557525
ANXA6	-0.23775	0.0224224	0.0310955	0.667089	0.557245
RNF169	0.158086	0.0224758	0.0311646	0.667089	0.557559
FAM162B	-0.235461	0.0225367	0.0312426	0.667089	0.558032
ARPC5L	-0.239444	0.0225755	0.0312971	0.667089	0.558086
LOC652276	0.363573	0.0226077	0.0313378	0.667089	0.557893
STK10	0.267729	0.0226136	0.0313441	0.667089	0.557087
AP2M1	-0.301888	0.0226211	0.0313544	0.667089	0.556358
C3orf80	-0.284578	0.0226713	0.0314255	0.667089	0.556707
SPATA13	0.231	0.02269	0.0314483	0.667089	0.5562
CCT2	-0.254329	0.0227326	0.0315035	0.667089	0.556268
POLR2B	-0.235606	0.0228252	0.0316278	0.667089	0.557552
SLC7A11.AS1	0.531829	0.0228622	0.0316706	0.667089	0.557399
PPEF1	-0.451617	0.0228925	0.0317099	0.667089	0.557185
CALM1..includes.others.	-0.304686	0.0229247	0.0317431	0.667089	0.556864
PHKG2	-0.179776	0.0229714	0.0318059	0.667089	0.557063
EPAS1	0.280622	0.0230094	0.0318528	0.667089	0.556984
SLC24A4	0.266784	0.023049	0.0318956	0.667089	0.556833
CTH	0.198389	0.0230586	0.0319011	0.667089	0.556032
SCN1B	-0.304736	0.0230919	0.0319322	0.667089	0.555679
IMPG2	-0.224864	0.0231048	0.0319495	0.667089	0.555087
CCDC136	-0.144658	0.0231486	0.0320019	0.667089	0.555107
AUH	-0.238841	0.0231792	0.0320392	0.667089	0.554865
ATP10D	0.174624	0.023182	0.032042	0.667089	0.554026
EYA2	0.318383	0.0232036	0.0320634	0.667089	0.553512
NTM.AS1	0.413291	0.0232316	0.0320979	0.667089	0.553225
FGD2	0.378559	0.0232381	0.0321041	0.667089	0.552453
VPS45	-0.135442	0.0232506	0.0321207	0.667089	0.55186
SYNE2	0.242045	0.0232755	0.0321545	0.667089	0.551566
SNX25	-0.169936	0.023373	0.0322884	0.667089	0.552987
PKM	-0.211317	0.0233856	0.0323043	0.667089	0.552385
TGFB1	0.435201	0.0234083	0.0323298	0.667089	0.55195
LOC100129434	0.4567	0.0234094	0.0323305	0.667089	0.551092
PMP22	0.297986	0.023436	0.0323747	0.667089	0.550978
DAW1	-0.382442	0.0234957	0.0324575	0.667089	0.55152
VSNL1	-0.241626	0.0235455	0.032519	0.667089	0.551698
SVOP	-0.202183	0.0235699	0.0325466	0.667089	0.551302
PRR13	0.236226	0.0235884	0.0325687	0.667089	0.550815
C17orf75	-0.250701	0.0236365	0.0326315	0.667089	0.551016
ICA1	-0.195209	0.0236485	0.0326446	0.667089	0.550379
POLDIP2	-0.149659	0.0237903	0.0328241	0.667089	0.552544
PDHB	-0.243932	0.0237943	0.0328289	0.667089	0.551768
STK32A	0.208479	0.0238342	0.0328759	0.667089	0.5517
LOC105377349	0.519484	0.0238529	0.0329	0.667089	0.551251
RPRD1B	0.116467	0.0238679	0.0329125	0.667089	0.550607
C1QC	0.775658	0.0238719	0.0329145	0.667089	0.549791
METTL9	-0.1734	0.0239275	0.0329925	0.667089	0.550245
TRUB2	-0.246977	0.0239441	0.0330126	0.667089	0.549732
RAB3D	0.186582	0.0239536	0.0330271	0.667089	0.549129
CLGN	-0.346614	0.023965	0.033045	0.667089	0.548584
SNN	-0.174672	0.0239906	0.0330761	0.667089	0.548259
SLX4IP	0.286452	0.0240036	0.0330989	0.667089	0.547798
TM7SF3	-0.136137	0.0240321	0.0331327	0.667089	0.547521
LOC102546299	0.378752	0.0240413	0.0331458	0.667089	0.546902
NIPA2	-0.197553	0.0240833	0.0331851	0.667089	0.546718
DCBLD1	-0.131694	0.0240929	0.0331969	0.667089	0.54608
SLC35F3	-0.122368	0.0241096	0.0332231	0.667089	0.545683
BABAM1	-0.262686	0.0241148	0.0332293	0.667089	0.544958
GREB1	0.258961	0.0241241	0.0332424	0.667089	0.544348
FARP1	0.204837	0.024162	0.0332977	0.667089	0.544429
ZNF551	-0.172016	0.0241795	0.0333204	0.667089	0.543979
TRPV2	-0.360379	0.0242547	0.0334226	0.667089	0.544826
PELI3	-0.236337	0.0242832	0.0334433	0.667089	0.544343
GRHL1	0.178292	0.0243873	0.0335648	0.667089	0.545501
GSS	-0.212818	0.0244283	0.0336194	0.667089	0.545568
MYOF	0.322137	0.0244467	0.0336442	0.667089	0.545154
TBC1D2	0.28366	0.0244554	0.0336587	0.667089	0.544573
CCDC117	0.201928	0.0244743	0.0336794	0.667089	0.544095
PLCE1	0.23095	0.0244826	0.0336905	0.667089	0.543463
ZNF586	0.249342	0.024492	0.0337008	0.667089	0.542821
TMEM108	0.308911	0.024539	0.0337629	0.667089	0.543013
PALMD	0.310086	0.0245777	0.0338078	0.667089	0.542928
GSTA4	-0.256981	0.0246144	0.0338603	0.667089	0.542965
PARD6A	-0.271165	0.0246176	0.0338637	0.667089	0.542217
COL21A1	0.176003	0.0246688	0.0339252	0.667089	0.542399
KDM1B	0.162585	0.0247005	0.0339652	0.667089	0.542238
EPS8	0.165922	0.0248029	0.0341129	0.667089	0.543794
LENG8.AS1	0.303162	0.0249061	0.034242	0.667089	0.545049
TNS1	0.337491	0.0249081	0.0342441	0.667089	0.544282
HSPA5	0.269888	0.024928	0.034271	0.667089	0.543911
SLC39A10	-0.273542	0.0249689	0.0343249	0.667089	0.543968
MDH1	-0.323317	0.0250953	0.0344947	0.667089	0.54586
LITAF	0.28219	0.02513	0.0345333	0.667089	0.545674
CDH5	0.359605	0.0252031	0.0346431	0.667089	0.54661
NDUFAF6	-0.16409	0.0252424	0.0346838	0.667089	0.546456
ARL4D	-0.36872	0.0252902	0.0347439	0.667089	0.546607
HEY1	0.141784	0.025367	0.0348447	0.667089	0.547397
C1QTNF3	0.235095	0.0253764	0.0348557	0.667089	0.546777
ARHGEF1	0.320131	0.0253946	0.0348847	0.667089	0.54644
ARHGAP25	0.26641	0.0256093	0.0351595	0.667089	0.549154
ADAMTSL3	0.181194	0.0256096	0.0351595	0.667089	0.549948
KIAA0319L	-0.100554	0.0256482	0.0352133	0.667089	0.549203
NUDT16	0.120356	0.0256625	0.0352306	0.667089	0.548681
POLR2C	-0.186768	0.0256975	0.0352837	0.667089	0.548719
HTR2A	-0.193114	0.0257286	0.0353196	0.667089	0.54849
SLC16A2	0.219809	0.0257295	0.035321	0.667089	0.547725
TMIGD3	0.489958	0.0257363	0.0353258	0.667089	0.547016
C1QB	0.811818	0.0257514	0.0353486	0.667089	0.546587
BTBD6	-0.224825	0.0257759	0.0353783	0.667089	0.546266
MAML2	0.205379	0.0258134	0.0354176	0.667089	0.546094
RBM45	-0.122568	0.0258281	0.035437	0.667089	0.545615
KDM6A	0.120356	0.0258666	0.0354777	0.667089	0.545466
PRKCSH	0.310337	0.0258876	0.035506	0.667089	0.545127
VSIR	0.382692	0.0258941	0.0355157	0.667089	0.544503
BCL2	0.187227	0.0259122	0.0355364	0.667089	0.54405
CBLB	0.213478	0.0259804	0.0356075	0.667089	0.543601
HDAC4	0.304964	0.0259805	0.0356075	0.667089	0.544369
GAREM1	0.218159	0.0260332	0.0356765	0.667089	0.543888
LSG1	-0.153554	0.0260486	0.0356883	0.667089	0.543301
SUCLA2	-0.293222	0.0260731	0.0357269	0.667089	0.543126
LHFPL2	0.203949	0.0261478	0.0358167	0.667089	0.543727
EDNRA	-0.170567	0.0261886	0.0358691	0.667089	0.54376
SMIM19	-0.180624	0.0262428	0.0359368	0.667089	0.544024
ZC3H18	0.269894	0.0262801	0.0359837	0.667089	0.543974
NIF3L1	-0.272252	0.0263109	0.0360189	0.667089	0.543747
SEC23A	-0.256535	0.0263361	0.0360541	0.667089	0.54352
SRSF2	-0.117767	0.0264316	0.0361791	0.667089	0.544645
ABCC12	-0.271352	0.02644	0.0361929	0.667089	0.544096
IFT52	-0.218292	0.0264812	0.0362384	0.667089	0.544026
IL4R	0.583066	0.0264971	0.0362557	0.667089	0.543531
ITGA2	0.26238	0.0265056	0.0362647	0.667089	0.542913
DOCK10	0.214969	0.0265306	0.0362971	0.667089	0.542649
ADAMTS2	0.478172	0.0265374	0.0363054	0.667089	0.542024
PLEKHF2	0.26096	0.0265853	0.0363772	0.667089	0.542348
PRKCB	-0.145587	0.0266042	0.0364041	0.667089	0.542002
MAP10	-0.222103	0.0266121	0.0364131	0.667089	0.541391
CD36	-0.292299	0.0267053	0.0365298	0.667089	0.542381
COX18	-0.136675	0.0267204	0.0365498	0.667089	0.541935
RAD51B	0.196261	0.0267221	0.0365525	0.667089	0.541234
LOC400927	0.3032	0.0268495	0.0367396	0.667089	0.543261
MRGBP	-0.166972	0.0269238	0.0368273	0.667089	0.543815
FPR1	0.867944	0.0269432	0.0368597	0.667089	0.543552
TP53BP2	0.201493	0.0269552	0.0368715	0.667089	0.542985
INPP1	-0.165187	0.0269713	0.0368873	0.667089	0.542481
LMAN1	0.163731	0.0269764	0.0368963	0.667089	0.541877
CNTN6	-0.246876	0.0270137	0.0369364	0.667089	0.54173
APBA2	-0.178591	0.0270851	0.0370171	0.667089	0.54218
NT5C2	0.22147	0.0271093	0.0370489	0.667089	0.541912
ARHGAP19	0.148595	0.0271264	0.037062	0.667089	0.541372
NKAP	0.113106	0.027141	0.0370813	0.667089	0.540924
LYRM9	-0.280823	0.0272	0.0371614	0.667089	0.541363
APOL6	0.345853	0.0272122	0.0371731	0.667089	0.540806
ZRSR2	0.267863	0.0272144	0.0371773	0.667089	0.54014
PRR14	0.298821	0.0272787	0.0372553	0.667089	0.540548
FAM163A	0.340914	0.0273416	0.0373278	0.667089	0.540875
ZNF486	0.214305	0.0273702	0.0373678	0.667089	0.540731
PAX6	0.18458	0.0273763	0.0373761	0.667089	0.540129
RDH14	-0.229407	0.027426	0.0374279	0.667089	0.540156
AGA	-0.301335	0.027515	0.0375507	0.667089	0.541207
HNRNPA2B1	0.234312	0.0276188	0.0376826	0.667089	0.542386
SERPINA3	1.35362	0.0276266	0.0376916	0.667089	0.541794
FAM222B	0.422338	0.027634	0.0376992	0.667089	0.541185
DYNLT1	0.197283	0.0276537	0.0377226	0.667089	0.540804
PCDHGB6	0.312292	0.0277139	0.0377889	0.667089	0.541038
HIVEP3	0.366189	0.0277718	0.0378628	0.667089	0.541379
NMT2	-0.0866874	0.0278199	0.0379208	0.667089	0.541493
YTHDC1	0.160629	0.0279072	0.0380278	0.667089	0.542306
DOCK6	0.342529	0.0279183	0.0380395	0.667089	0.541759
NOD1	0.260586	0.0279615	0.0380961	0.667089	0.541852
CCDC150P1	0.460217	0.0279924	0.0381341	0.667089	0.541681
TGFB3	0.259993	0.0280498	0.0382121	0.667089	0.542077
MKNK2	0.354626	0.0280825	0.0382576	0.667089	0.542013
ARHGAP31	0.256609	0.0281074	0.0382832	0.667089	0.541666
CERNA1	-0.250513	0.02813	0.038306	0.667089	0.541281
UQCRC1	-0.266717	0.0281474	0.0383253	0.667089	0.540848
WDFY3.AS2	0.221388	0.0281607	0.0383349	0.667089	0.54028
SEM1	0.226143	0.0281886	0.0383688	0.667089	0.540053
TP53INP1	0.21838	0.0282114	0.0383985	0.667089	0.539769
RBM3	-0.416297	0.0282441	0.0384413	0.667089	0.53967
OLA1	-0.217027	0.0282758	0.0384882	0.667089	0.539629
EXTL2	-0.239602	0.0283134	0.0385372	0.667089	0.539617
ANTXR2	0.179238	0.0283261	0.0385517	0.667089	0.539123
ELF1	0.199243	0.0283431	0.0385779	0.667089	0.538794
CHMP7	-0.0936411	0.0283795	0.0386242	0.667089	0.538744
PLCL2	-0.19514	0.0284007	0.0386518	0.667089	0.538436
S1PR3	0.32081	0.028445	0.038705	0.667089	0.538483
NSMCE2	-0.193262	0.0285608	0.0388403	0.667089	0.539672
TSSC1	-0.188879	0.0285815	0.0388589	0.667089	0.539239
CHRAC1	0.371774	0.0286759	0.0389714	0.667089	0.540108
DPP9	0.333941	0.0287106	0.0390101	0.667089	0.539952
CDK11A	0.348165	0.0287531	0.0390701	0.667089	0.540093
LYSMD2	-0.266512	0.0287849	0.0390977	0.667089	0.539785
LOC101927550	0.352666	0.0288172	0.0391433	0.667089	0.539726
GATC	-0.191926	0.0288752	0.0392082	0.667089	0.539933
LINC01003	-0.426924	0.0289172	0.0392641	0.667089	0.540016
SVIL	0.273981	0.0289316	0.0392848	0.667089	0.539615
ENTPD4	-0.117594	0.028945	0.0393028	0.667089	0.539177
KANK1	0.198772	0.0289871	0.0393587	0.667089	0.539261
IARS	-0.170736	0.0290053	0.0393829	0.667089	0.53891
TNNI3K	-0.276288	0.0290074	0.0393835	0.667089	0.538239
CD22	0.429592	0.0290284	0.0394118	0.667089	0.537946
FAM196B	0.302191	0.0290326	0.0394194	0.667089	0.537372
TMCC3	0.223237	0.0290611	0.039456	0.667089	0.537194
PLPP5	0.10671	0.0290646	0.0394629	0.667089	0.536613
SSH2	0.222453	0.0291079	0.0395188	0.667089	0.536699
X11.Mar	-0.296045	0.0291782	0.0396065	0.667089	0.537216
KSR1	0.28841	0.0291812	0.039612	0.667089	0.536618
FAHD1	-0.199998	0.0292543	0.0396969	0.667089	0.537097
TMEM70	-0.256714	0.0292613	0.0397094	0.667089	0.536594
NDE1	0.29948	0.0293421	0.0398164	0.667089	0.537369
IAH1	-0.166211	0.0293438	0.0398184	0.667089	0.536728
MALAT1	0.424369	0.0293557	0.0398316	0.667089	0.536237
ZNF25	-0.195722	0.0293624	0.0398385	0.667089	0.535663
RNF8	-0.19898	0.0293722	0.0398488	0.667089	0.535138
SLC35F1	-0.120497	0.029387	0.0398619	0.667089	0.534651
VWC2	-0.244399	0.0294424	0.0399248	0.667089	0.53483
NUBPL	-0.177206	0.0295459	0.0400545	0.667089	0.535906
ZNF571.AS1	0.22497	0.0295576	0.040069	0.667089	0.535438
CDKN1A	0.579828	0.029578	0.0400946	0.667089	0.535118
BEST1	0.288723	0.0296091	0.0401388	0.667089	0.535048
JAZF1.AS1	0.308109	0.0296174	0.0401457	0.667089	0.534482
LINC00672	-0.231099	0.0296329	0.0401643	0.667089	0.534073
CFAP57	-0.211924	0.0296363	0.0401684	0.667089	0.533473
SERPINE2	0.139614	0.0296395	0.0401719	0.667089	0.532865
JAG1	0.185251	0.0297143	0.0402644	0.667089	0.533438
GNA13	0.168027	0.0297417	0.0402968	0.667089	0.533216
TJAP1	0.298496	0.0298201	0.0404045	0.667089	0.533988
ATP11A	0.328403	0.0298267	0.0404114	0.667089	0.533428
LANCL3	0.220405	0.0300738	0.0407027	0.667089	0.536619
PRRG3	0.350506	0.0301015	0.0407304	0.667089	0.536329
KDELR1	0.198734	0.0302356	0.0408926	0.667089	0.537811
FAM174A	-0.272356	0.0303486	0.0410472	0.667089	0.53919
LINC00504	0.450395	0.0304363	0.0411508	0.667089	0.539895
MCHR1	-0.295616	0.0304976	0.0412474	0.667089	0.540508
ZNF155	-0.163345	0.0305192	0.0412695	0.667089	0.540143
JMJD6	0.211262	0.0305231	0.0412771	0.667089	0.53959
TMEM183A	-0.231208	0.0305706	0.0413337	0.667089	0.539678
DDAH1	0.137466	0.0305748	0.0413399	0.667089	0.539109
ANAPC5	-0.0985347	0.0305828	0.0413475	0.667089	0.538559
CCDC25	-0.174392	0.030651	0.0414324	0.667089	0.539017
NTHL1	-0.285202	0.0307547	0.0415546	0.667089	0.539957
TNFRSF1B	0.489288	0.0307881	0.0415988	0.667089	0.539883
TMEM39A	0.164488	0.0308026	0.0416216	0.667089	0.539532
ATP1B1	-0.196076	0.0308069	0.0416271	0.667089	0.538958
SLC25A3	-0.185273	0.0308787	0.0417217	0.667089	0.539537
FRA10AC1	0.228173	0.0309243	0.0417803	0.667089	0.539651
G3BP1	0.107852	0.0309443	0.0418121	0.667089	0.539418
PPP1R2	-0.259458	0.0309812	0.0418542	0.667089	0.539318
PDLIM3	0.203076	0.0310957	0.0419964	0.667089	0.540507
FTCDNL1	-0.196424	0.0311511	0.042053	0.667089	0.540593
SENP5	-0.112406	0.0311742	0.0420841	0.667089	0.54035
AK4	0.211268	0.0311986	0.0421117	0.667089	0.540064
LARS2	0.120034	0.0312169	0.0421317	0.667089	0.539682
GTF2H1	-0.194998	0.0312222	0.0421421	0.667089	0.539176
GMIP	0.325059	0.0313169	0.0422663	0.667089	0.540127
VDAC3	-0.277459	0.0313837	0.042354	0.667089	0.54061
MAP3K8	0.344432	0.031467	0.0424541	0.667089	0.541249
HNRNPM	0.157375	0.0314686	0.0424589	0.667089	0.540674
COMMD5	-0.212749	0.0314807	0.0424769	0.667089	0.540267
IKBKB	0.176656	0.0315188	0.0425155	0.667089	0.540124
TMEM203	-0.164018	0.0315937	0.0426177	0.667089	0.540787
CA12	0.444166	0.0316108	0.0426412	0.667089	0.540451
IFT57	-0.19596	0.0316145	0.0426474	0.667089	0.539898
NUMB	0.235213	0.0316951	0.0427433	0.667089	0.54048
EFEMP1	0.323211	0.0317049	0.0427523	0.667089	0.539963
C1orf198	0.18259	0.0317094	0.0427571	0.667089	0.539395
HNRNPH3	0.307792	0.0317275	0.0427737	0.667089	0.538975
PAICS	0.120909	0.0317764	0.0428365	0.667089	0.539139
CSTF1	-0.142385	0.0317875	0.0428469	0.667089	0.538643
RPAP1	0.222058	0.0318119	0.0428731	0.667089	0.538348
OPTN	-0.13619	0.0319195	0.0430174	0.667089	0.539534
TPTEP1	0.314697	0.0319415	0.0430416	0.667089	0.539212
MFAP3L	0.186174	0.031947	0.0430505	0.667089	0.538701
OSCP1	-0.196312	0.0319498	0.0430512	0.667089	0.538087
PGRMC1	-0.213395	0.032153	0.043299	0.667089	0.540561
UBXN2B	0.200553	0.0322288	0.0433791	0.667089	0.540936
BBS7	-0.183782	0.0322496	0.043406	0.667089	0.540649
HMGCR	-0.237012	0.0322928	0.0434488	0.667089	0.54056
CDT1	-0.281164	0.0322951	0.0434502	0.667089	0.539957
LRPPRC	-0.15763	0.0323453	0.0435172	0.667089	0.540169
PNMA2	-0.16463	0.0323719	0.043542	0.667089	0.539858
QARS	-0.165221	0.0323815	0.0435517	0.667089	0.53936
PDE1A	-0.24593	0.0323894	0.04356	0.667089	0.538846
ZNF343	0.178512	0.0324218	0.0435959	0.667089	0.538675
MRPL1	-0.264061	0.0324388	0.0436118	0.667089	0.538256
ADAMTS9	0.439993	0.032451	0.0436249	0.667089	0.537805
ADPRM	-0.143348	0.0324894	0.043676	0.667089	0.537822
CAB39L	-0.18482	0.0324979	0.0436822	0.667089	0.537288
CNN3	0.220176	0.0325309	0.0437188	0.667089	0.537127
TXLNG	0.119128	0.0325531	0.0437519	0.667089	0.536925
ITPRIPL2	0.184697	0.0326276	0.0438347	0.667089	0.537332
SLC9A6	-0.168801	0.0326333	0.0438396	0.667089	0.536784
EXO5	-0.21285	0.032635	0.0438403	0.667089	0.536185
CDC123	-0.214147	0.0326503	0.0438582	0.667089	0.5358
NYNRIN	0.256868	0.0327192	0.04395	0.667089	0.536316
UHRF1BP1L	-0.15559	0.0327711	0.044017	0.667089	0.536528
MAP3K14	0.241605	0.0327781	0.0440218	0.667089	0.535983
DOCK8	0.327606	0.0327972	0.0440439	0.667089	0.53565
ANOS1	0.161744	0.0328776	0.0441481	0.667089	0.536315
PTCHD4	-0.149431	0.0328941	0.0441675	0.667089	0.535948
TAF4	0.264057	0.0329148	0.0441958	0.667089	0.535691
FIGNL1	-0.172762	0.0329426	0.0442255	0.667089	0.535451
C20orf196	-0.227132	0.0329542	0.044242	0.667089	0.535053
ARL16	-0.219642	0.0331572	0.0444899	0.667089	0.53745
PACRG	-0.192502	0.0332802	0.0446314	0.667089	0.538559
LCP1	0.471024	0.0332898	0.0446431	0.667089	0.5381
RUNX1T1	0.296107	0.0333991	0.0447736	0.667089	0.539073
GXYLT1	0.240447	0.0334242	0.0448026	0.667089	0.538822
IL10RB	0.233355	0.0334335	0.0448109	0.667089	0.538324
FLNB	0.229843	0.0334741	0.0448578	0.667089	0.53829
MRPL32	-0.203766	0.0335681	0.0449689	0.667089	0.539026
MED20	0.125122	0.0336094	0.0450228	0.667089	0.539075
C16orf59	-0.245932	0.0336135	0.0450269	0.667089	0.538529
KCMF1	-0.133706	0.0336488	0.0450635	0.667089	0.538371
C16orf89	0.236499	0.0336927	0.045107	0.667089	0.538297
FAM162A	-0.186074	0.0337548	0.0451836	0.667089	0.538617
RAP1B	0.158911	0.0337917	0.0452313	0.667089	0.538592
TRPS1	0.174521	0.0338146	0.0452589	0.667089	0.538329
SMOC1	0.242473	0.0338237	0.0452685	0.667089	0.537853
WDR47	-0.173096	0.0338292	0.0452741	0.667089	0.537328
FNBP1L	0.174035	0.0338397	0.0452823	0.667089	0.536838
SPEF1	-0.346273	0.0339132	0.0453583	0.667089	0.53715
CAVIN3	-0.309797	0.0339309	0.0453769	0.667089	0.536783
TMEM119	0.514958	0.0340051	0.0454646	0.667089	0.537233
FKBPL	-0.290845	0.0340515	0.0455253	0.667089	0.536779
MAP4K4	0.246352	0.0340516	0.0455253	0.667089	0.537365
FNDC5	-0.157511	0.0340655	0.045544	0.667089	0.536415
TGM2	0.47703	0.0341651	0.0456696	0.667089	0.53731
PRR4	0.169923	0.0341787	0.0456841	0.667089	0.536897
BTN3A2	0.356036	0.0342142	0.0457331	0.667089	0.53689
PDE3A	0.249452	0.0342184	0.0457359	0.667089	0.53634
TP53	0.323459	0.0342253	0.04574	0.667089	0.535809
AKR1C1.AKR1C2	-0.305666	0.0343654	0.0458912	0.667089	0.536998
PAFAH1B1	-0.158893	0.0343812	0.0459105	0.667089	0.536644
ALDH6A1	0.150094	0.0343846	0.0459133	0.667089	0.536098
PEX6	0.222408	0.0343893	0.0459202	0.667089	0.535601
THOC7	-0.191446	0.0344307	0.0459809	0.667089	0.535732
LARP6	-0.202956	0.0344609	0.0460106	0.667089	0.535501
MEIS2	0.10092	0.034561	0.0461321	0.667089	0.536339
CHD7	0.210857	0.034574	0.0461459	0.667089	0.535923
RNF182	0.213996	0.0345806	0.046157	0.667089	0.535477
AP5S1	-0.185813	0.0345943	0.0461653	0.667089	0.535
LUC7L2	0.156462	0.0346101	0.0461784	0.667089	0.534579
PRSS3	-0.357123	0.0347321	0.0463399	0.667089	0.535876
CCNA2	0.333002	0.0347685	0.0463758	0.667089	0.535719
NME1.NME2	-0.386455	0.0348057	0.0464262	0.667089	0.535729
RANBP10	0.314073	0.03482	0.0464393	0.667089	0.53531
NIPSNAP2	-0.130711	0.0348793	0.0465159	0.667089	0.535623
SMYD2	-0.197488	0.0349274	0.0465732	0.667089	0.535713
LOC100132077	0.379368	0.0349405	0.046585	0.667089	0.535279
GPR150	-0.316648	0.0349695	0.0466264	0.667089	0.535187
TTC7A	0.215657	0.0350128	0.0466761	0.667089	0.53519
MYL12B	-0.252287	0.0350154	0.0466782	0.667089	0.534647
LAMC1	0.182823	0.0350355	0.0466982	0.667089	0.534311
LPIN3	0.355997	0.0350768	0.046761	0.667089	0.534465
ITGA10	0.325443	0.0350875	0.0467748	0.667089	0.534059
CP	0.859863	0.0351266	0.0468211	0.667089	0.534023
MYH7	0.308833	0.0352519	0.0469584	0.667089	0.535026
BFSP1	-0.266663	0.0352633	0.0469722	0.667089	0.534621
TTC6	0.423206	0.035336	0.0470523	0.667089	0.53497
MCRS1	-0.179905	0.035366	0.0470993	0.667089	0.534942
KRI1	0.21435	0.0354161	0.0471552	0.667089	0.535015
PARP14	0.25483	0.0354328	0.0471731	0.667089	0.534659
TMEM209	0.148018	0.0354512	0.0472014	0.667089	0.53442
PDXDC1	0.0989269	0.0354593	0.0472118	0.667089	0.533978
PTOV1.AS1	0.236349	0.0354706	0.0472242	0.667089	0.533561
SETD1B	0.370697	0.0354789	0.0472325	0.667089	0.533099
PYGO2	0.211353	0.0355472	0.0473236	0.667089	0.533571
ZNF221	0.175837	0.0355926	0.0473899	0.667089	0.533762
TSTA3	-0.242847	0.0356113	0.047412	0.667089	0.533456
PDXP	-0.434784	0.035615	0.0474175	0.667089	0.532964
SLC7A5	0.298769	0.0356201	0.0474237	0.667089	0.532481
IL17RB	0.190748	0.0356305	0.0474327	0.667089	0.532029
DISP1	0.220006	0.0356458	0.0474451	0.667089	0.531618
USP54	0.157246	0.0357786	0.0476053	0.667089	0.532861
FAT3	-0.152455	0.0358083	0.0476474	0.667089	0.532781
ANKRD2	-0.497534	0.0358293	0.0476764	0.667089	0.532555
POLDIP3	0.157424	0.0359451	0.0478158	0.667089	0.533562
VASP	0.29011	0.0359552	0.0478241	0.667089	0.533105
ALG1	-0.138462	0.0359648	0.0478421	0.667089	0.532756
DTD1	-0.266262	0.0360294	0.0479415	0.667089	0.533315
HSPB1	0.654462	0.036048	0.0479622	0.667089	0.532997
ARF5	-0.246748	0.0360526	0.0479691	0.667089	0.532527
GREB1L	0.240942	0.0361031	0.0480305	0.667089	0.532663
PHB2	-0.23408	0.0362259	0.0481651	0.667089	0.533609
TRIM14	0.274049	0.03625	0.048192	0.667089	0.533362
LINC02486	0.184064	0.0363293	0.0482804	0.667089	0.533794
S100A9	1.15709	0.0363348	0.048288	0.667089	0.533333
PPP4R4	-0.202319	0.0363957	0.0483474	0.667089	0.533444
MOSPD2	0.205824	0.0363972	0.0483508	0.667089	0.532939
ADIPOR2	0.126925	0.0364273	0.048384	0.667089	0.532762
C1QBP	-0.259309	0.0365698	0.0485634	0.667089	0.534195
LNP1	-0.252726	0.0366102	0.048609	0.667089	0.534153
PTPN12	0.209244	0.0366335	0.0486352	0.667089	0.533899
CHKB	-0.224868	0.0366801	0.0486932	0.667089	0.533994
PPP3CC	-0.125331	0.0367066	0.0487277	0.667089	0.533832
GTF2H2	0.392376	0.0367205	0.0487436	0.667089	0.533466
APLNR	0.501959	0.0367392	0.0487754	0.667089	0.533274
HDAC7	0.285729	0.0367448	0.048783	0.667089	0.532819
EMX2	0.398675	0.0368245	0.0488941	0.667089	0.533495
TMEM189	0.23715	0.036856	0.0489314	0.667089	0.533364
HIBCH	0.208431	0.0369368	0.0490156	0.667089	0.533744
PIM3	-0.258635	0.0369466	0.049028	0.667089	0.533343
NCKAP5	0.263262	0.0369526	0.0490356	0.667089	0.53289
HMGB2	0.251513	0.0370063	0.0490922	0.667089	0.53297
PHF12	0.28662	0.0370067	0.0490929	0.667089	0.532443
ATP6AP2	-0.227034	0.0370546	0.0491495	0.667089	0.532524
RAB3GAP1	-0.138912	0.0370551	0.0491502	0.667089	0.531999
SERTAD2	0.250292	0.0370718	0.0491633	0.667089	0.531609
NCBP2	0.161281	0.0371374	0.0492614	0.667089	0.532137
NUPR1	0.56395	0.0371712	0.0493152	0.667089	0.532188
IL17RD	0.189055	0.037187	0.0493297	0.667089	0.531285
DNMBP	0.223201	0.0371882	0.0493297	0.667089	0.531814
MRO	0.231864	0.0372072	0.0493621	0.667089	0.531106
MRPS16	-0.144541	0.0372368	0.0493987	0.667089	0.530972
IGF1R	0.315593	0.0372494	0.0494105	0.667089	0.530571
DUSP18	0.265507	0.0372575	0.0494229	0.667089	0.530179
ENSA	-0.19959	0.0372704	0.0494346	0.667089	0.529779
ZNF326	0.237787	0.0373261	0.0494926	0.667089	0.529876
SNX29	0.164864	0.037369	0.0495333	0.667089	0.529788
CLK2	0.188821	0.0374171	0.0495975	0.667089	0.529951
RAB13	0.366836	0.0374221	0.0496065	0.667089	0.529524
DCAF6	-0.14731	0.0374647	0.0496486	0.667089	0.529452
ATXN2	0.182341	0.0374949	0.0496942	0.667089	0.529416
PHYKPL	0.200551	0.0374987	0.0497004	0.667089	0.528962
GLIS3	0.237476	0.0375449	0.0497577	0.667089	0.529051
INPP5D	0.322856	0.0375725	0.0497881	0.667089	0.528855
CD74	0.576294	0.0376293	0.0498509	0.667089	0.529003
NPM2	-0.200204	0.0376801	0.0499054	0.667089	0.529063
XAF1	0.308655	0.0377008	0.0499337	0.667089	0.528845
CKAP4	-0.10575	0.0377398	0.04998	0.667089	0.528817
DDHD2	-0.171568	0.0377462	0.0499869	0.667089	0.528374
EBP	-0.230282	0.0377568	0.05	0.667089	0.527997
NELFCD	0.148492	0.0377669	0.050011	0.667089	0.527599
C3orf70	0.18083	0.0377798	0.0500214	0.667089	0.527194
DHRS3	0.246057	0.037808	0.0500525	0.667089	0.527008
APOL1	0.391311	0.0379424	0.0502168	0.667089	0.528224
PREPL	-0.185921	0.0379537	0.0502313	0.667089	0.527352
MTMR7	-0.18348	0.0379535	0.0502313	0.667089	0.527864
CYP4V2	0.185313	0.0380506	0.0503562	0.667089	0.528151
SLC35D1	0.183015	0.0380535	0.0503583	0.667089	0.527662
NUFIP2	0.205807	0.0380629	0.0503742	0.667089	0.527318
NELL2	-0.178306	0.038149	0.0504632	0.667089	0.52774
SPATA2L	-0.313024	0.0381651	0.0504839	0.667089	0.527447
RGS11	0.305958	0.0381829	0.0505005	0.667089	0.527111
GPAT4	-0.0769554	0.0382513	0.0505895	0.667089	0.527532
SHD	-0.342292	0.0382812	0.0506268	0.667089	0.527412
SLC25A15	-0.208801	0.0382926	0.0506399	0.667089	0.527042
RHOBTB3	0.189074	0.0383047	0.0506524	0.667089	0.526665
MASTL	-0.163893	0.0383075	0.0506572	0.667089	0.526209
ENTPD6	-0.174655	0.0383437	0.0507041	0.667089	0.526192
DNAJC27	-0.138608	0.0384124	0.0507814	0.667089	0.52649
NPAS3	0.144062	0.038498	0.0508864	0.667089	0.527073
STAT3	0.176204	0.0385711	0.0509747	0.667089	0.527483
PPP1R18	0.320842	0.0387008	0.0511466	0.667089	0.528756
TBC1D8B	0.368223	0.0388238	0.0512902	0.667089	0.529735
ARHGEF10	0.180004	0.0388397	0.0513082	0.667089	0.529415
UBIAD1	0.184298	0.0389065	0.0513786	0.667089	0.529637
CTBP2	0.118876	0.0389247	0.0513931	0.667089	0.529282
ASS1	-0.238067	0.0389428	0.0514069	0.667089	0.528921
RELA	0.239953	0.0389761	0.0514455	0.667089	0.528816
KLF3	0.224321	0.0390499	0.0515449	0.667089	0.529335
ABRACL	-0.294026	0.0390751	0.0515774	0.667089	0.529166
TMEM129	-0.242016	0.0391841	0.0517099	0.667089	0.530024
USP47	0.117149	0.0392619	0.0518004	0.667089	0.530448
CASD1	-0.251368	0.0392636	0.0518024	0.667089	0.529968
EPHB4	0.330442	0.0393224	0.051868	0.667089	0.530138
CSNK1A1.1	0.294927	0.0394458	0.0520054	0.667089	0.53104
CECR2	0.297106	0.039449	0.0520102	0.667089	0.530589
DOCK2	0.327834	0.0394658	0.0520268	0.667089	0.530259
MRM3	-0.182318	0.0394869	0.0520461	0.667089	0.529957
HMGCS1	-0.20366	0.0395449	0.0521151	0.667089	0.530161
NAPG	-0.235196	0.039607	0.0521925	0.667089	0.530449
CD163L1	-0.224707	0.0396391	0.0522228	0.667089	0.530259
VIM	0.278909	0.039683	0.052276	0.667089	0.530302
SPATA2	0.324885	0.0397597	0.0523664	0.667089	0.530722
ZNF608	0.135652	0.039768	0.0523747	0.667089	0.530309
TRAM2	0.275397	0.0398419	0.0524575	0.667089	0.530651
ADAP2	0.274271	0.0399455	0.0525777	0.667089	0.53137
PRPF3	0.121431	0.0400253	0.0526784	0.667089	0.531892
PRELID1	-0.283138	0.0400915	0.0527558	0.667089	0.532176
DIS3L	-0.122239	0.0401172	0.0527903	0.667089	0.532028
SLCO3A1	0.20241	0.0401828	0.0528786	0.667089	0.532423
RRN3	0.101641	0.0402124	0.0529145	0.667089	0.53229
FAM69B	-0.244329	0.0403118	0.0530271	0.667089	0.532926
SAMHD1	0.197833	0.0403349	0.0530561	0.667089	0.532723
SCD5	0.134287	0.0403525	0.0530754	0.667089	0.532423
SLC1A3	0.197169	0.0404037	0.0531437	0.667089	0.532615
FAM87A	-0.308591	0.0404447	0.0532031	0.667089	0.532717
TERF1	0.170713	0.0404822	0.0532583	0.667089	0.532777
ADGRD1	0.237385	0.0405465	0.0533432	0.667089	0.533134
TIAF1	0.417223	0.0405682	0.0533674	0.667089	0.532883
MT1E	0.376644	0.0405718	0.0533702	0.667089	0.532419
CCNY	-0.122867	0.0405942	0.0534012	0.667089	0.532239
HIP1	0.220149	0.0406497	0.0534647	0.667089	0.532382
NEUROD6	-0.411226	0.0406745	0.053491	0.667089	0.532153
APTR	0.153547	0.0406995	0.0535248	0.667089	0.532001
ZSCAN21	-0.187568	0.0407239	0.0535586	0.667089	0.531849
TRAPPC2B	-0.213675	0.0407959	0.0536518	0.667089	0.532286
ZNF530	-0.134209	0.0408001	0.0536553	0.667089	0.531832
ZFP36L2	0.278959	0.0408047	0.0536601	0.667089	0.531394
IRF5	0.271533	0.0409265	0.0538085	0.667089	0.532376
ANAPC13	-0.177174	0.0409452	0.053832	0.667089	0.532122
MRPL48	-0.248158	0.0409742	0.0538706	0.667089	0.532018
CXorf36	0.292666	0.0409864	0.0538941	0.667089	0.531765
GABRG1	0.321654	0.0410092	0.0539217	0.667089	0.531553
C1R	0.369132	0.0410639	0.0539852	0.667089	0.531695
HMOX1	0.542926	0.0410937	0.0540135	0.667089	0.53149
CDPF1	-0.200472	0.041113	0.0540363	0.667089	0.531231
BRINP2	-0.120072	0.0411309	0.0540549	0.667089	0.530932
FAM111A	0.190696	0.0412095	0.0541557	0.667089	0.53144
FAM76A	-0.122165	0.0412338	0.0541889	0.667089	0.531283
ARHGAP42	0.206256	0.0412474	0.0542041	0.667089	0.530951
ZCCHC8	0.147264	0.0412583	0.0542137	0.667089	0.530566
PTPN2	0.16352	0.0413396	0.0543138	0.667089	0.531065
GLRB	-0.247052	0.0413411	0.0543145	0.667089	0.530593
HDAC1	0.159304	0.0413524	0.0543297	0.667089	0.530263
MORC2	0.211392	0.0413762	0.0543532	0.667089	0.530014
NKD1	0.228493	0.0414028	0.054387	0.667089	0.529866
SCAMP2	0.262517	0.0414416	0.0544277	0.667089	0.529786
EFCAB14	0.177656	0.0414559	0.0544436	0.667089	0.529465
EIF5	-0.140461	0.0414789	0.0544747	0.667089	0.529291
STK32C	-0.195898	0.0414989	0.0544981	0.667089	0.529044
USP3	0.147821	0.0416729	0.0547121	0.667089	0.530646
LPP	0.224285	0.0416799	0.0547183	0.667089	0.530231
EMX2OS	0.317734	0.0418006	0.0548516	0.667089	0.531046
C12orf49	-0.0940694	0.0418286	0.0548799	0.667089	0.530846
ZNF43	-0.160744	0.0418755	0.0549275	0.667089	0.530832
FAM120A	0.136091	0.0418957	0.0549496	0.667089	0.530572
COL25A1	-0.197149	0.0418971	0.054951	0.667089	0.530112
LCMT2	-0.163889	0.0419064	0.054962	0.667089	0.529747
SH3RF2	0.303886	0.0419615	0.0550159	0.667089	0.529794
TTLL4	0.273974	0.0419945	0.0550435	0.667089	0.529589
IKZF1	0.419546	0.0420148	0.0550614	0.667089	0.529291
ZNF706	0.22735	0.0420458	0.0551098	0.667089	0.529285
HEPH	0.184378	0.0420764	0.0551512	0.667089	0.529213
PYGL	0.339674	0.0421454	0.0552409	0.667089	0.529605
ZNF234	0.104805	0.042214	0.0553265	0.667089	0.529956
ACSS3	0.198651	0.0422351	0.0553486	0.667089	0.529699
RAB11FIP1	0.138348	0.0422541	0.0553742	0.667089	0.529476
COX15	0.091076	0.0422772	0.0554018	0.667089	0.529272
LPIN1	0.122211	0.0423123	0.0554363	0.667089	0.529135
SFXN5	-0.187781	0.0423386	0.0554584	0.667089	0.528879
CYBB	0.475664	0.0423716	0.0554998	0.667089	0.528808
ARHGAP27	0.280372	0.0424178	0.0555661	0.667089	0.528974
PPARD	0.349115	0.0425121	0.0556662	0.667089	0.529461
PLCH1	-0.157855	0.0425165	0.0556738	0.667089	0.529069
FAM219B	-0.116924	0.0425756	0.0557497	0.667089	0.529325
BEX5	-0.355615	0.042631	0.0558125	0.667089	0.529457
VSIG4	0.735518	0.0426867	0.0558767	0.667089	0.529602
CEP85	0.134419	0.0426979	0.0558884	0.667089	0.52925
FOXO1	0.211498	0.0427501	0.0559506	0.667089	0.529375
EDC3	0.210535	0.0427587	0.0559602	0.667089	0.529004
RTN4	-0.171747	0.0428432	0.0560659	0.667089	0.52954
PSMD7	-0.161058	0.0429317	0.0561694	0.667089	0.530056
ARHGEF6	0.132776	0.0429334	0.0561715	0.667089	0.529614
SAFB2	0.282068	0.0429507	0.0561908	0.667089	0.529335
NHLRC2	0.253127	0.0429606	0.0562012	0.667089	0.528972
MYADML2	-0.292483	0.0430046	0.0562433	0.667089	0.528908
AKTIP	-0.159009	0.0430303	0.0562688	0.667089	0.528689
MIR7.3HG	-0.398984	0.0430565	0.0562971	0.667089	0.528496
ADRB2	0.252993	0.0430631	0.0563013	0.667089	0.528077
ARPC2	-0.110035	0.0431616	0.0564152	0.667089	0.528687
MMAA	0.241293	0.043224	0.056489	0.667089	0.528922
RBM22	0.124787	0.0432258	0.0564925	0.667089	0.528497
FAXC	-0.126675	0.0432857	0.0565622	0.667089	0.528692
DOCK9	0.163604	0.0432994	0.0565788	0.667089	0.528391
ARHGAP17	0.252414	0.0433078	0.0565926	0.667089	0.528064
U2AF1L4	-0.27275	0.0433204	0.0566078	0.667089	0.527751
PSEN2	-0.192621	0.0433909	0.0566754	0.667089	0.527927
SNAP47	-0.153788	0.0434061	0.0566934	0.667089	0.52764
GALE	-0.196048	0.0435219	0.0568294	0.667089	0.528451
ZFAND2B	-0.194857	0.0435488	0.0568556	0.667089	0.528241
CHST10	-0.132016	0.0435712	0.0568825	0.667089	0.528038
SLC7A11	0.267522	0.0436185	0.0569405	0.667089	0.528124
OTULIN	0.16197	0.0436888	0.0570109	0.667089	0.528324
OLFM3	-0.243828	0.0437004	0.0570247	0.667089	0.528
PRSS35	0.386027	0.0437386	0.0570689	0.667089	0.527957
IRF2	0.169576	0.0437852	0.0571234	0.667089	0.528011
USP33	-0.183523	0.043787	0.0571262	0.667089	0.527585
NREP	-0.149199	0.0438814	0.0572415	0.667089	0.5282
KPNA2	-0.13419	0.0439856	0.0573795	0.667089	0.529023
SPCS2	0.189995	0.0440065	0.0573996	0.667089	0.528757
LINC01873	0.437861	0.0440111	0.0574078	0.667089	0.528383
ZNF853	-0.202391	0.0440186	0.0574168	0.667089	0.528017
BCL6	0.271276	0.0440553	0.0574555	0.667089	0.527924
CXXC5	-0.156625	0.044137	0.0575445	0.667089	0.528294
PSMB4	-0.236456	0.0441784	0.0575963	0.667089	0.528321
ZSWIM7	-0.253285	0.0442704	0.0576936	0.667089	0.528766
CENPV	-0.185507	0.0442911	0.0577247	0.667089	0.528603
WDR20	0.0813502	0.0443879	0.0578414	0.667089	0.529223
CIAPIN1	-0.210606	0.0444299	0.057889	0.667089	0.529212
GTF3A	-0.174478	0.0444541	0.0579201	0.667089	0.529049
TMED3	-0.237894	0.0445484	0.0580367	0.667089	0.529668
SAPCD2	-0.295826	0.0445521	0.0580388	0.667089	0.52924
LOC100130691	0.176621	0.0445668	0.0580512	0.667089	0.528908
GLCE	-0.192364	0.0445772	0.0580623	0.667089	0.528564
SERGEF	-0.178134	0.0446025	0.0580871	0.667089	0.528346
SRRD	-0.19898	0.044607	0.0580899	0.667089	0.527927
ZNF665	0.207503	0.0447487	0.0582659	0.667089	0.529083
TGFB2	0.244149	0.044816	0.0583377	0.667089	0.52929
FAM92A	-0.149615	0.0448858	0.0584171	0.667089	0.529567
RASEF	0.381333	0.0449007	0.0584406	0.667089	0.529336
PPP1R35	-0.387456	0.044978	0.0585248	0.667089	0.529656
TNFRSF10B	0.250528	0.045001	0.0585517	0.667089	0.529015
CDH20	0.158434	0.0450011	0.0585517	0.667089	0.529457
TDO2	-0.321718	0.0450771	0.0586414	0.667089	0.529384
PTDSS1	-0.149626	0.0450822	0.0586456	0.667089	0.52898
HECTD1	-0.121657	0.0450961	0.0586642	0.667089	0.528708
TOB1	0.269758	0.045123	0.0587001	0.667089	0.528591
CRTAC1	-0.202428	0.0451579	0.0587298	0.667089	0.528419
ZHX2	0.27132	0.0452562	0.0588354	0.667089	0.528929
FKBP9	-0.121652	0.0452747	0.0588548	0.667089	0.528664
JMJD4	-0.189284	0.0453241	0.0589038	0.667089	0.528666
PPARA	0.192385	0.0453446	0.0589245	0.667089	0.528413
HLA.E	0.276074	0.0453631	0.0589459	0.667089	0.528168
PALLD	0.252241	0.0454166	0.0590039	0.667089	0.52825
TMEFF1	-0.315993	0.0454287	0.0590142	0.667089	0.527906
CDH7	-0.143345	0.0455199	0.0591302	0.667089	0.528507
EPB41L3	-0.124924	0.0456359	0.0592614	0.667089	0.529242
ENDOG	-0.376785	0.045712	0.0593525	0.667089	0.529619
POLE3	-0.239178	0.0457583	0.0594132	0.667089	0.529724
DNAJA3	-0.123922	0.0458582	0.0595361	0.667089	0.530383
RNF175	-0.201678	0.0458639	0.0595409	0.667089	0.52999
PNRC2	0.171313	0.0458719	0.059552	0.667089	0.529652
FUNDC1	-0.171727	0.0459221	0.0596127	0.667089	0.529757
TMEM248	-0.0898437	0.0459316	0.059621	0.667089	0.529396
TMEM45A	0.3914	0.045964	0.0596707	0.667089	0.529403
ATR	-0.142044	0.0459974	0.0597101	0.667089	0.529318
LRRN3	-0.192564	0.0460432	0.0597618	0.667089	0.529344
PTGES2	-0.257376	0.0460854	0.0598074	0.667089	0.529314
WHRN	0.426572	0.0461187	0.0598481	0.667089	0.529242
S1PR1	0.204235	0.0461486	0.0598764	0.667089	0.528629
HAPLN1	-0.264573	0.0461484	0.0598764	0.667089	0.52906
EIF3H	0.130973	0.0461711	0.0598992	0.667089	0.528399
PRKCZ	-0.190951	0.0461824	0.059913	0.667089	0.52809
STAG3	0.361756	0.0463435	0.0601015	0.667089	0.52932
SIX4	0.250755	0.0463447	0.0601035	0.667089	0.528908
FABP3	-0.317294	0.0463677	0.0601256	0.667089	0.528673
C9orf131	0.406468	0.0463918	0.0601498	0.667089	0.528456
SUSD6	0.245893	0.0464124	0.0601705	0.667089	0.528209
ADI1	0.143252	0.0464151	0.0601719	0.667089	0.527793
FAM122C	0.274645	0.0464211	0.0601795	0.667089	0.527432
NAE1	-0.179677	0.046426	0.0601809	0.667089	0.527018
RARRES1	-0.238051	0.0464678	0.0602375	0.667089	0.527087
CDKN2B	0.230764	0.0465074	0.0602844	0.667089	0.527072
ZNF610	0.175578	0.04654	0.0603189	0.667089	0.526948
GLT8D1	-0.119332	0.0466199	0.0604149	0.667089	0.52736
NUDC	0.230438	0.046658	0.0604549	0.667089	0.527285
SRGAP2B	0.216305	0.0467032	0.0605108	0.667089	0.527347
FILIP1L	0.255288	0.046783	0.0605916	0.667089	0.527626
FAM66D	0.526262	0.0469584	0.0607939	0.667089	0.528962
HIF1AN	0.109076	0.0470171	0.0608726	0.667089	0.529221
LRRC37A6P	0.305032	0.0470592	0.0609209	0.667089	0.529217
FAM124A	0.277123	0.0471804	0.0610562	0.667089	0.529967
CFAP54	0.242637	0.047191	0.0610707	0.667089	0.529668
MXD1	0.170811	0.0471941	0.0610741	0.667089	0.529273
WDR12	-0.126302	0.0472165	0.0611045	0.667089	0.529113
XPNPEP3	0.19914	0.0472761	0.0611653	0.667089	0.529216
MS4A6A	0.571014	0.0472777	0.061166	0.667089	0.528799
PCYT2	-0.203748	0.0473851	0.0612992	0.667089	0.529528
TJP2	0.214088	0.0474249	0.0613378	0.667089	0.529439
TRIM68	0.11642	0.0474252	0.0613385	0.667089	0.529023
FAM182B	0.332534	0.0474342	0.0613489	0.667089	0.528691
FAM173A	-0.355868	0.0474406	0.0613558	0.667089	0.52833
SDR16C5	-0.222852	0.0475044	0.061431	0.667089	0.528558
GOSR1	0.131167	0.0475076	0.0614331	0.667089	0.528156
KTN1.AS1	0.240748	0.047512	0.0614414	0.667089	0.527808
EBNA1BP2	-0.242643	0.0475518	0.0614828	0.667089	0.527745
LOC646652	0.448502	0.0476222	0.0615442	0.667089	0.527853
SHROOM4	0.25055	0.0476594	0.0615864	0.667089	0.527796
DPP10	-0.192841	0.0477654	0.0617044	0.667089	0.52839
AMPD3	0.235438	0.0477722	0.061712	0.667089	0.528037
PRR3	0.271051	0.0477874	0.0617272	0.667089	0.52775
ZBTB40	0.159747	0.0478204	0.0617603	0.667089	0.527616
CTTNBP2	0.207068	0.0478742	0.0618162	0.667089	0.527677
PCDH12	0.250659	0.047936	0.0618811	0.667089	0.527815
MKNK1	0.170388	0.0479746	0.0619308	0.667089	0.527823
SLC16A4	0.169835	0.047993	0.0619619	0.667089	0.527258
SLC13A3	0.182854	0.0479927	0.0619619	0.667089	0.527672
FAM189A2	0.29124	0.0480652	0.0620427	0.667089	0.52753
OGDHL	-0.157168	0.0481035	0.0620889	0.667089	0.527509
SLC1A1	-0.13073	0.0481538	0.0621441	0.667089	0.527564
FNBP1	0.177709	0.0481848	0.0621711	0.667089	0.526966
TCTN3	0.0944348	0.0481847	0.0621711	0.667089	0.527379
FXR1	0.13187	0.0481878	0.0621724	0.667089	0.526565
TMEM14B	-0.220078	0.0483068	0.0623008	0.667089	0.52724
ZSWIM6	0.122414	0.048456	0.0624934	0.667089	0.528457
COPS5	-0.17744	0.048493	0.0625459	0.667089	0.528488
PLCG2	0.299054	0.0485005	0.0625521	0.667089	0.528128
HSPD1	0.163447	0.0485034	0.0625583	0.667089	0.527769
SLC35B2	-0.19944	0.0485053	0.062559	0.667089	0.527364
LINC00507	-0.325546	0.048515	0.0625694	0.667089	0.52704
RXFP1	-0.264282	0.0485245	0.0625797	0.667089	0.526718
TESK2	0.171049	0.0487009	0.0627751	0.667089	0.527951
PYGO1	0.244216	0.0487196	0.0627958	0.667089	0.527716
LRCH4	0.313235	0.0487436	0.0628165	0.667089	0.52748
HS6ST2	-0.173692	0.0487547	0.0628296	0.667089	0.527181
PSMA4	-0.210221	0.0487983	0.0628807	0.667089	0.526793
TAC1	-0.558443	0.0487985	0.0628807	0.667089	0.527201
SLC39A11	0.113728	0.0488131	0.0628987	0.667089	0.526536
KCTD7	0.101058	0.048868	0.0629677	0.667089	0.526707
MYL5	-0.237933	0.0488776	0.0629767	0.667089	0.526375
ZFYVE9	-0.113553	0.048885	0.0629808	0.667089	0.526003
BRD4	0.371955	0.0488966	0.0629946	0.667089	0.525713
LINC00894	0.320873	0.0488998	0.0629994	0.667089	0.525348
TMTC4	-0.196098	0.0489311	0.0630305	0.667089	0.525203
UGGT1	0.12058	0.0489764	0.0630726	0.667089	0.525149
IL6R	0.192517	0.0489801	0.0630775	0.667089	0.524786
SGCZ	-0.168569	0.0490089	0.0631175	0.667089	0.524716
LINC01814	0.396734	0.0490153	0.063123	0.667089	0.524359
DPP4	-0.19973	0.0490495	0.063161	0.667089	0.524272
TAF1C	0.29621	0.0491629	0.0632839	0.667089	0.524889
PCSK1	-0.235734	0.0491959	0.0633246	0.667089	0.524825
NGLY1	-0.117524	0.0493748	0.0635483	0.667089	0.526276
HELB	0.248334	0.049382	0.0635565	0.667089	0.525942
CASP7	0.273414	0.0493846	0.0635621	0.667089	0.525586
OCA2	-0.143492	0.0493946	0.063571	0.667089	0.525259
SPTSSB	-0.213258	0.0494134	0.0635938	0.667089	0.524646
ZNF516	0.175861	0.0494135	0.0635938	0.667089	0.525046
PFN2	-0.168183	0.0494668	0.0636608	0.667089	0.524798
PHF21B	0.246143	0.0494738	0.0636684	0.667089	0.524461
STMN2	-0.264997	0.0494794	0.0636739	0.667089	0.524108
X2.Mar	-0.193399	0.049552	0.063756	0.667089	0.524385
SCAF4	0.275957	0.0495704	0.0637747	0.667089	0.52414
AGPAT4	0.116905	0.0496	0.0638085	0.667089	0.524021
CLPTM1L	-0.126143	0.0496008	0.0638099	0.667089	0.523635
MYO9B	0.316969	0.0496689	0.0638879	0.667089	0.523878
BCAS2	-0.22367	0.049712	0.0639445	0.667089	0.523945
NSRP1	0.28385	0.0497935	0.0640549	0.667089	0.524453
FOSL2	0.260718	0.0498096	0.0640722	0.667089	0.524198
TMEM2	0.192399	0.0498438	0.0641198	0.667089	0.524191
LINC01123	0.347859	0.0498688	0.0641516	0.667089	0.524055
TRMT12	-0.117663	0.0498829	0.0641675	0.667089	0.523789
DPF3	0.173123	0.0499033	0.0641937	0.667089	0.523609
PSPC1	-0.133576	0.0499061	0.0641965	0.667089	0.523237
MSL3	-0.114278	0.0499116	0.0641992	0.667089	0.522866
MCM5	0.280215	0.0499732	0.0642779	0.667089	0.523113
IRAK1	-0.160827	0.050075	0.0643973	0.667089	0.523691
GBP2	0.397541	0.0501011	0.0644257	0.667089	0.523528
DSCAML1	0.353154	0.0501775	0.0645002	0.667089	0.52374
RNF139	-0.156169	0.0501895	0.0645119	0.667089	0.523443
PRKRA	-0.163602	0.0502148	0.0645375	0.667089	0.523258
ITGB8	0.126423	0.0503336	0.0646776	0.667089	0.524002
PODXL2	-0.177471	0.0504062	0.0647501	0.667089	0.524197
ANKRD9	-0.449057	0.0504476	0.064797	0.667089	0.524185
MFAP3	0.11913	0.0504531	0.0648039	0.667089	0.523849
MRPS6	0.220963	0.050472	0.0648267	0.667089	0.523642
USP21	0.263868	0.0505423	0.0649082	0.667089	0.523909
RAB12	-0.181221	0.0505556	0.0649213	0.667089	0.523624
DDX39B	0.224563	0.0506008	0.064971	0.667089	0.523635
ZNF596	-0.193047	0.0506805	0.0650621	0.667089	0.523979
TRAF6	0.219435	0.0507539	0.0651533	0.667089	0.524323
TSFM	-0.162108	0.050758	0.0651581	0.667089	0.523972
NPC2	0.247602	0.0508096	0.0652181	0.667089	0.524066
PCBP1.AS1	0.170132	0.0508151	0.0652244	0.667089	0.523727
PPP2R5C	-0.125398	0.0508401	0.0652513	0.667089	0.523555
ZIM2.AS1	-0.142203	0.0508853	0.06531	0.667089	0.523638
LINC00632	0.317979	0.0509765	0.0654204	0.667089	0.524135
SNX17	-0.21354	0.0510469	0.0655101	0.667089	0.524466
THAP9.AS1	-0.213249	0.0511278	0.0655992	0.667089	0.52479
ITGA1	0.243589	0.0511819	0.0656544	0.667089	0.524844
DSN1	-0.175478	0.0511962	0.0656731	0.667089	0.524606
ZFHX2	0.40599	0.0513819	0.0659009	0.667089	0.526037
ROBO3	0.236138	0.051421	0.0659395	0.667089	0.525958
ZNF57	-0.150833	0.0514266	0.0659464	0.667089	0.525626
ZSCAN18	0.143502	0.0514371	0.0659595	0.667089	0.525344
CHRNA7	0.161722	0.0514598	0.0659816	0.667089	0.525133
RFC3	-0.203493	0.0515007	0.0660175	0.667089	0.525033
DBF4B	0.256422	0.0515514	0.0660776	0.667089	0.525125
NBEAL2	0.339948	0.0515574	0.0660817	0.667089	0.524772
ZNF852	0.325273	0.0516286	0.0661508	0.667089	0.524935
FAM184B	0.189921	0.0516511	0.0661735	0.667089	0.524731
PGPEP1	0.173475	0.0516719	0.0662019	0.667089	0.524571
ISG20L2	0.170449	0.0517656	0.0663233	0.667089	0.52515
GNG12	0.213177	0.0519039	0.0664849	0.667089	0.526044
YTHDF1	0.159026	0.0519383	0.066527	0.667089	0.525993
EPHX1	0.331961	0.0519798	0.0665656	0.667089	0.525914
MCMDC2	0.221037	0.0520141	0.0665974	0.667089	0.525781
SERPINI1	-0.247776	0.0520219	0.0666078	0.667089	0.52548
SMAD4	0.166722	0.0520388	0.0666264	0.667089	0.525244
CSAD	0.201349	0.0521229	0.0667293	0.667089	0.525672
MAP4K3	-0.132125	0.0522419	0.0668666	0.667089	0.526371
NDRG1	0.238979	0.0522482	0.0668722	0.667089	0.526032
TLR5	0.373467	0.0522912	0.066917	0.667089	0.526003
RAC1	0.218416	0.0523008	0.0669294	0.667089	0.525718
ARFIP2	-0.183588	0.052335	0.0669729	0.667089	0.525679
PSMG1	-0.192296	0.0523922	0.0670392	0.667089	0.525817
PDLIM5	0.187514	0.0523977	0.0670454	0.667089	0.525485
SMPX	-0.41284	0.0524759	0.0671352	0.667089	0.525808
CMC2	-0.124062	0.0524999	0.0671635	0.667089	0.525649
HK2	0.400684	0.0525675	0.0672442	0.667089	0.525901
MED8	-0.132045	0.0526468	0.0673381	0.667089	0.526255
METTL14	0.13419	0.0526536	0.0673457	0.667089	0.525935
FKBP1B	-0.240002	0.0527242	0.0674251	0.667089	0.526175
MKRN1	-0.143584	0.0527905	0.0674948	0.667089	0.52634
VPS8	-0.120479	0.0528034	0.0675176	0.667089	0.526138
ALG10	0.210569	0.0528654	0.0675797	0.667089	0.526244
FAT4	0.168804	0.0528721	0.0675887	0.667089	0.525935
APOLD1	0.413179	0.0528733	0.0675894	0.667089	0.525563
FSTL5	-0.224146	0.0529368	0.067664	0.667089	0.525765
SLC13A5	-0.32563	0.0529834	0.0677054	0.667089	0.525709
ARL17A.ARL17B	0.398088	0.0531011	0.0678448	0.667089	0.526414
ARMCX1	-0.19079	0.0531229	0.067869	0.667089	0.526225
VASH2	0.290438	0.0531305	0.0678752	0.667089	0.525896
RPLP1	0.311113	0.0531573	0.0679083	0.667089	0.525776
MRPS9	-0.171928	0.0531757	0.067938	0.667089	0.52563
YWHAE	0.15806	0.0532474	0.0680174	0.667089	0.525869
BCL2L11	0.246702	0.0532536	0.0680257	0.667089	0.525557
KCNQ1OT1	0.417442	0.0532691	0.0680381	0.667089	0.525278
LINC01011	0.199418	0.0532885	0.0680636	0.667089	0.525101
NME5	-0.314725	0.0533309	0.0681134	0.667089	0.52511
PAG1	0.210065	0.0533562	0.0681382	0.667089	0.524928
UBXN6	-0.193869	0.0533867	0.0681817	0.667089	0.524889
COL19A1	-0.120275	0.05343	0.06823	0.667089	0.524888
TOR1A	-0.0847046	0.0535002	0.0683066	0.667089	0.525104
PLGLA	0.372191	0.0535677	0.0683791	0.667089	0.525288
SRRM2	0.366956	0.0535725	0.068386	0.667089	0.524969
VCP	-0.112268	0.0535856	0.0684019	0.667089	0.524719
NARS	-0.189987	0.0536083	0.0684309	0.667089	0.524569
CCM2	-0.172326	0.053627	0.0684544	0.667089	0.524378
CYSLTR1	0.295655	0.0537488	0.0685938	0.667089	0.525074
VILL	-0.227018	0.0537843	0.0686304	0.667089	0.524983
FAM117B	0.191896	0.0538008	0.0686518	0.667089	0.524776
NEAT1	0.45028	0.0538089	0.0686608	0.667089	0.524474
NECAP1	-0.253151	0.0539068	0.0687802	0.667089	0.525016
PML	0.33331	0.0539432	0.0688271	0.667089	0.525004
ITPA	-0.257065	0.0539699	0.068861	0.667089	0.524892
CHN2	-0.163399	0.054081	0.0689866	0.667089	0.52548
YWHAH	-0.147158	0.0540948	0.0690004	0.667089	0.525215
HAUS2	-0.145787	0.0541376	0.069048	0.667089	0.525208
BBS12	-0.164788	0.0541386	0.0690494	0.667089	0.52485
NRSN2.AS1	0.205092	0.0541822	0.0691047	0.667089	0.524901
ZNF618	0.301292	0.0542592	0.0691896	0.667089	0.525178
ERN1	0.276444	0.0542862	0.0692227	0.667089	0.525061
CASP2	0.269503	0.0543099	0.0692455	0.667089	0.524866
NT5C3B	-0.203978	0.0543792	0.0693276	0.667089	0.525121
RAPGEF5	-0.113391	0.0544147	0.0693711	0.667089	0.525083
TMEM160	-0.575129	0.054433	0.0693939	0.667089	0.524888
ACTR8	-0.107797	0.0544423	0.0694043	0.667089	0.5246
RNF44	0.34117	0.0544925	0.0694553	0.667089	0.52462
PGGHG	0.311244	0.0545193	0.0694857	0.667089	0.524483
TCTEX1D1	-0.219736	0.0546395	0.0696065	0.667089	0.525029
ABCE1	-0.189567	0.0546408	0.0696086	0.667089	0.524679
OSMR	0.373509	0.0546769	0.0696466	0.667089	0.5246
FAM204A	-0.201	0.0547619	0.0697349	0.667089	0.5249
ALAS1	-0.161704	0.0547811	0.0697598	0.667089	0.524722
VDAC2	-0.170345	0.0548081	0.0697922	0.667089	0.524602
DNAJA4	0.202289	0.0548406	0.0698385	0.667089	0.524585
CHD2	0.118189	0.0548665	0.0698688	0.667089	0.524449
TAMM41	0.164209	0.0548808	0.0698833	0.667089	0.524195
YPEL1	0.181082	0.0549325	0.0699358	0.667089	0.524225
DDX60L	0.242661	0.0549724	0.0699931	0.667089	0.524291
TBC1D8	-0.120895	0.0550395	0.0700711	0.667089	0.524513
PRKCE	-0.13868	0.0550703	0.0701084	0.667089	0.524429
CFAP36	-0.209878	0.0550768	0.0701139	0.667089	0.524108
REL	0.156459	0.055114	0.0701622	0.667089	0.524107
TAB2.1	0.427897	0.0551231	0.0701705	0.667089	0.523808
TXNDC9	-0.251131	0.05515	0.0702099	0.667089	0.52374
IRF2BP2	0.167051	0.0551518	0.0702126	0.667089	0.5234
DYNC1LI1	-0.167481	0.0551669	0.0702299	0.667089	0.523168
TMEM47	0.230217	0.0552347	0.0702948	0.667089	0.523292
PTPRC	0.426823	0.0552627	0.0703155	0.667089	0.523086
WDR31	0.135494	0.0553546	0.0704135	0.667089	0.523455
PPM1M	0.146749	0.0553848	0.0704446	0.667089	0.523327
HMG20A	0.135009	0.0554192	0.0704832	0.667089	0.523255
TCEAL1	-0.21781	0.0554403	0.0705067	0.667089	0.523071
RETREG2	-0.156735	0.0554603	0.0705295	0.667089	0.522881
ZFP69B.1	0.341793	0.0555149	0.0706027	0.667089	0.523065
CHSY1	0.129136	0.0555263	0.0706151	0.667089	0.5228
HES6	-0.269828	0.0555401	0.0706296	0.667089	0.52255
TXNDC15	-0.148435	0.0555787	0.0706793	0.667089	0.52256
CPNE3	0.165845	0.0556173	0.0707145	0.667089	0.522463
DOK1	0.279968	0.0556734	0.0707725	0.667089	0.522535
PPP2CA	-0.135576	0.0557484	0.0708505	0.667089	0.522755
TAF3	0.272999	0.0557826	0.0708912	0.667089	0.522699
TIGD6	-0.171841	0.0557977	0.0709092	0.667089	0.522475
ARPIN.C15orf38.AP3S2	0.166043	0.055801	0.0709119	0.667089	0.52214
C21orf2	-0.229421	0.0558096	0.0709209	0.667089	0.521851
EPB42	-0.158312	0.0558331	0.0709444	0.667089	0.521669
ATAT1	0.298769	0.055911	0.0710313	0.667089	0.521954
PHLDB1	0.277243	0.055929	0.0710507	0.667089	0.521742
STK38	0.199845	0.0559432	0.0710728	0.667089	0.52155
PATL1	0.221848	0.0559547	0.0710852	0.667089	0.521288
BAZ2A	0.27905	0.0559602	0.0710983	0.667089	0.521031
HTR1A	0.293036	0.0559851	0.0711287	0.667089	0.520901
PTS	-0.255941	0.0560322	0.0711832	0.667089	0.520948
PSMA1	-0.230596	0.0560494	0.0712039	0.667089	0.520748
ELOVL5	0.196829	0.0560528	0.0712074	0.667089	0.520421
SMG6	0.202922	0.0560629	0.0712212	0.667089	0.520171
APBB1IP	0.364751	0.0561584	0.0713496	0.667089	0.520757
ATP8B4	0.208088	0.0561691	0.0713648	0.667089	0.520517
PAN2	0.156252	0.0562014	0.0713986	0.667089	0.520413
DCUN1D2	-0.110605	0.0563682	0.0716015	0.667089	0.521541
BEND6	-0.194157	0.0563868	0.0716174	0.667089	0.521306
NES	0.202677	0.0563926	0.0716257	0.667089	0.521016
COPRS	-0.291377	0.056403	0.0716395	0.667089	0.520767
PPP1R15B	0.136102	0.0564336	0.0716747	0.667089	0.520673
FOXN3	0.224568	0.0564413	0.0716858	0.667089	0.520404
ENGASE	0.219657	0.0564775	0.0717265	0.667089	0.520351
ENHO	-0.263076	0.0564913	0.0717424	0.667089	0.520117
HSD11B1L	-0.250589	0.0565978	0.0718846	0.667089	0.520799
SATB2.AS1	-0.133245	0.0566536	0.0719543	0.667089	0.520956
RABEP1	-0.126969	0.056761	0.0720668	0.667089	0.521422
ATL1	-0.203679	0.056764	0.0720717	0.667089	0.521108
TAGLN3	-0.326753	0.0567693	0.0720772	0.667089	0.5208
SRRT	0.219953	0.0567797	0.0720903	0.667089	0.520547
FLJ22447	0.339896	0.0568795	0.0722056	0.667089	0.521032
ZNF808	0.183819	0.0569627	0.072314	0.667089	0.521467
PRKAG1	-0.193594	0.0570032	0.0723547	0.667089	0.521413
LATS1	0.209828	0.0571129	0.0724769	0.667089	0.521946
LAPTM4A	0.179114	0.0571701	0.0725328	0.667089	0.522001
GOLM1	0.118344	0.0573685	0.0727744	0.667089	0.523392
PLOD3	0.27565	0.0573745	0.072782	0.667089	0.523099
FAM206A	0.117492	0.0574198	0.072822	0.667089	0.52304
ZNF209P	-0.375518	0.0574296	0.0728345	0.667089	0.522782
LOC101928000	-0.252371	0.0574772	0.07288	0.667089	0.522763
PNMA5	0.269903	0.0575066	0.0729187	0.667089	0.522693
TMEM108.AS1	0.419068	0.0575166	0.0729318	0.667089	0.522441
PLOD1	0.242789	0.0575796	0.0729967	0.667089	0.52256
LINC00943	-0.393952	0.0576707	0.073085	0.667089	0.522847
ETS1	0.14568	0.0579636	0.0734143	0.667089	0.524856
POLR2D	0.0866482	0.0579864	0.0734385	0.667089	0.524682
SF3B1	-0.0847792	0.057995	0.0734516	0.667089	0.52443
GUSBP1	0.236609	0.0580368	0.0735013	0.667089	0.524439
SDHAF1	-0.262004	0.0580393	0.0735048	0.667089	0.524118
SMIM10L2B	-0.207401	0.0581315	0.0736014	0.667089	0.524461
PBXIP1	0.216707	0.0581711	0.0736414	0.667089	0.524401
LRRC49	-0.158169	0.0582509	0.0737402	0.667089	0.524759
SNED1	0.320744	0.0582757	0.0737671	0.667089	0.524606
ZNF589	0.145261	0.0582904	0.0737885	0.667089	0.524414
SBF2.AS1	-0.142483	0.058296	0.0737947	0.667089	0.524114
CDC42SE1	0.11759	0.0583073	0.0738085	0.667089	0.523868
MAGED2	-0.164958	0.0583184	0.0738251	0.667089	0.523642
PINLYP	0.246883	0.0583373	0.0738506	0.667089	0.52348
HAVCR2	0.334412	0.0583583	0.0738713	0.667089	0.523284
NID1	0.23487	0.0583621	0.0738748	0.667089	0.522967
DNAH10	0.262124	0.0583771	0.0738955	0.667089	0.522771
ATP6V1A	-0.188494	0.0583817	0.0738976	0.667089	0.522444
RBAK	0.185646	0.0584209	0.0739362	0.667089	0.522377
RAVER2	0.17354	0.0584442	0.0739611	0.667089	0.522211
TMEM17	-0.242578	0.0584847	0.0740059	0.667089	0.522187
ZSCAN22	0.214605	0.0585281	0.0740543	0.667089	0.522188
PELI1	0.127579	0.0585672	0.0740998	0.667089	0.522169
KCTD17	-0.205261	0.058611	0.0741481	0.667089	0.52183
TIMP3	0.179207	0.0586105	0.0741481	0.667089	0.52217
PRDM1	0.186037	0.0586759	0.0742206	0.667089	0.522001
MATK	-0.250941	0.0586841	0.0742331	0.667089	0.521749
P4HA1	0.248414	0.0587241	0.0742772	0.667089	0.521721
GNG10	-0.274133	0.0588841	0.0744464	0.667089	0.52257
SIRT5	-0.1035	0.0589412	0.0745078	0.667089	0.522662
SEMA7A	-0.182384	0.0590423	0.0746334	0.667089	0.523204
SMIM17	-0.230273	0.0590527	0.0746452	0.667089	0.522948
AK6	-0.214292	0.0590827	0.0746755	0.667089	0.522822
TMEM150C	-0.11776	0.0591059	0.074699	0.667089	0.522649
FZD4	0.173723	0.0591264	0.0747177	0.667089	0.522441
RCL1	0.143716	0.0591575	0.0747549	0.667089	0.522364
PHF14	-0.127392	0.0592052	0.0748095	0.667089	0.522408
PPP1R3D	0.131921	0.0592136	0.0748178	0.667089	0.522129
GNL3	-0.209594	0.0592173	0.0748205	0.667089	0.521812
TOR1AIP1	0.105789	0.0592362	0.0748385	0.667089	0.521601
EID2B	-0.21094	0.0593936	0.0750152	0.667089	0.522496
NEMP1	0.166794	0.0593982	0.0750214	0.667089	0.522204
RSRC1	-0.179811	0.059426	0.0750511	0.667089	0.522075
POU3F2	0.185182	0.0595309	0.0751691	0.667089	0.52256
G0S2	0.326834	0.0595373	0.0751733	0.667089	0.522253
SSH1	0.234197	0.0595418	0.075176	0.667089	0.521937
TIPRL	-0.183451	0.0595606	0.0751981	0.667089	0.521756
HSPA1A.HSPA1B	0.431599	0.0596047	0.075252	0.667089	0.521795
ZDHHC18	0.223683	0.0597115	0.0753721	0.667089	0.522294
ABHD4	0.300179	0.0597226	0.0753893	0.667089	0.522079
MBP	0.347002	0.059743	0.0754204	0.667089	0.52196
ANKRD20A4..includes.others.	-0.529477	0.0599503	0.0756758	0.667089	0.523393
F8	-0.173676	0.0599686	0.075691	0.667089	0.523164
PUS10	0.192712	0.0599961	0.07572	0.667089	0.52303
MIR3936HG	0.244886	0.0600322	0.075758	0.667089	0.522959
PARPBP	-0.274412	0.0600434	0.0757704	0.667089	0.522711
MTUS2	0.294821	0.0600686	0.0758008	0.667089	0.522588
CBWD1	-0.162069	0.0601522	0.0758753	0.667089	0.522769
LPCAT2	0.292859	0.0601751	0.0759098	0.667089	0.522674
SPRY3	0.236283	0.0601907	0.0759285	0.667089	0.52247
RRP1	-0.156239	0.0602918	0.0760369	0.667089	0.522883
NBPF3	-0.192573	0.0603395	0.0760976	0.667089	0.522969
CLTB	-0.256299	0.0603707	0.0761342	0.667089	0.522888
COMMD4	-0.185101	0.0603749	0.0761397	0.667089	0.522594
PAPOLA	0.165085	0.0603812	0.0761473	0.667089	0.522315
ABLIM1	0.165045	0.0604901	0.0762709	0.667089	0.522832
NUDT22	-0.231265	0.060521	0.0763019	0.667089	0.522714
MAT2A	0.163733	0.0605243	0.0763047	0.667089	0.522402
PARP9	0.242696	0.0605353	0.0763151	0.667089	0.522142
TOMM70	-0.177656	0.0605455	0.0763254	0.667089	0.521883
CSF1R	0.407923	0.0605602	0.0763468	0.667089	0.5217
CMTR1	-0.0924178	0.0606104	0.0764145	0.667089	0.521833
MAPK14	0.117609	0.0606322	0.0764297	0.667089	0.521608
PLK2	-0.163017	0.0606789	0.0764745	0.667089	0.521585
THBD	0.368653	0.0607499	0.0765553	0.667089	0.521807
TRIB1	0.245758	0.0608259	0.0766374	0.667089	0.522038
TEX15	0.271113	0.0608931	0.0767079	0.667089	0.522189
LOC101928020	0.280036	0.0609074	0.0767224	0.667089	0.52196
ATP6V1E1	-0.232051	0.0609639	0.0767859	0.667089	0.522064
HPSE	0.222796	0.060968	0.0767935	0.667089	0.521787
TYW5	0.178056	0.0609846	0.0768149	0.667089	0.521605
EIF3B	-0.111263	0.0609913	0.0768238	0.667089	0.521339
PPIE	-0.152438	0.0610649	0.0769115	0.667089	0.521607
EMSY	0.175651	0.0611204	0.0769667	0.667089	0.521655
STAU2	-0.133548	0.0611627	0.0770178	0.667089	0.521674
FADS6	-0.195011	0.0611635	0.0770192	0.667089	0.521358
TSC22D2	0.253245	0.061218	0.0770792	0.667089	0.521438
CYP2J2	0.190573	0.0612927	0.077169	0.667089	0.521719
WDR54	-0.224444	0.0618953	0.0778338	0.667089	0.525885
INHBA	0.26996	0.061925	0.0778655	0.667089	0.525771
RIMKLA	-0.215677	0.0619336	0.0778738	0.667089	0.525499
S100PBP	0.130301	0.0619941	0.0779539	0.667089	0.525712
INTS3	0.205662	0.0620154	0.077978	0.667089	0.525548
STAT4	-0.218928	0.0621483	0.0781051	0.667089	0.526076
PPP1R1A	-0.17074	0.0622326	0.0782024	0.667089	0.526404
SMAD1	0.194644	0.0622754	0.0782528	0.667089	0.526416
OSTN	-0.459022	0.0623595	0.0783501	0.667089	0.526743
SAMD13	-0.245643	0.0623997	0.0783964	0.667089	0.526727
WNT2B	-0.205439	0.0624813	0.0784923	0.667089	0.527045
GUK1	-0.216997	0.0624927	0.0785055	0.667089	0.52648
STK26	-0.232284	0.0624923	0.0785055	0.667089	0.526806
BMPR1B	0.220149	0.0625544	0.0785717	0.667089	0.526598
SPAG5	0.17023	0.0626375	0.0786573	0.667089	0.526845
HSD17B1	0.230109	0.0628029	0.0788472	0.667089	0.52779
ZNF462	0.191503	0.0628845	0.078941	0.667089	0.528092
ZNRD1ASP	0.245767	0.0629287	0.0789963	0.667089	0.528135
FLT1	0.290742	0.0629493	0.079017	0.667089	0.527947
STAT2	0.113139	0.0629736	0.0790501	0.667089	0.527843
RFX5	-0.141284	0.0630239	0.0790964	0.667089	0.527826
LHX4	0.352634	0.0630571	0.079135	0.667089	0.527759
ERLIN2	0.10674	0.0630956	0.0791896	0.667089	0.527797
RNF185	-0.0969343	0.0631908	0.079309	0.667089	0.528268
B3GLCT	-0.148513	0.0632423	0.0793635	0.667089	0.528306
PQLC1	-0.209551	0.0633237	0.0794512	0.667089	0.528565
RNLS	-0.0851493	0.0633248	0.0794533	0.667089	0.528254
MLXIP	0.31009	0.0634277	0.0795761	0.667089	0.528746
HIPK2	0.289454	0.063439	0.0795927	0.667089	0.528532
FAM220A	-0.153462	0.0636208	0.0798157	0.667089	0.529687
DNAJC3.AS1	0.149134	0.0636685	0.0798626	0.667089	0.529674
ELK4	0.246772	0.0637765	0.0799751	0.667089	0.530095
TET2	0.171922	0.0638282	0.0800449	0.667089	0.530233
DGCR6.LOC102724770	-0.252621	0.0638781	0.0801049	0.667089	0.530306
NME2	-0.343299	0.0639089	0.0801429	0.667089	0.530233
SLC35A4	0.271104	0.063971	0.0802105	0.667089	0.530357
CDC7	-0.187679	0.0639816	0.080223	0.667089	0.530115
GALNTL5	-0.335281	0.0640041	0.0802485	0.667089	0.52996
GBA2	-0.142065	0.0640294	0.0802803	0.667089	0.529847
SRPRB	-0.159514	0.0640707	0.0803231	0.667089	0.529806
EIF2B3	-0.170191	0.0641347	0.0804011	0.667089	0.529998
BORCS8	-0.245834	0.0641448	0.0804128	0.667089	0.529752
TADA1	-0.167467	0.0642209	0.0805046	0.667089	0.530035
GAD1	-0.245284	0.0643553	0.0806662	0.667089	0.530775
CCDC71	-0.190616	0.0643678	0.0806813	0.667089	0.530553
VWF	0.327174	0.0643945	0.0807159	0.667089	0.530457
RNPS1	0.194574	0.0644144	0.080738	0.667089	0.530281
TEAD1	0.230764	0.064431	0.0807607	0.667089	0.530109
DPCD	-0.257649	0.0644431	0.0807745	0.667089	0.529878
PLEK	0.335689	0.0644585	0.0807883	0.667089	0.529647
C6orf106	-0.0925738	0.0644597	0.080789	0.667089	0.529331
NPIPA7..includes.others.	0.343668	0.0644776	0.080807	0.667089	0.529129
HTR2C	-0.247576	0.0645567	0.080896	0.667089	0.529391
COQ10A	-0.186939	0.0645657	0.0809023	0.667089	0.529112
ZNF263	-0.132091	0.0645736	0.0809119	0.667089	0.528856
PSMC2	-0.19073	0.0646388	0.0809913	0.667089	0.529055
SSBP4	-0.282016	0.0646563	0.0810148	0.667089	0.528889
SF1	0.248115	0.0646686	0.0810293	0.667089	0.528665
CNTN3	0.210492	0.0647826	0.0811735	0.667089	0.529287
ZNF615	0.115357	0.0648042	0.0811998	0.667089	0.52914
TAGLN2	0.270259	0.0648139	0.0812074	0.667089	0.528871
HDGFL3	-0.187855	0.064821	0.0812143	0.667089	0.528598
PI4KAP2	0.347337	0.0648633	0.0812557	0.667089	0.52855
UBA2	-0.160597	0.0648925	0.0812909	0.667089	0.528461
NISCH	0.196263	0.0649237	0.0813323	0.667089	0.528413
RAB11A	-0.173943	0.0649656	0.0813682	0.667089	0.528329
ZNF813	0.175757	0.0650216	0.0814455	0.667089	0.528514
WNK1	0.215867	0.0650626	0.0814952	0.667089	0.52852
MLLT11	-0.167064	0.0650647	0.0814966	0.667089	0.528212
SUMF2	-0.154025	0.0650794	0.0815139	0.667089	0.528008
MDP1	-0.317425	0.0651079	0.0815505	0.667089	0.527929
HEXB	-0.137658	0.065135	0.081585	0.667089	0.527837
NUDT14	-0.269227	0.0651433	0.081596	0.667089	0.527593
ANAPC1	-0.098754	0.0651628	0.0816243	0.667089	0.527461
DNAJC7	-0.118602	0.0651841	0.0816519	0.667089	0.527324
P2RY1	0.224249	0.0651893	0.0816568	0.667089	0.527041
ENTPD1	0.112492	0.0652064	0.0816733	0.667089	0.526834
CDK6	0.168895	0.0652284	0.0816947	0.667089	0.526658
ZNF202	0.119059	0.0652757	0.0817541	0.667089	0.526727
ST3GAL1	0.123198	0.0652908	0.0817693	0.667089	0.526511
RBM11	-0.215703	0.0653516	0.0818273	0.667089	0.526571
BTN2A2	0.239014	0.0654264	0.0819087	0.667089	0.526782
PSMD2	-0.129074	0.0654761	0.0819812	0.667089	0.526936
CSPG5	-0.18559	0.065596	0.0821151	0.667089	0.527483
SEMA4D	0.210374	0.0655972	0.0821165	0.667089	0.527179
PRPS2	-0.172691	0.0656111	0.0821283	0.667089	0.526942
NUDT10	-0.161219	0.0656217	0.0821421	0.667089	0.526718
P4HTM	-0.169946	0.0657647	0.0823112	0.667089	0.52749
CFI	0.39876	0.0657817	0.0823326	0.667089	0.527315
SLC25A17	-0.195066	0.0657987	0.0823457	0.667089	0.527087
KRT8P12	0.167051	0.0658324	0.0823782	0.667089	0.526983
FADD	-0.203307	0.0658547	0.0823982	0.667089	0.5268
ANKRD45	0.17457	0.0658652	0.0824058	0.667089	0.526538
CDC27	-0.165429	0.065911	0.0824541	0.667089	0.526536
DHX32	-0.125725	0.065956	0.0825197	0.667089	0.526644
TPI1	-0.303067	0.0659574	0.0825231	0.667089	0.526355
TMEM123	0.181747	0.065999	0.0825728	0.667089	0.526362
TMEM81	0.194698	0.0660042	0.0825784	0.667089	0.526088
LOC284023	0.127631	0.0660078	0.0825811	0.667089	0.525796
SUFU	0.247252	0.0660576	0.0826412	0.667089	0.525869
ACADL	0.188152	0.0662622	0.0828911	0.667089	0.527149
PGK1	-0.169131	0.0662679	0.0828966	0.667089	0.526875
RGPD4..includes.others.	0.315526	0.0662932	0.0829173	0.667089	0.526697
SLC25A4	-0.211588	0.0663359	0.082967	0.667089	0.526704
JAKMIP1	-0.148627	0.0663519	0.0829829	0.667089	0.526496
TMEM63A	0.235758	0.0663826	0.0830222	0.667089	0.526437
ID2	-0.193616	0.0664397	0.0830933	0.667089	0.526579
CDK12	0.194262	0.0664597	0.0831147	0.667089	0.526406
ARHGEF26	0.18376	0.0665151	0.0831824	0.667089	0.526527
SLFN5	0.146443	0.0665558	0.0832355	0.667089	0.526555
PLEKHJ1	-0.19682	0.0666099	0.0832915	0.667089	0.526601
ARHGAP6	0.195968	0.0667477	0.0834571	0.667089	0.527341
SERPING1	0.288057	0.0667547	0.0834668	0.667089	0.527094
MRPS10	-0.168243	0.0668653	0.0835911	0.667089	0.527571
TMEM255A	0.271907	0.0668947	0.0836235	0.667089	0.527468
ZNF137P	0.266797	0.0669417	0.0836725	0.667089	0.52747
CNOT3	0.330484	0.0669927	0.0837346	0.667089	0.527554
PFKP	-0.169706	0.0670085	0.0837519	0.667089	0.527356
MTUS1	0.175617	0.0670268	0.0837754	0.667089	0.527197
GATS	0.192906	0.0670525	0.0837995	0.667089	0.527043
GBAP1	0.25661	0.0670605	0.0838092	0.667089	0.526798
TAP2	0.170644	0.0670876	0.0838347	0.667089	0.526652
AMN1	-0.208733	0.0671072	0.0838582	0.667089	0.526494
KIAA1107	-0.171601	0.0671556	0.0839183	0.667089	0.526566
PCDHGA6	0.315489	0.0672499	0.084037	0.667089	0.527005
TBC1D10A	0.196071	0.0673333	0.084135	0.667089	0.527314
MMGT1	0.185591	0.0673882	0.0841944	0.667089	0.527381
CHL1	-0.146622	0.0674307	0.0842448	0.667089	0.527392
JAK3	0.306663	0.0674338	0.0842475	0.667089	0.527104
MBNL3	0.233969	0.0674821	0.0843042	0.667089	0.527154
C3AR1	0.561024	0.0675037	0.0843352	0.667089	0.527043
ARHGDIB	0.353316	0.0675293	0.0843566	0.667089	0.526873
DIAPH2	0.167418	0.0675522	0.0843842	0.667089	0.526741
HLA.DPB1	0.341968	0.067571	0.0844043	0.667089	0.526563
LAIR1	0.427898	0.0676543	0.0845078	0.667089	0.526905
GAB1	0.159186	0.0676924	0.0845534	0.667089	0.526886
SLC30A9	-0.183518	0.0677103	0.0845685	0.667089	0.526677
FRMPD4	-0.105147	0.0677424	0.0846017	0.667089	0.52658
KLRG1	0.182987	0.0677998	0.0846562	0.667089	0.526617
RNF14	-0.178687	0.0678287	0.0846928	0.667089	0.526542
TNIP1	0.180516	0.067835	0.0846997	0.667089	0.526283
TRIM52.AS1	-0.218221	0.0678569	0.0847239	0.667089	0.526131
EIF3C	0.23619	0.0679349	0.0848115	0.667089	0.526373
GRIP1	-0.128622	0.0679513	0.0848329	0.667089	0.526204
ECT2	-0.176111	0.0679548	0.0848357	0.667089	0.52592
SPA17	-0.210637	0.0679777	0.0848599	0.667089	0.525769
KLF5	0.228747	0.0679796	0.0848626	0.667089	0.525485
NCOA5	0.25692	0.0680048	0.0848902	0.667089	0.525355
NME1	-0.277272	0.0680321	0.0849275	0.667089	0.525286
EMC3	-0.163357	0.0680633	0.0849613	0.667089	0.525195
CNTN4	-0.117485	0.0680965	0.0849903	0.667089	0.525074
TLR3	0.304695	0.0681637	0.0850656	0.667089	0.525239
B9D1	-0.228593	0.0682122	0.0851222	0.667089	0.525289
ZBED9	-0.1661	0.0682284	0.0851429	0.667089	0.525118
SRRM1	0.232596	0.0682544	0.0851684	0.667089	0.524976
SLC19A3	0.298024	0.0682604	0.085174	0.667089	0.524711
RPS16	0.434956	0.0683802	0.085321	0.667089	0.525318
HNRNPK	-0.122295	0.0684699	0.0854287	0.667089	0.525383
COPB1	-0.151534	0.0684708	0.0854287	0.667089	0.525682
ARFGAP2	-0.153328	0.0685246	0.0854825	0.667089	0.525416
MSANTD3	-0.125855	0.0685748	0.0855267	0.667089	0.525389
BRCA1	0.170644	0.0685821	0.0855315	0.667089	0.525121
PDK3	-0.144842	0.0686724	0.0856303	0.667089	0.525429
OAS2	0.359143	0.0686752	0.085633	0.667089	0.525148
TMED5	0.211619	0.0687154	0.0856807	0.667089	0.525143
FRMD4B	0.212837	0.0688179	0.0857904	0.667089	0.525518
TXNDC5	-0.274807	0.0688287	0.0858001	0.667089	0.52528
SAFB	0.211958	0.0688839	0.0858643	0.667089	0.525376
CHRM4	-0.268297	0.0689252	0.0859016	0.667089	0.525307
MYH9	0.225757	0.0689564	0.0859381	0.667089	0.525234
NABP1	0.191635	0.0690238	0.086021	0.667089	0.525443
BBX	0.129657	0.0690957	0.086099	0.667089	0.525623
ARNT	0.144745	0.0690999	0.0861059	0.667089	0.525369
APEH	-0.153498	0.0691389	0.0861446	0.667089	0.525309
TBXAS1	0.353271	0.0691484	0.0861542	0.667089	0.525072
ANXA11	0.197534	0.0691714	0.0861791	0.667089	0.524928
FBXO2	-0.24837	0.0691938	0.0862039	0.667089	0.524784
WDPCP	0.19473	0.0692039	0.0862136	0.667089	0.524548
NR2E1	0.188645	0.0694055	0.0864469	0.667089	0.525672
CSNK1G1	0.121365	0.0694255	0.0864642	0.667089	0.525482
CORO2A	-0.12562	0.0694358	0.0864752	0.667089	0.525254
FANCE	-0.187317	0.0694427	0.0864814	0.667089	0.524997
SPARC	0.210249	0.0695098	0.0865408	0.667089	0.525063
SIAE	-0.126542	0.0695355	0.0865656	0.667089	0.524919
MAD2L1BP	-0.23709	0.0696094	0.0866512	0.667089	0.525144
PEX12	0.117384	0.0696614	0.0867189	0.667089	0.52526
RNASEH1	-0.139353	0.0696674	0.0867286	0.667089	0.525025
SLF2	0.129958	0.0697058	0.0867714	0.667089	0.52499
MAPK1IP1L	0.230154	0.0697327	0.0868017	0.667089	0.524881
UBALD1	0.318031	0.0697497	0.0868218	0.667089	0.524709
FEN1	-0.178975	0.0697617	0.0868342	0.667089	0.524491
CNGB1	0.334202	0.069836	0.086908	0.667089	0.524644
METAP1D	0.136336	0.0699152	0.0870081	0.667089	0.524956
PMF1.PMF1.BGLAP	-0.223485	0.0699596	0.087053	0.667089	0.524934
TIGD3	-0.204516	0.0699736	0.087062	0.667089	0.524696
KIF6	0.26144	0.0700301	0.0871214	0.667089	0.524761
UBL4A	-0.16378	0.0700364	0.0871276	0.667089	0.524507
PAWR	0.182652	0.0700402	0.0871345	0.667089	0.524257
CCDC77	0.158215	0.0700599	0.0871614	0.667089	0.524127
STK4	0.13218	0.0700864	0.0871876	0.667089	0.523994
SCN1A	-0.171719	0.0700898	0.0871897	0.667089	0.523716
CERS5	0.145378	0.0701341	0.087236	0.667089	0.523703
RNF41	-0.136884	0.070142	0.0872477	0.667089	0.523483
CYP3A5	0.320211	0.0701473	0.0872539	0.667089	0.52323
SUCLG2	0.148843	0.0701527	0.0872567	0.667089	0.522957
ATP5F1	-0.203926	0.0702308	0.0873561	0.667089	0.523263
KANSL2	-0.126989	0.0702483	0.0873747	0.667089	0.523085
GPAT3	-0.224822	0.0702517	0.0873802	0.667089	0.522829
SLC25A10	-0.271013	0.0702537	0.087383	0.667089	0.522557
CDK17	-0.169123	0.0702729	0.087403	0.667089	0.522388
RALGAPA2	0.190911	0.0703458	0.0874789	0.667089	0.522553
C16orf45	-0.17304	0.0703694	0.087499	0.667089	0.522385
ATG4D	-0.221591	0.0703831	0.0875176	0.667089	0.522208
GGH	-0.254536	0.0704716	0.0876191	0.667089	0.522525
TTLL7.IT1	0.381165	0.0704978	0.0876543	0.667089	0.52216
CHST11	0.124254	0.0704996	0.0876543	0.667089	0.522447
DYRK1A	-0.0770809	0.0705825	0.0877502	0.667089	0.522444
WRNIP1	-0.141069	0.070611	0.0877806	0.667089	0.522337
TRAPPC13	-0.200109	0.0706273	0.0877965	0.667089	0.522145
MYADM	0.258055	0.070663	0.0878255	0.667089	0.52203
NUP88	-0.0901079	0.0707087	0.0878766	0.667089	0.522047
NR1I3	0.18054	0.0707401	0.0879125	0.667089	0.521974
CDC42	-0.196011	0.0707478	0.0879214	0.667089	0.521741
DDX11	0.378136	0.0707832	0.087967	0.667089	0.521726
PRPF38B	0.157501	0.0707952	0.087985	0.667089	0.521546
MSI2	0.141327	0.0707979	0.0879891	0.667089	0.521285
PFKM	-0.135111	0.0708002	0.0879932	0.667089	0.521025
SH3YL1	0.148499	0.0708059	0.0879994	0.667089	0.520777
ZNF692	0.233679	0.0709701	0.0881983	0.667089	0.521668
ABCA1	0.141751	0.070987	0.0882176	0.667089	0.521497
RFTN1	-0.109354	0.0709879	0.0882183	0.667089	0.521217
AKAP5	-0.185056	0.0710767	0.0883204	0.667089	0.521536
HAGHL	-0.25888	0.0710905	0.0883384	0.667089	0.521357
CMSS1	-0.194135	0.0711826	0.0884364	0.667089	0.521651
MANSC1	0.196816	0.0712625	0.088531	0.667089	0.521925
FXR2	-0.164943	0.0712979	0.0885724	0.667089	0.521885
WDR13	-0.175855	0.0713105	0.0885883	0.667089	0.521694
DKFZP434H168	0.28258	0.0713293	0.0886049	0.667089	0.521508
CD4	0.318353	0.071355	0.088629	0.667089	0.521367
HELQ	-0.11978	0.0713591	0.0886311	0.667089	0.521096
SUCO	0.130517	0.0714496	0.0887264	0.667089	0.521373
ZNF552	0.216968	0.0714508	0.0887284	0.667089	0.521102
NOL8	0.140342	0.0714866	0.0887761	0.667089	0.521099
NRBF2	-0.153259	0.0714912	0.0887781	0.667089	0.520829
ACSL6	-0.15204	0.0715766	0.0888603	0.667089	0.521028
HMOX2	-0.235369	0.0715937	0.088892	0.667089	0.520932
ANO6	0.152834	0.0716018	0.0888989	0.667089	0.520691
ZNF621	0.122333	0.0716071	0.0889065	0.667089	0.520454
SNX14	-0.164435	0.0716243	0.0889314	0.667089	0.520318
HAP1	0.309174	0.0716825	0.0889983	0.667089	0.520428
OAZ1	-0.201357	0.0717151	0.0890405	0.667089	0.520393
FAM98A	0.168899	0.0717351	0.0890632	0.667089	0.520245
GARS	-0.126996	0.0717377	0.0890667	0.667089	0.519985
MRPL23	-0.24817	0.0717922	0.0891309	0.667089	0.520079
FAM215B	0.412063	0.0717938	0.089135	0.667089	0.519823
EMP2	0.204925	0.0718574	0.089213	0.667089	0.519998
FLJ46284	0.27026	0.0718698	0.0892282	0.667089	0.519807
MRPL45P2	0.186935	0.0718792	0.0892372	0.667089	0.519579
SERPINB9	0.143034	0.0719405	0.089309	0.667089	0.519718
CYC1	-0.242928	0.0719716	0.0893476	0.667089	0.519663
WDR74	-0.204299	0.0719856	0.0893642	0.667089	0.51948
MAPRE2	0.198971	0.0719869	0.089367	0.667089	0.519218
TGFBR3L	-0.517268	0.0719897	0.0893684	0.667089	0.518947
STAC2	0.39442	0.0720629	0.0894526	0.667089	0.519158
ZNF317	0.165683	0.0720715	0.0894629	0.667089	0.518939
DOPEY1	-0.115085	0.0721864	0.089612	0.667115	0.519526
SF3A3	-0.13314	0.0722753	0.0897032	0.667115	0.519776
MRPL3	-0.18025	0.0723224	0.0897508	0.667115	0.519774
FAM227B	0.173169	0.0724814	0.089931	0.667115	0.520538
GHITM	-0.2012	0.0726718	0.0901394	0.667115	0.521466
CREG2	-0.129242	0.0726903	0.0901581	0.667115	0.521296
C1QA	0.711245	0.072707	0.0901719	0.667115	0.521097
ACTL6A	0.166628	0.0727278	0.0902002	0.667115	0.520982
SHKBP1	0.259118	0.0727502	0.0902285	0.667115	0.520868
NKIRAS1	-0.170843	0.072771	0.0902513	0.667115	0.520722
METTL7A	0.1997	0.073058	0.0905633	0.667115	0.522244
ANKRD36BP1	0.228762	0.0730887	0.090602	0.667115	0.522188
OMG	-0.214215	0.073091	0.0906033	0.667115	0.521918
KIAA1524	-0.169467	0.0731809	0.090691	0.667115	0.522146
PDK1	-0.160268	0.0731867	0.0906965	0.667115	0.5219
NAPRT	-0.431048	0.0732007	0.0907138	0.667115	0.521722
CDKN2D	-0.262878	0.0732265	0.090738	0.667115	0.521584
PSMC3	-0.183456	0.0732811	0.090789	0.667115	0.5216
SRSF10	0.143133	0.0733108	0.0908215	0.667115	0.52151
TAF11	-0.145523	0.0733333	0.0908477	0.667115	0.521384
C2orf80	-0.288558	0.0734729	0.0910237	0.667115	0.522117
ZNF90	0.312476	0.0735396	0.0910879	0.667115	0.522209
LOC100287934	0.300325	0.0735556	0.0911004	0.667115	0.522003
LINC01158	0.209472	0.0735608	0.0911087	0.667115	0.521775
TRIM5	0.227066	0.0736679	0.0912371	0.667115	0.522234
GDE1	-0.122605	0.0737457	0.0913247	0.667115	0.522459
ELOC	-0.174608	0.0737621	0.0913399	0.667115	0.52227
AMER2	0.118484	0.0737926	0.091373	0.667115	0.522184
GJD2	-0.161558	0.073841	0.0914352	0.667115	0.522263
FMO5	0.182773	0.073845	0.0914414	0.667115	0.522023
HLA.DMB	0.462432	0.0738609	0.0914642	0.667115	0.521878
NPY5R	-0.205603	0.0738995	0.0915049	0.667115	0.521835
SLA	0.280512	0.0739899	0.0916009	0.667115	0.522107
DCAF7	0.189924	0.0740278	0.0916492	0.667115	0.522108
ZNF676	0.354583	0.0741328	0.091779	0.667115	0.522297
GATB	-0.151515	0.0741328	0.091779	0.667115	0.522572
SYNDIG1	-0.156002	0.0742102	0.0918673	0.667115	0.522525
OPRM1	0.230711	0.0742632	0.0919274	0.667115	0.522592
PTPDC1	0.0885607	0.0742748	0.0919412	0.667115	0.522397
ERMARD	-0.145986	0.0742975	0.0919612	0.667115	0.522236
MT1X	0.50687	0.0743865	0.0920682	0.667115	0.522296
ATP5C1	-0.19773	0.0743874	0.0920682	0.667115	0.52257
BEX2	-0.30417	0.0744846	0.0921842	0.667115	0.52268
CCDC121	0.201429	0.0745706	0.092276	0.667115	0.522926
CYP26A1	-0.302685	0.0745818	0.0922891	0.667115	0.522727
CITED1	-0.340186	0.0746065	0.0923112	0.667115	0.522579
NXPE3	0.173826	0.0746175	0.0923243	0.667115	0.52238
KBTBD12	-0.130248	0.0746423	0.0923581	0.667115	0.522298
ABCC4	0.155045	0.0747162	0.0924575	0.667115	0.522587
NAP1L5	-0.182966	0.0747983	0.0925494	0.667115	0.522833
CD84	0.356921	0.0748121	0.0925666	0.667115	0.522658
SNRNP48	0.177105	0.0749671	0.092733	0.667115	0.523324
TCIRG1	0.383174	0.0749918	0.0927544	0.667115	0.523172
BEX1	-0.338354	0.0750288	0.0928006	0.667115	0.52316
CD93	0.495455	0.0750975	0.0928828	0.667115	0.523351
TOMM40L	-0.125858	0.0751492	0.092947	0.667115	0.52344
DLEU7	-0.175858	0.0751507	0.0929491	0.667115	0.52318
GUSBP2	0.257553	0.0751862	0.0929919	0.667115	0.523149
FBXO25	-0.0857492	0.0752305	0.0930381	0.667115	0.523137
UACA	0.207413	0.0753376	0.0931541	0.667115	0.523517
TNC	0.327205	0.075378	0.0932059	0.667115	0.523536
CRTC3	0.197078	0.0753927	0.0932273	0.667115	0.523385
ACTR3B	-0.089352	0.0753951	0.0932307	0.667115	0.523133
RETREG1	-0.217491	0.0754531	0.0932908	0.667115	0.523199
ZNF197	0.117491	0.0754811	0.093326	0.667115	0.523125
C1orf204	-0.139424	0.0754899	0.0933363	0.667115	0.522912
ATRNL1	-0.209528	0.0754914	0.0933391	0.667115	0.522657
TRAF1	0.207958	0.0755647	0.093413	0.667115	0.5228
LOC102724788.PRODH	-0.249426	0.075649	0.0935006	0.667115	0.523021
PAXIP1.AS2	0.172662	0.0756696	0.0935241	0.667115	0.522882
ZNF250	-0.0683642	0.0756867	0.09354	0.667115	0.5227
ZNF639	-0.160814	0.0757103	0.0935683	0.667115	0.522589
MAS1	-0.236798	0.0757117	0.0935697	0.667115	0.522327
ZBTB39	0.153577	0.0758472	0.0937153	0.667115	0.52287
CLASP2	-0.134583	0.0759128	0.093794	0.667115	0.52304
ALDH1A2	-0.213334	0.0759151	0.0937954	0.667115	0.522778
EHHADH	0.149259	0.075966	0.0938423	0.667115	0.522771
ZNF582	-0.0808233	0.0760041	0.0938837	0.667115	0.522732
EWSR1	0.153411	0.0760392	0.0939307	0.667115	0.522725
RARRES3	0.34417	0.0763424	0.0942441	0.667115	0.524199
TAF8	0.127693	0.0763623	0.0942662	0.667115	0.524053
LBR	0.16269	0.0763699	0.0942696	0.667115	0.523803
ZFAND4	0.131049	0.0763767	0.0942786	0.667115	0.523584
PPM1J	-0.248307	0.0764212	0.0943325	0.667115	0.523615
CTTNBP2NL	0.136952	0.076432	0.0943421	0.667115	0.5234
TMEM177	-0.127782	0.0765902	0.0945182	0.667115	0.524108
ZNF48	-0.151096	0.0766053	0.094534	0.667115	0.523927
FAM32A	-0.187579	0.0767171	0.0946493	0.667115	0.524298
POLE	0.296465	0.0767708	0.0947018	0.667115	0.52432
SLC25A37	0.205888	0.0768082	0.0947418	0.667115	0.524274
ALDH1L1	0.248735	0.0768875	0.0948419	0.667115	0.524559
FAM149A	-0.176902	0.0769614	0.0949399	0.667115	0.524833
SLX4	0.261991	0.0769907	0.0949765	0.667115	0.524768
UBXN7	0.151969	0.0770116	0.0949993	0.667115	0.524626
HBS1L	-0.115785	0.0770396	0.095038	0.667115	0.524572
TNFRSF25	0.319073	0.0770408	0.0950393	0.667115	0.524312
RALBP1	-0.105465	0.0770512	0.0950525	0.667115	0.524117
BHLHE40	0.23722	0.0770616	0.0950628	0.667115	0.523907
SNX32	0.260525	0.0771489	0.0951643	0.667115	0.5242
TCEAL7	-0.295066	0.077198	0.0952195	0.667115	0.524237
NDUFV2	-0.244777	0.0773363	0.0953707	0.667115	0.524802
LOC102723694	0.273266	0.0773735	0.0954059	0.667115	0.524729
MAP7	0.110604	0.0773864	0.0954232	0.667115	0.524558
LRP2BP	0.226119	0.0774121	0.0954459	0.667115	0.524417
ARHGAP33	0.29897	0.0775259	0.0955902	0.667115	0.524943
NDUFC2	-0.195939	0.0776063	0.0957	0.667115	0.525279
CLCC1	0.0790142	0.0776105	0.0957048	0.667115	0.525039
THEMIS	-0.263395	0.0776297	0.0957235	0.667115	0.524876
ZNF385D	-0.150699	0.0776381	0.0957352	0.667115	0.524674
GABARAPL1	-0.21573	0.0776556	0.09576	0.667115	0.524545
HFE	0.19587	0.0776809	0.0957835	0.667115	0.524408
KCNC2	-0.164358	0.0777435	0.0958463	0.667115	0.524487
HACL1	-0.100321	0.077801	0.0959043	0.667115	0.524539
PRDM2	0.26004	0.0778596	0.0959727	0.667115	0.524647
LOC642852	0.208235	0.0779705	0.0961114	0.667115	0.525141
ST3GAL6	-0.123679	0.0780921	0.0962384	0.667115	0.525569
ZNF800	0.142333	0.0781209	0.096266	0.667115	0.525455
ITGAX	0.274138	0.0781647	0.0963158	0.667115	0.525461
TERF2IP	-0.140284	0.078228	0.0963793	0.667115	0.525543
MOB1A	0.176892	0.0782677	0.0964297	0.667115	0.525553
POLR1C	-0.131025	0.0782807	0.0964476	0.667115	0.525386
PDIA4	0.171519	0.078282	0.0964504	0.667115	0.525137
SLC16A3	0.43787	0.0783249	0.0964828	0.667115	0.52505
LRP10	0.268713	0.0783739	0.0965373	0.667115	0.525082
TUSC3	-0.163495	0.0783857	0.0965456	0.667115	0.524864
SLC37A3	-0.114731	0.0783987	0.0965629	0.667115	0.524694
RRBP1	0.209012	0.0784757	0.0966526	0.667115	0.524918
AOAH	0.248626	0.0784855	0.0966651	0.667115	0.524722
BTD	-0.0920983	0.0784921	0.0966713	0.667115	0.524493
COL4A2	0.223178	0.0785386	0.0967196	0.667115	0.524492
BTBD10	-0.185213	0.0785512	0.0967368	0.667115	0.524323
TMCO3	-0.10286	0.0785606	0.0967472	0.667115	0.524117
ZNF37A	0.198593	0.0786441	0.0968376	0.667115	0.524344
[truncated: 11,911 more rows]
