# Supplementary material for: Diurnal rhythms in gene expression in the prefrontal cortex in schizophrenia
Source: Nat Commun. 2019 Aug 9;10:3355. doi: 10.1038/s41467-019-11335-1 (PMC6689017; doi:10.1038/s41467-019-11335-1)
Supplement: Supplementary file 11 — Supplementary Data 9 [file 41467_2019_11335_MOESM11_ESM.xlsx]

## Sheet: Sheet1
	Night_coefficient	Night_obs.p	Night_corrected.p	Night_p.BH	Night_Storey	FoldChange
RPPH1	-1.75328	0.02112	0.0372615	0.315288	0.184431	-3.37125
PNMA6A	-1.73302	0.0442428	0.0703521	0.383625	0.224498	-3.32424
SCARNA6	-1.30019	0.00647157	0.0130105	0.244886	0.14326	-2.46262
TAC1	-1.20262	0.00396519	0.00824382	0.21801	0.128019	-2.30157
SCARNA10	-1.18959	0.00168759	0.00372221	0.186971	0.109345	-2.28087
LINC02192	-1.18902	0.018494	0.0332162	0.307804	0.180673	-2.27997
PVALB	-1.18596	0.0061477	0.0123989	0.242118	0.141902	-2.27515
KRT5	-1.1489	0.00500121	0.010234	0.229012	0.134534	-2.21745
SST	-1.14424	0.00185377	0.00405357	0.189281	0.111435	-2.21029
SMPX	-1.10556	0.0239346	0.0415021	0.325697	0.190475	-2.15182
KRT17P1	-1.09473	0.00138796	0.00309609	0.179496	0.104973	-2.13573
CORT	-1.08302	0.000106692	0.000301671	0.143437	0.0909169	-2.11846
CRH	-1.05989	0.00933731	0.0180498	0.266846	0.156417	-2.08477
NPY	-1.05976	0.000164208	0.00043007	0.155345	0.0945831	-2.08459
NPTX2	-1.05866	1.43648e-05	4.48709e-05	0.104056	0.060854	-2.08299
SCARNA5	-1.0479	0.00797171	0.0157124	0.259179	0.151667	-2.06752
ITIH2	-1.01216	0.0202998	0.0360203	0.312751	0.183076	-2.01693
RPS28P7	-1.0119	0.300523	0.356256	0.645501	0.377612	-2.01656
SNORD3A	-0.996875	0.0283073	0.0478669	0.339937	0.198828	-1.99567
COX7A1	-0.982904	0.000210099	0.000539832	0.155345	0.0934622	-1.97644
NXPH2	-0.942671	0.00183028	0.00401215	0.189281	0.112578	-1.92208
TRAPPC5	-0.925502	0.271553	0.326789	0.622442	0.364018	-1.89934
FABP3	-0.906766	0.00162024	0.00358001	0.184263	0.107894	-1.87484
NEUROD6	-0.904304	0.00622852	0.0125487	0.242118	0.141624	-1.87164
LINC02217	-0.900419	0.00588524	0.0118942	0.239171	0.140067	-1.86661
LINC00507	-0.893514	0.00834079	0.0163496	0.262083	0.153272	-1.8577
TAGLN3	-0.890874	0.00375394	0.00784896	0.21801	0.127993	-1.8543
ATOH7	-0.886091	3.52441e-05	0.00010769	0.126239	0.0876298	-1.84816
CRYM	-0.884615	0.00185365	0.00405288	0.189281	0.111794	-1.84627
EMC6	-0.881804	0.0376776	0.0612046	0.365808	0.213933	-1.84268
SCARNA12	-0.872845	0.0342626	0.0564297	0.355949	0.208245	-1.83127
PCP4L1	-0.865466	0.00038342	0.000938837	0.1619	0.0992145	-1.82193
ARL4D	-0.824066	8.07672e-05	0.000231948	0.143437	0.104856	-1.77039
VIP	-0.809256	0.00514387	0.0105122	0.233281	0.136428	-1.75231
LOC102724094	-0.796107	0.0184651	0.0331693	0.307804	0.181023	-1.73641
APOC1	-0.788793	0.0280305	0.0474631	0.338841	0.198162	-1.72763
RN7SL5P	-0.787746	0.044832	0.0711087	0.384124	0.224796	-1.72637
CCK	-0.787595	0.0022309	0.00481016	0.194962	0.114784	-1.72619
LBH	-0.783965	0.000761395	0.00178724	0.163659	0.0963124	-1.72186
CRHBP	-0.780805	0.00904854	0.0175438	0.26555	0.15534	-1.71809
PNOC	-0.780024	0.000242624	0.000612315	0.155402	0.0940102	-1.71716
RAB33A	-0.769603	0.00296507	0.00633784	0.211382	0.123675	-1.7048
RN7SK	-0.769587	0.0366091	0.0597315	0.361549	0.211785	-1.70478
PPEF1	-0.76515	0.0133973	0.0249745	0.28496	0.166849	-1.69955
RGS4	-0.753121	0.0094098	0.018181	0.266846	0.156058	-1.68544
MCHR1	-0.747656	0.000733765	0.00172995	0.163659	0.0970823	-1.67906
TGFBR3L	-0.734206	0.113725	0.157253	0.488511	0.285752	-1.66348
TNFSF10	-0.727475	0.0178138	0.0320993	0.305618	0.178903	-1.65574
NPY2R	-0.702556	0.00425909	0.00879125	0.222403	0.130066	-1.62739
FOS	-0.701202	0.0882301	0.126597	0.456102	0.266739	-1.62586
PCP4	-0.699869	0.00382141	0.00798081	0.21801	0.128597	-1.62436
UBE2T	-0.695644	0.015168	0.0278559	0.293177	0.171849	-1.61961
PAX8.AS1	-0.691749	0.280606	0.336022	0.629925	0.368403	-1.61524
STMN2	-0.691406	0.0184775	0.0331893	0.307804	0.18089	-1.61486
BEX1	-0.687713	0.0164827	0.0299537	0.298178	0.174474	-1.61073
TUBA1C	-0.685083	0.166862	0.217062	0.537997	0.314677	-1.60779
SPEF1	-0.679318	0.00109047	0.00248654	0.167776	0.100664	-1.60138
BDNF	-0.677057	0.021589	0.0379573	0.316009	0.185394	-1.59888
SCG2	-0.671475	0.0236759	0.0411349	0.324524	0.189968	-1.5927
MUM1L1	-0.665781	0.00631346	0.0127068	0.242336	0.141835	-1.58643
LINC01003	-0.665184	0.000649894	0.00155046	0.163659	0.0963087	-1.58577
RN7SL4P	-0.664388	0.128453	0.174024	0.500304	0.292697	-1.5849
ACAT2	-0.660787	0.00552445	0.0112398	0.237315	0.138787	-1.58094
NNAT	-0.660517	0.000971345	0.00225321	0.167653	0.0980473	-1.58065
BEX2	-0.650645	0.0187371	0.0336484	0.309133	0.180848	-1.56987
RDH12	-0.645263	0.000406386	0.000993373	0.1619	0.097389	-1.56402
VSNL1	-0.633787	0.00365006	0.00765705	0.21801	0.129	-1.55163
SNORD17	-0.631449	0.236435	0.291178	0.595148	0.348079	-1.54912
RELL2	-0.629738	8.13222e-05	0.000233329	0.143437	0.0999287	-1.54728
SMIM18	-0.626785	0.00681256	0.0136221	0.247762	0.144897	-1.54412
TPI1	-0.625837	0.0188044	0.0337388	0.309133	0.180975	-1.54311
NDUFA4	-0.623827	0.00575293	0.0116616	0.239171	0.140374	-1.54096
SNCG	-0.619512	0.0176354	0.0318231	0.304963	0.178464	-1.53636
CITED1	-0.619464	0.00549648	0.0111949	0.237315	0.138865	-1.5363
MDH1	-0.619397	0.0207216	0.0366664	0.314924	0.184174	-1.53623
BEX5	-0.616674	0.0676	0.100946	0.426014	0.249142	-1.53334
CCDC189	-0.615835	0.000181422	0.00047149	0.155345	0.0959153	-1.53244
CKS2	-0.615629	0.0423525	0.0677751	0.37959	0.2222	-1.53223
HSD11B1	-0.609718	0.0466397	0.0735296	0.387823	0.226896	-1.52596
CNN1	-0.609655	0.0339393	0.0559609	0.355674	0.208025	-1.52589
TYRP1	-0.606383	0.0199795	0.0355488	0.312751	0.183081	-1.52244
HSPB3	-0.605803	0.0277531	0.0470585	0.337686	0.197486	-1.52183
SCARA5	-0.601283	0.0172956	0.0312799	0.303191	0.177373	-1.51707
PRSS3	-0.597494	0.00500319	0.0102395	0.229012	0.134173	-1.51309
PSMG3	-0.595966	0.000988941	0.00228842	0.167776	0.0990496	-1.51148
IGFBP6	-0.590844	0.0052035	0.0106213	0.233983	0.136969	-1.50613
TMEM155	-0.590741	0.00497265	0.0101809	0.229012	0.134705	-1.50602
NEK2	-0.590347	0.158984	0.20837	0.531487	0.310825	-1.50561
SYP	-0.587897	0.0220628	0.0386849	0.317195	0.185825	-1.50305
COX6C	-0.587156	0.0205002	0.0363365	0.314028	0.183651	-1.50228
ATP6V1G2	-0.586995	0.00210474	0.00455405	0.194839	0.114374	-1.50211
TUBB2A	-0.584153	0.00234642	0.00504211	0.197067	0.115249	-1.49916
MDP1	-0.583991	0.0423633	0.0677889	0.37959	0.222066	-1.49899
SCG5	-0.583524	0.0208053	0.0368066	0.315288	0.184537	-1.4985
MRPL21	-0.582576	0.00285311	0.00607138	0.208072	0.121985	-1.49752
CDK5	-0.577349	0.000752634	0.00176791	0.163659	0.0959059	-1.4921
NIF3L1	-0.575729	0.00641346	0.0128745	0.243391	0.14234	-1.49043
MIR7.3HG	-0.574517	0.0240181	0.0416437	0.326256	0.190801	-1.48918
FAM71E1	-0.57315	0.000555512	0.0013406	0.163659	0.0991708	-1.48777
MCTS1	-0.572231	0.00428391	0.00883681	0.222873	0.130503	-1.48682
KCNK1	-0.570853	0.000924744	0.00216278	0.166804	0.0988707	-1.4854
COX8A	-0.570526	0.00199481	0.00433246	0.192435	0.113357	-1.48507
PSMC1P1	-0.570478	0.0140728	0.0260548	0.290252	0.169747	-1.48502
GABARAPL1	-0.570017	0.0210971	0.0372242	0.315288	0.184921	-1.48454
POP7	-0.569748	0.00708165	0.0141122	0.251183	0.147035	-1.48426
PENK	-0.569747	0.0402152	0.0647812	0.3737	0.218548	-1.48426
LAGE3	-0.569638	0.0341895	0.0563316	0.355843	0.208166	-1.48415
SCARNA13	-0.567266	0.122247	0.166943	0.495955	0.290082	-1.48171
PTGS2	-0.566354	0.00287077	0.0061128	0.208977	0.122214	-1.48078
CACNA1F	-0.565372	0.0111174	0.0211176	0.272767	0.160898	-1.47977
USMG5	-0.565214	0.0158575	0.0289397	0.296335	0.173664	-1.47961
FBLL1	-0.563355	0.0043087	0.00888582	0.222873	0.130752	-1.4777
RNASE1	-0.562961	0.00325154	0.00687975	0.214661	0.12637	-1.4773
ABCC12	-0.561448	0.0136608	0.0253997	0.286674	0.167762	-1.47575
C9orf116	-0.561129	0.012593	0.0236256	0.279292	0.163336	-1.47542
ARHGDIG	-0.559365	0.00436211	0.00899006	0.222873	0.130632	-1.47362
MOAP1	-0.558052	0.0194615	0.0347618	0.311118	0.182258	-1.47228
NPM3	-0.557729	0.00886525	0.017218	0.264204	0.154985	-1.47195
GAD2	-0.556631	0.0372186	0.0606006	0.364862	0.213379	-1.47083
GPAT3	-0.555955	0.00292031	0.00622325	0.211196	0.123512	-1.47014
LIN7B	-0.555507	0.00825868	0.0162039	0.261556	0.152964	-1.46969
NDUFB1	-0.554023	0.00890498	0.0172822	0.264204	0.154707	-1.46817
GAD1	-0.553894	0.0131129	0.0245354	0.283363	0.165822	-1.46804
PPIA	-0.553812	0.00237223	0.00510976	0.197907	0.116468	-1.46796
HLA.DRB1	-0.553558	0.22592	0.280171	0.587006	0.343345	-1.4677
CPNE9	-0.552747	0.000191267	0.000497032	0.155345	0.094057	-1.46688
RXFP1	-0.551206	0.00748076	0.0148247	0.255765	0.150226	-1.46531
TRAPPC2B	-0.550935	0.000640427	0.00153182	0.163659	0.0981478	-1.46503
RHEBL1	-0.550652	0.0220036	0.0385986	0.317195	0.185959	-1.46475
NECAP1	-0.549033	0.0262141	0.0448889	0.333636	0.195645	-1.4631
CAMK1	-0.548837	0.000471519	0.00113351	0.162792	0.0960791	-1.46291
BZW1P2	-0.546561	0.0023742	0.00511597	0.197907	0.116284	-1.4606
HMP19	-0.544863	0.00656822	0.0131976	0.245584	0.143956	-1.45888
UQCRQ	-0.543729	0.00181983	0.00399006	0.189281	0.112736	-1.45774
AP2M1	-0.542797	0.00228368	0.00490266	0.19546	0.11431	-1.45679
DPP10.AS1	-0.541916	0.00303208	0.00647591	0.212785	0.124872	-1.45591
OR2L13	-0.540455	0.0143032	0.0264669	0.291459	0.171062	-1.45443
COX7A2	-0.538533	0.0308739	0.051489	0.347102	0.202993	-1.4525
GALNTL5	-0.537123	0.0395906	0.0639051	0.37204	0.217577	-1.45108
HMOX2	-0.536981	0.00321162	0.00680657	0.214661	0.125593	-1.45093
TCEAL7	-0.536495	0.0330999	0.0547487	0.355305	0.20779	-1.45044
HPSE2	-0.53544	0.0410761	0.0660286	0.376107	0.22011	-1.44938
SCN1B	-0.534575	0.000103725	0.000291316	0.143437	0.091173	-1.44852
SELENOH	-0.533585	0.00674756	0.013513	0.247459	0.144873	-1.44752
VGF	-0.532762	0.0581334	0.0887484	0.40754	0.238338	-1.4467
UQCRC1	-0.531819	0.00110341	0.00251967	0.167776	0.0995297	-1.44575
ATP6V1F	-0.531732	0.0045761	0.00941737	0.224522	0.132123	-1.44566
COPS3	-0.531394	0.0118257	0.0222932	0.272767	0.159687	-1.44533
TUBB3	-0.529412	0.0117886	0.0222415	0.272767	0.160021	-1.44334
GAP43	-0.529022	0.0167088	0.0303051	0.299845	0.175391	-1.44295
DKK2	-0.528245	0.00344945	0.00724424	0.216146	0.12677	-1.44217
HMGCR	-0.527801	0.0114004	0.0215884	0.272767	0.159991	-1.44173
TTC9B	-0.527152	0.0140674	0.0260465	0.290252	0.169829	-1.44108
MIR22HG	-0.526977	0.000448238	0.00108795	0.162792	0.0972841	-1.44091
CALM1..includes.others.	-0.526329	0.010253	0.0196452	0.269329	0.157805	-1.44026
HINT1	-0.526129	0.0166638	0.0302326	0.299613	0.17522	-1.44006
BEX3	-0.525104	0.00851902	0.0166554	0.263582	0.154536	-1.43904
ATP6V1E1	-0.523957	0.00902079	0.0174948	0.265456	0.155244	-1.43789
DIRAS2	-0.523672	0.00359044	0.00753003	0.21801	0.127919	-1.43761
OLFM3	-0.522003	0.0259745	0.0445375	0.333418	0.195054	-1.43595
KCNS3	-0.521751	0.00174214	0.00382645	0.188811	0.110807	-1.4357
FAM131A	-0.519399	0.000773625	0.00181278	0.163659	0.0964119	-1.43336
SERPINI1	-0.51895	0.0496542	0.0775984	0.392791	0.22978	-1.43291
NKAPL	-0.518751	0.000711529	0.00168508	0.163659	0.0986461	-1.43271
ARG2	-0.518338	0.00969727	0.0186704	0.267149	0.15711	-1.4323
APRT	-0.518131	0.00986908	0.0189555	0.267149	0.156594	-1.4321
ATF3	-0.517616	0.0443999	0.0705378	0.383625	0.224738	-1.43159
C19orf70	-0.51753	0.00389483	0.00811473	0.21801	0.128216	-1.4315
SNAP25	-0.517379	0.0299243	0.0501767	0.344225	0.201331	-1.43135
FLJ20021	-0.515344	0.00349105	0.00733398	0.216656	0.126705	-1.42933
SHD	-0.514744	0.00940199	0.0181693	0.266846	0.156122	-1.42874
MRPL33	-0.514548	0.00613745	0.012383	0.242118	0.14212	-1.42855
NAA38	-0.51433	0.00697776	0.0139162	0.249202	0.145739	-1.42833
MLLT11	-0.514008	0.00925854	0.0179118	0.266532	0.155884	-1.42801
LINC00116	-0.513679	0.00583644	0.0118052	0.239171	0.140031	-1.42769
MED31	-0.509677	0.00921339	0.0178248	0.265653	0.15546	-1.42373
ALDH1A2	-0.509074	0.0117168	0.0221179	0.272767	0.160123	-1.42314
ITPA	-0.507994	0.0105297	0.0201222	0.271878	0.159434	-1.42207
RGS8	-0.506137	0.00144059	0.00320033	0.181073	0.106293	-1.42024
PEX11B	-0.505704	0.00188305	0.00410672	0.189281	0.111021	-1.41982
CIAPIN1	-0.505606	0.00224926	0.00484813	0.194962	0.114018	-1.41972
ATP5I	-0.505042	0.0185231	0.0332749	0.307804	0.18063	-1.41917
PGAM1	-0.504993	0.000210328	0.000539832	0.155345	0.095494	-1.41912
RASL11B	-0.504207	0.0197163	0.0351595	0.312394	0.182695	-1.41834
LMO4	-0.504014	0.0168891	0.0305992	0.30097	0.17634	-1.41815
MGST3	-0.503333	0.00447811	0.00921441	0.224522	0.131774	-1.41748
COX6B1	-0.501606	0.00275986	0.00587878	0.205022	0.120193	-1.41579
MAD2L1BP	-0.500178	0.00332442	0.0070399	0.214661	0.126457	-1.41439
PRKAG2.AS1	-0.498983	0.0060807	0.0122684	0.242118	0.141604	-1.41322
COX6A1	-0.498924	0.00575863	0.0116706	0.239171	0.140275	-1.41316
MYL12B	-0.498325	0.00583307	0.0118031	0.239171	0.140211	-1.41257
C1QTNF4	-0.498176	0.0183364	0.0329711	0.307804	0.181157	-1.41243
OAT	-0.496931	0.0164892	0.0299634	0.298178	0.174405	-1.41121
TIGD3	-0.496793	0.00312558	0.00664573	0.214048	0.12518	-1.41107
HBA1.HBA2	-0.496598	0.456082	0.507233	0.747716	0.437324	-1.41088
TMEM183A	-0.496104	0.0108157	0.0206061	0.272767	0.160302	-1.4104
LINC00672	-0.495912	0.00214504	0.00463275	0.194839	0.114583	-1.41021
HIST3H2A	-0.495695	0.0403681	0.0650124	0.374104	0.218784	-1.41
PFKP	-0.495374	0.0037675	0.00787243	0.21801	0.127864	-1.40969
MFSD3	-0.495234	0.0363839	0.0594167	0.361549	0.211869	-1.40955
NME1	-0.495154	0.034574	0.056868	0.35619	0.208445	-1.40947
KLHL14	-0.494694	0.0386324	0.06255	0.368937	0.215762	-1.40902
TMEM160	-0.494658	0.24316	0.29816	0.600776	0.351368	-1.40899
TIMM17B	-0.494634	0.0118397	0.0223091	0.272767	0.15952	-1.40896
KLHDC3	-0.494603	0.0100346	0.0192531	0.268242	0.15698	-1.40893
CYP26A1	-0.494573	0.0237928	0.0413137	0.324951	0.190039	-1.4089
TNFSF9	-0.494391	0.0285956	0.0482873	0.340912	0.199454	-1.40873
TESC	-0.493852	0.00487451	0.0100041	0.228943	0.133891	-1.4082
FKBPL	-0.492718	0.0246315	0.0425583	0.328258	0.192072	-1.40709
UQCRH	-0.492225	0.026747	0.0456779	0.33548	0.196246	-1.40661
EBNA1BP2	-0.490459	0.0201853	0.0358498	0.312751	0.18347	-1.40489
FAM87A	-0.489605	0.0232886	0.0405599	0.322697	0.188812	-1.40406
NDUFAF4	-0.488683	0.0483197	0.0758146	0.390068	0.228151	-1.40316
LNX1	-0.488624	0.00852693	0.0166678	0.263582	0.1543	-1.40311
PTS	-0.488478	0.0293715	0.0493746	0.342851	0.200785	-1.40296
PSMA5	-0.488387	0.0180608	0.0325176	0.307436	0.179879	-1.40288
AKAP5	-0.487012	0.0272656	0.0464014	0.337136	0.197168	-1.40154
TUBA1B	-0.486496	0.00154493	0.00342261	0.181073	0.105896	-1.40104
RASL10A	-0.486014	0.0467795	0.0737367	0.388152	0.227277	-1.40057
ANKRD2	-0.485513	0.170803	0.221403	0.542619	0.317352	-1.40008
MT.ATP8	-0.485489	0.202685	0.255834	0.569548	0.333084	-1.40006
C2orf80	-0.485305	0.10332	0.144836	0.474175	0.277308	-1.39988
OPN3	-0.484774	0.00174875	0.00384026	0.188811	0.110421	-1.39937
HAR1A	-0.484412	0.000782914	0.00183557	0.163718	0.0957461	-1.39902
BSCL2	-0.483995	0.0133589	0.0249089	0.28496	0.166822	-1.39861
SDHB	-0.482659	0.00619104	0.0124776	0.242118	0.141805	-1.39732
ANXA6	-0.48134	0.0117457	0.0221669	0.272767	0.160051	-1.39604
IDH3B	-0.480984	0.0232526	0.0405101	0.322697	0.189122	-1.39569
PRPH2	-0.480026	0.0724812	0.107108	0.433479	0.253509	-1.39477
FKBP1B	-0.479941	0.0160106	0.0291813	0.296764	0.173705	-1.39469
FAM173A	-0.479866	0.0491332	0.0768915	0.390809	0.228601	-1.39461
INSIG1	-0.479498	0.0109792	0.0208767	0.272767	0.160565	-1.39426
NDUFA2	-0.478057	0.0188943	0.0338706	0.309133	0.180967	-1.39287
TMEM70	-0.477364	0.0296625	0.0497867	0.342851	0.200656	-1.3922
TPH2	-0.477224	0.0807902	0.117455	0.447192	0.261565	-1.39206
B9D1	-0.476885	0.000713543	0.00168715	0.163659	0.0980619	-1.39174
ATP5A1	-0.476483	0.00856424	0.0167306	0.263582	0.154355	-1.39135
NDUFA12	-0.476416	0.00316165	0.00670993	0.214104	0.12523	-1.39128
COPRS	-0.476061	0.0450532	0.0714207	0.384124	0.224648	-1.39094
MRPL36	-0.474365	0.00370881	0.00777371	0.21801	0.128309	-1.38931
LOC728554	-0.473905	0.0951395	0.135186	0.466627	0.272894	-1.38886
AP1S1	-0.473527	0.0391914	0.063346	0.370344	0.216671	-1.3885
NDUFS3	-0.47352	0.000832718	0.00194878	0.166804	0.0984945	-1.38849
G0S2	-0.473229	0.0324891	0.0538541	0.352701	0.206416	-1.38821
ATG101	-0.473107	0.0184286	0.0331272	0.307804	0.181158	-1.3881
ABRACL	-0.472913	0.0714842	0.105848	0.433058	0.253401	-1.38791
MYL6B	-0.47277	0.0113651	0.0215325	0.272767	0.159867	-1.38777
ATP6V0B	-0.472395	0.0231986	0.0404328	0.322697	0.188978	-1.38741
SPATA2L	-0.472085	0.00339147	0.00716485	0.215587	0.126195	-1.38711
OMG	-0.472055	0.00273931	0.00583598	0.205022	0.120224	-1.38708
CNDP1	-0.471908	0.042361	0.0677861	0.37959	0.222147	-1.38694
SOWAHB	-0.471751	0.0115576	0.0218528	0.272767	0.159911	-1.38679
TUBA1A	-0.47174	0.023537	0.0409257	0.32373	0.189324	-1.38678
MRPS12	-0.471718	0.00249809	0.00536587	0.199095	0.116435	-1.38676
PRPS2	-0.470949	0.0274281	0.0466154	0.337136	0.197459	-1.38602
NDUFS4	-0.469672	0.0221638	0.0388313	0.317195	0.185542	-1.38479
OSTN	-0.468032	0.149076	0.197408	0.52261	0.30568	-1.38322
SNHG15	-0.467693	0.0140144	0.0259568	0.289973	0.169651	-1.3829
FAM216A	-0.466147	0.011027	0.020952	0.272767	0.16084	-1.38142
GPD1	-0.46518	0.0592559	0.0902264	0.408662	0.238995	-1.38049
EIF4A2	-0.46516	0.0562778	0.086362	0.403913	0.236217	-1.38047
ATL1	-0.465048	0.0283621	0.0479442	0.339937	0.199047	-1.38036
CERNA1	-0.46477	0.0101356	0.0194498	0.269329	0.157637	-1.3801
COX5B	-0.463763	0.00736809	0.0146355	0.254764	0.149238	-1.37913
RELN	-0.461879	0.00345641	0.00725114	0.216146	0.126618	-1.37733
PCMT1	-0.461073	0.0470656	0.0741164	0.388464	0.227242	-1.37657
PSMB5	-0.460955	0.0163336	0.029719	0.297077	0.173853	-1.37645
NDN	-0.459928	0.00246802	0.00530926	0.198883	0.116764	-1.37547
MSMO1	-0.4599	0.0152611	0.0279994	0.293177	0.171564	-1.37545
MAPKAPK5.AS1	-0.459561	0.00636182	0.0127937	0.242772	0.142026	-1.37512
ACTL6B	-0.459483	0.00480871	0.00987919	0.228396	0.133759	-1.37505
SNX10	-0.459286	0.117395	0.16144	0.491988	0.28777	-1.37486
TF	-0.458384	0.0321407	0.0533557	0.352011	0.205864	-1.374
ZMAT2	-0.45798	0.0873157	0.125445	0.454585	0.265964	-1.37362
LINC00634	-0.457951	0.0031211	0.0066333	0.214048	0.125236	-1.37359
TSTD1	-0.457905	0.0412263	0.0662557	0.376107	0.220146	-1.37355
SNRPB	-0.457557	0.0347637	0.0571593	0.356643	0.208573	-1.37321
ENDOG	-0.456186	0.0720192	0.106508	0.433058	0.253415	-1.37191
PRDX5	-0.456183	0.0264145	0.0451816	0.334143	0.19556	-1.37191
NME5	-0.456177	0.0673536	0.100625	0.425549	0.248879	-1.3719
CA10	-0.453476	0.0061382	0.0123844	0.242118	0.141936	-1.36934
SERTAD4	-0.453278	0.0241666	0.0418873	0.326505	0.191164	-1.36915
ATP1B1	-0.453097	0.0717877	0.106216	0.433058	0.253535	-1.36898
NTHL1	-0.453	0.00455144	0.00935869	0.224522	0.132441	-1.36888
CASQ1	-0.452917	0.126999	0.172359	0.498952	0.291948	-1.3688
RIPPLY2	-0.452889	0.0640324	0.0964055	0.419765	0.245531	-1.36878
ATP6V1B2	-0.452468	0.0432628	0.0690197	0.381523	0.223223	-1.36838
RHOV	-0.451386	0.0777755	0.11373	0.440848	0.258001	-1.36735
CYP51A1	-0.451057	0.0133643	0.024922	0.28496	0.166773	-1.36704
PFDN4	-0.450031	0.0521724	0.0810362	0.397556	0.232514	-1.36607
VDAC3	-0.448746	0.052171	0.0810355	0.397556	0.232594	-1.36485
NELL1	-0.448293	0.00561503	0.0114158	0.237835	0.13927	-1.36443
AUNIP	-0.448094	0.0157835	0.0288292	0.296335	0.173385	-1.36424
SELENOW	-0.448079	0.00625027	0.0125866	0.242118	0.141856	-1.36422
MRPL54	-0.447888	0.0213415	0.0376163	0.315494	0.184615	-1.36404
MEA1	-0.447853	0.015017	0.0276246	0.292562	0.171201	-1.36401
NOP10	-0.447009	0.0231738	0.0403983	0.322697	0.188925	-1.36321
VDAC1	-0.44694	0.0287731	0.0485558	0.341692	0.199954	-1.36315
SLC25A4	-0.446867	0.044091	0.0701505	0.383421	0.224294	-1.36308
MAGEH1	-0.446435	0.0599884	0.0911798	0.410872	0.240424	-1.36267
CHCHD2	-0.4456	0.0241879	0.0419101	0.326505	0.190947	-1.36188
NAP1L2	-0.444353	0.0705386	0.104678	0.432191	0.252755	-1.3607
FLYWCH2	-0.443913	0.00213571	0.00461825	0.194839	0.114572	-1.36029
HTR2C	-0.443544	0.0545619	0.0841764	0.402762	0.235544	-1.35994
TRPC3	-0.442953	0.00197143	0.00428414	0.192289	0.112455	-1.35938
HENMT1	-0.442142	0.0491566	0.0769301	0.390809	0.228633	-1.35862
X11.Mar	-0.441775	0.00387013	0.00807469	0.21801	0.128331	-1.35827
MYADML2	-0.441691	0.0143078	0.0264745	0.291459	0.17084	-1.3582
NAP1L3	-0.441459	0.0352912	0.0579208	0.357705	0.209194	-1.35798
TMEM38A	-0.440933	0.000125603	0.00034378	0.146902	0.0902391	-1.35748
SLIRP	-0.440418	0.0323184	0.0536242	0.352701	0.206313	-1.357
NDUFS6	-0.439788	0.0711794	0.10547	0.432894	0.253166	-1.3564
KBTBD4	-0.439177	0.00224742	0.00484261	0.194962	0.114218	-1.35583
FCRLB	-0.438848	0.107038	0.149328	0.479275	0.280432	-1.35552
CTXN3	-0.437918	0.116642	0.160602	0.491349	0.28741	-1.35465
NDUFB7	-0.437632	0.0156108	0.0285517	0.295807	0.172994	-1.35438
NDUFB3	-0.437329	0.0216672	0.0380719	0.316009	0.185176	-1.3541
SUCLA2	-0.43725	0.051244	0.0797798	0.395883	0.231521	-1.35402
MRPS23	-0.437145	0.0162234	0.0295396	0.296879	0.173803	-1.35392
ADRM1	-0.436625	0.0043843	0.00904529	0.222873	0.130502	-1.35343
PCSK1	-0.436458	0.0767144	0.112401	0.43967	0.25728	-1.35328
NREP	-0.436079	0.00166165	0.00366561	0.186143	0.108861	-1.35292
TMED3	-0.435874	0.0334242	0.0552257	0.355581	0.207952	-1.35273
SCO2	-0.435243	0.00201244	0.00436698	0.192435	0.113169	-1.35214
NABP2	-0.435132	0.0181053	0.0325956	0.30769	0.179944	-1.35203
MRPS24	-0.435108	0.0113054	0.0214324	0.272767	0.160147	-1.35201
UBL7	-0.434757	0.00270482	0.00576902	0.20425	0.11945	-1.35168
JHDM1D.AS1	-0.43406	0.00120367	0.00272401	0.171502	0.100298	-1.35103
AKR1C1.AKR1C2	-0.434022	0.0546222	0.0842538	0.402828	0.235679	-1.35099
STYK1	-0.43371	0.0195605	0.034904	0.311118	0.181948	-1.3507
VWC2	-0.433377	0.0117219	0.0221214	0.272767	0.159863	-1.35039
MEPE	-0.433321	0.0553914	0.0852175	0.403076	0.235861	-1.35034
BFSP1	-0.432733	0.0223242	0.0390984	0.318222	0.186163	-1.34979
PKIB	-0.432725	0.0699843	0.10399	0.432031	0.252669	-1.34978
MRPL58	-0.432598	0.00664235	0.0133308	0.246141	0.144058	-1.34966
FBXW7	-0.432259	0.0262518	0.0449413	0.333636	0.195455	-1.34934
PTTG1	-0.432179	0.074995	0.110265	0.437227	0.2557	-1.34927
MAD2L1	-0.431964	0.115735	0.159596	0.49053	0.286935	-1.34907
ZFAND2A	-0.431929	0.00358254	0.0075176	0.21801	0.128244	-1.34904
PET117	-0.431862	0.15545	0.204464	0.528623	0.309423	-1.34897
NDUFB6	-0.431629	0.0471288	0.0742082	0.388609	0.227267	-1.34876
PSENEN	-0.431246	0.031155	0.0518825	0.347733	0.20346	-1.3484
GABRA1	-0.43003	0.0561426	0.0861949	0.403913	0.236396	-1.34726
TCEAL1	-0.42986	0.0372714	0.0606696	0.364929	0.213438	-1.3471
CRTAC1	-0.429501	0.00233364	0.00502209	0.197067	0.11544	-1.34677
ARF5	-0.428828	0.00612633	0.0123664	0.242118	0.142331	-1.34614
RIMKLA	-0.428109	0.0192997	0.0345037	0.310935	0.181842	-1.34547
FAM174A	-0.427015	0.0551351	0.0849075	0.403076	0.236047	-1.34445
NDNF	-0.426936	0.0137121	0.025477	0.287034	0.167864	-1.34438
KRT222	-0.425525	0.07371	0.108663	0.435484	0.254743	-1.34306
LINC02458	-0.425375	0.0896284	0.128363	0.457157	0.267551	-1.34292
SVBP	-0.424757	0.00369097	0.0077392	0.21801	0.129048	-1.34235
RPL26L1	-0.424268	0.0139556	0.0258677	0.289794	0.169478	-1.34189
TMEM191A	-0.424063	0.00216752	0.0046859	0.194839	0.114505	-1.3417
MAP1LC3A	-0.423161	0.00385822	0.00805053	0.21801	0.128449	-1.34086
UQCR10	-0.422896	0.0200058	0.0355757	0.312751	0.183104	-1.34062
TIMM17A	-0.42238	0.0753791	0.110722	0.437538	0.255957	-1.34014
ADCYAP1.1	-0.422159	0.0850541	0.122689	0.451697	0.264324	-1.33993
ATP5G1	-0.422158	0.0145063	0.0267741	0.291459	0.171144	-1.33993
DLGAP1.AS4	-0.422047	0.0482715	0.07574	0.390068	0.228349	-1.33983
HSPA8	-0.421923	0.0131335	0.0245679	0.283403	0.165766	-1.33971
EEF1E1	-0.421872	0.0871501	0.12524	0.454585	0.265877	-1.33966
TCEAL6	-0.421837	0.0813907	0.118202	0.448244	0.262153	-1.33963
UQCRFS1	-0.421806	0.0195565	0.0348999	0.311118	0.182044	-1.3396
GJD2	-0.421207	0.0525488	0.0815456	0.398394	0.232989	-1.33905
SARS	-0.42004	0.0224931	0.0393573	0.319434	0.186849	-1.33797
GLIPR1	-0.419972	0.0255801	0.0439818	0.332882	0.194823	-1.3379
IDI1	-0.419636	0.0224525	0.0393048	0.319257	0.186709	-1.33759
PSMD8	-0.419438	0.0219513	0.038511	0.317195	0.185977	-1.33741
CFAP20	-0.419279	0.0259706	0.0445292	0.333418	0.195123	-1.33726
EXOSC5	-0.419195	0.0256173	0.0440377	0.332882	0.194752	-1.33718
TCTEX1D2	-0.4191	0.0112757	0.0213841	0.272767	0.160375	-1.33709
PITHD1	-0.419053	0.0603154	0.0916229	0.410956	0.240579	-1.33705
HSPBP1	-0.417683	0.00265166	0.00566823	0.202816	0.118875	-1.33578
ENSA	-0.417188	0.0089601	0.0173871	0.264398	0.154626	-1.33532
EID2B	-0.417188	0.0244626	0.0423167	0.32797	0.191833	-1.33532
GLT1D1	-0.416944	0.00330512	0.00699641	0.214661	0.125954	-1.3351
GJB1	-0.416524	0.0834412	0.120717	0.449563	0.26314	-1.33471
MCHR2	-0.416507	0.00871919	0.0169743	0.263582	0.154674	-1.33469
IGFBP2	-0.416306	0.0894753	0.128168	0.457157	0.267486	-1.33451
NAXE	-0.414813	0.00128756	0.00289797	0.176852	0.103427	-1.33313
HIST1H1A	-0.414361	0.0559299	0.0859078	0.403746	0.236165	-1.33271
BEND5	-0.413616	0.00457196	0.00940701	0.224522	0.132434	-1.33202
NAT14	-0.413358	0.00544025	0.0110859	0.237315	0.139425	-1.33178
SDHAF1	-0.413269	0.0425081	0.0679925	0.379902	0.222286	-1.3317
MORN3	-0.413188	0.079307	0.115585	0.443002	0.259317	-1.33163
CCT5	-0.412457	0.034449	0.0566802	0.355949	0.208225	-1.33095
SLC39A10	-0.412076	0.0409941	0.0659161	0.376107	0.220005	-1.3306
FNDC4	-0.411875	0.00613496	0.0123795	0.242118	0.142281	-1.33041
MRPL28	-0.411768	0.0254157	0.0437374	0.332108	0.194269	-1.33031
TRIM37	-0.41156	0.0341318	0.0562371	0.355674	0.208006	-1.33012
ENC1	-0.411015	0.0255036	0.0438658	0.332796	0.194627	-1.32962
UCHL1	-0.410857	0.0185513	0.0333225	0.307804	0.180168	-1.32948
SQLE	-0.410099	0.00698606	0.0139376	0.249264	0.145775	-1.32878
MRPL3	-0.410027	0.0185786	0.0333757	0.307804	0.180096	-1.32871
NDUFA1	-0.409912	0.116104	0.160014	0.490892	0.287243	-1.3286
BAD	-0.409826	0.00155882	0.0034523	0.181265	0.106008	-1.32853
C16orf45	-0.409382	0.00060522	0.00146555	0.163659	0.100214	-1.32812
LINC01007	-0.408267	0.0223113	0.0390833	0.318222	0.186199	-1.32709
DYNC1LI1	-0.408114	0.00865704	0.0168728	0.263582	0.154789	-1.32695
CYC1	-0.408029	0.0105354	0.0201312	0.271878	0.159195	-1.32687
COX7B	-0.40795	0.0159519	0.0290922	0.296764	0.173555	-1.3268
GLRB	-0.407023	0.0539615	0.0834081	0.401745	0.235173	-1.32595
ARC	-0.406694	0.224779	0.278967	0.586406	0.343005	-1.32564
TNC	-0.406494	0.0991345	0.139915	0.469702	0.274739	-1.32546
GGCT	-0.406187	0.0574186	0.0878096	0.406313	0.2377	-1.32518
BLOC1S1	-0.406087	0.00387692	0.00808574	0.21801	0.128256	-1.32509
CSPG5	-0.405972	0.0125196	0.0234958	0.279292	0.16341	-1.32498
MAP2K4	-0.405313	0.020975	0.0370585	0.315288	0.185002	-1.32438
MRPL55	-0.405187	0.0117201	0.02212	0.272767	0.159996	-1.32426
GSS	-0.405176	0.00783929	0.0154791	0.258498	0.151208	-1.32425
COPS7A	-0.404474	0.000291812	0.000720696	0.155402	0.094588	-1.32361
C10orf35	-0.404293	0.0366642	0.0598067	0.361549	0.211499	-1.32344
GPX4	-0.403531	0.0195888	0.0349551	0.311374	0.182098	-1.32274
TRUB2	-0.403247	0.0117935	0.0222491	0.272767	0.159934	-1.32248
GSTA4	-0.403131	0.0350762	0.0576163	0.357202	0.208929	-1.32237
KLF4	-0.402914	0.229208	0.283608	0.58935	0.344702	-1.32218
BABAM1	-0.402272	0.00390427	0.00813268	0.21801	0.128251	-1.32159
PET100	-0.402024	0.0152907	0.028045	0.293177	0.171456	-1.32136
DLEU7	-0.401888	0.00310871	0.00661673	0.214048	0.125799	-1.32124
RN7SL471P	-0.401883	0.433354	0.485681	0.735169	0.429949	-1.32123
H2AFZ	-0.401444	0.0472624	0.0744049	0.388669	0.227356	-1.32083
COX5A	-0.401264	0.00972256	0.0186994	0.267149	0.157029	-1.32066
HMGCS1	-0.401149	0.0428792	0.0685048	0.38129	0.223154	-1.32056
CDKN2D	-0.40092	0.0528427	0.0819253	0.398848	0.233255	-1.32035
SVOP	-0.400905	0.0212941	0.03753	0.315494	0.184637	-1.32034
HMGB1P6	-0.400666	0.0315793	0.0525217	0.349325	0.204293	-1.32012
CXorf40A.CXorf40B.1	-0.400301	0.0112979	0.0214186	0.272767	0.160338	-1.31978
SNAPC5	-0.399907	0.0297982	0.0499855	0.343286	0.200761	-1.31942
NUDT22	-0.399598	0.0017416	0.00382507	0.188811	0.111162	-1.31914
AK6	-0.399067	0.021699	0.0381203	0.316009	0.184969	-1.31865
HIST1H4J	-0.398714	0.34807	0.403332	0.677074	0.395994	-1.31833
AP2S1	-0.398402	0.0275004	0.0467148	0.337136	0.197264	-1.31805
URB1.AS1	-0.398135	0.00497216	0.0101802	0.229012	0.134916	-1.3178
TMEM17	-0.397534	0.0373482	0.0607704	0.364937	0.213423	-1.31725
GLRX2	-0.396954	0.0864933	0.124415	0.453274	0.265092	-1.31672
NDRG3	-0.396518	0.0179668	0.0323457	0.306162	0.17905	-1.31633
NDUFB10	-0.396508	0.0146143	0.0269488	0.291459	0.171051	-1.31632
EIF6	-0.396451	0.0143019	0.0264642	0.291459	0.17118	-1.31627
ALAS1	-0.396435	0.00100005	0.00230982	0.167776	0.0989235	-1.31625
MAS1	-0.395727	0.0562577	0.0863447	0.403913	0.236249	-1.31561
EID2	-0.394968	0.0768708	0.1126	0.43967	0.257158	-1.31491
RPA3	-0.3948	0.046885	0.0738699	0.388152	0.227	-1.31476
NMB	-0.394505	0.042422	0.067871	0.379604	0.222067	-1.31449
ADTRP	-0.39417	0.0288595	0.0486842	0.341692	0.199977	-1.31419
C3orf80	-0.392987	0.0406993	0.0654991	0.375197	0.219424	-1.31311
CLUL1	-0.392842	0.216794	0.270603	0.581046	0.339808	-1.31298
CFL1	-0.392206	0.00158165	0.00349855	0.183003	0.107024	-1.3124
PNMT	-0.391245	0.113818	0.157364	0.488566	0.285762	-1.31152
CFAP58.AS1	-0.390445	0.0921851	0.131555	0.461078	0.269714	-1.3108
SPAG7	-0.390242	0.0189114	0.03389	0.309133	0.180951	-1.31061
NDUFB2	-0.390035	0.00209486	0.00453472	0.194839	0.114596	-1.31043
C20orf196	-0.389898	0.0210536	0.0371559	0.315288	0.185034	-1.3103
HSD11B1L	-0.388872	0.00731323	0.0145437	0.254764	0.149049	-1.30937
RAB27B	-0.388835	0.148153	0.196397	0.521367	0.304985	-1.30934
CLEC11A	-0.388611	0.0289667	0.0488389	0.341692	0.200107	-1.30913
PIN1	-0.388437	0.0156816	0.0286787	0.296097	0.173377	-1.30897
NRN1	-0.387387	0.0941079	0.133882	0.46443	0.271609	-1.30802
ZNF511	-0.387105	0.00233302	0.00501933	0.197067	0.115704	-1.30777
SMIM29	-0.386932	0.010545	0.020145	0.271878	0.159149	-1.30761
YJEFN3	-0.386767	0.0210658	0.037169	0.315288	0.184873	-1.30746
PDCD2L	-0.386532	0.0184935	0.0332141	0.307804	0.180783	-1.30725
ITFG1	-0.386147	0.0590853	0.0899883	0.408304	0.23883	-1.3069
TRPV2	-0.386107	0.100976	0.142027	0.471696	0.27589	-1.30686
TIMM8B	-0.386041	0.00182952	0.00400939	0.189281	0.11289	-1.3068
SDHAF4	-0.385934	0.0581227	0.0887326	0.40754	0.238374	-1.30671
FDX1L	-0.385834	0.0262879	0.0449924	0.333636	0.195156	-1.30662
IMP3	-0.385491	0.0597267	0.090827	0.410181	0.239883	-1.3063
PDHB	-0.385312	0.036148	0.0590943	0.361074	0.211183	-1.30614
SURF2	-0.384832	0.0341276	0.0562315	0.355674	0.20808	-1.30571
EAPP	-0.384608	0.047207	0.0743228	0.388669	0.227447	-1.3055
DYNLL1	-0.384508	0.0246945	0.0426633	0.328258	0.192013	-1.30541
SATB2.AS1	-0.384397	0.00228041	0.00489645	0.19546	0.114823	-1.30531
C16orf91	-0.38384	0.0773896	0.113255	0.440262	0.25764	-1.30481
WNT2	-0.383786	0.0104571	0.0199917	0.27138	0.158709	-1.30476
FTSJ1	-0.383559	0.00050728	0.0012122	0.163659	0.0967056	-1.30456
C1orf216	-0.38331	0.0346768	0.0570344	0.356615	0.208585	-1.30433
ARFIP2	-0.382727	0.00163	0.00359934	0.184263	0.108076	-1.3038
OLFM1	-0.382521	0.00248843	0.00534585	0.198883	0.116311	-1.30362
C12orf10	-0.382363	0.000319632	0.000782825	0.157858	0.092319	-1.30348
COL25A1	-0.382019	0.0508043	0.0791702	0.39493	0.231071	-1.30316
AKR1B1	-0.381268	0.00824288	0.0161763	0.261414	0.15288	-1.30249
CCNDBP1	-0.380504	0.0117613	0.0221897	0.272767	0.160073	-1.3018
SDR16C5	-0.380277	0.102634	0.144027	0.47331	0.276868	-1.30159
DNAJA2	-0.380229	0.0604058	0.0917444	0.410956	0.240433	-1.30155
UBE2S	-0.380158	0.0417227	0.0669177	0.378186	0.221171	-1.30148
CHCHD1	-0.379418	0.0246776	0.0426336	0.328258	0.192199	-1.30082
ACOT4	-0.379341	0.00112878	0.00256455	0.167776	0.0993726	-1.30075
SAE1	-0.379237	0.00627076	0.0126191	0.242126	0.141633	-1.30065
NINJ2	-0.379208	0.0480322	0.0754239	0.390068	0.228326	-1.30063
CHMP5	-0.379159	0.0345181	0.05679	0.356096	0.208252	-1.30058
GNL3	-0.379099	0.0452889	0.0717148	0.384969	0.225138	-1.30053
HCFC1R1	-0.379004	0.00228363	0.00490266	0.19546	0.114638	-1.30044
RNF25	-0.378371	0.00581629	0.0117707	0.239171	0.140235	-1.29987
NDRG4	-0.378358	0.000634253	0.00152078	0.163659	0.0997976	-1.29986
SOSTDC1	-0.377734	0.111233	0.154304	0.484866	0.28356	-1.2993
ATP6V1D	-0.37696	0.0507585	0.0791109	0.39493	0.231063	-1.2986
RNF187	-0.376766	0.0219593	0.0385234	0.317195	0.185817	-1.29843
EBP	-0.37639	0.0285652	0.0482514	0.340912	0.199508	-1.29809
RPP40	-0.37624	0.0145514	0.0268514	0.291459	0.171101	-1.29795
ANKMY2	-0.376123	0.0480201	0.0754045	0.390068	0.228352	-1.29785
ALKBH2	-0.375963	0.0152342	0.0279587	0.293177	0.171703	-1.29771
MIR31HG	-0.37596	0.35484	0.409921	0.682173	0.398949	-1.2977
TC2N	-0.375803	0.0442269	0.0703272	0.383625	0.224595	-1.29756
KIAA1107	-0.375744	0.0266073	0.0454653	0.334921	0.196058	-1.29751
SLC25A12	-0.3757	0.027494	0.0467065	0.337136	0.197434	-1.29747
HIST1H4H	-0.37552	0.220825	0.274828	0.583543	0.341269	-1.29731
NDUFS2	-0.375393	0.0158401	0.0289107	0.296335	0.173618	-1.29719
DPM1	-0.37533	0.0761619	0.111702	0.438991	0.256764	-1.29714
CAMLG	-0.375095	0.0323283	0.0536428	0.352701	0.206287	-1.29692
GTF3A	-0.37475	0.00921778	0.0178324	0.265653	0.15536	-1.29662
TUBA4A	-0.374618	0.0304254	0.0508498	0.345415	0.202138	-1.2965
MPV17L2	-0.374531	0.0146721	0.0270592	0.291459	0.170687	-1.29642
RAN	-0.374226	0.0628382	0.0948757	0.417357	0.24408	-1.29614
ATRNL1	-0.373987	0.0246793	0.042635	0.328258	0.192098	-1.29593
DTD1	-0.373802	0.0468796	0.0738651	0.388152	0.227071	-1.29576
GAPDH	-0.373543	0.00403586	0.00838258	0.21801	0.127497	-1.29553
MRPL14	-0.373434	0.0147403	0.0271862	0.291459	0.170826	-1.29543
GABRD	-0.373091	0.00557549	0.0113413	0.237742	0.139195	-1.29512
B4GAT1	-0.372885	0.0382781	0.0620613	0.367979	0.215446	-1.29494
RBM11	-0.37284	0.0430228	0.0686925	0.38129	0.223051	-1.2949
BCAS2	-0.372796	0.0650633	0.0977068	0.42162	0.246607	-1.29486
CCNB1	-0.372531	0.0214094	0.0376998	0.315617	0.18458	-1.29462
POLR2K	-0.372474	0.0478273	0.0751443	0.390068	0.228159	-1.29457
CUTA	-0.372336	0.00735739	0.0146162	0.254764	0.149416	-1.29445
SNX17	-0.371946	0.0122294	0.0229891	0.276846	0.161963	-1.2941
SPINT2	-0.371566	0.038622	0.0625349	0.368937	0.215801	-1.29376
KLHDC2	-0.3715	0.060501	0.0918597	0.411108	0.240425	-1.2937
MRPS7	-0.371277	0.0289036	0.0487553	0.341692	0.199865	-1.2935
PEMT	-0.371003	0.00168124	0.00371117	0.186971	0.109813	-1.29325
PPIL3	-0.370907	0.0282954	0.0478462	0.339937	0.198843	-1.29317
CHN1	-0.370859	0.0735464	0.108479	0.435484	0.254751	-1.29312
LILRB4	-0.370713	0.373332	0.427819	0.69434	0.406119	-1.29299
ABHD14A	-0.370402	0.00435471	0.00897487	0.222873	0.130645	-1.29271
MLF2	-0.370282	0.000894655	0.00209582	0.166804	0.0985786	-1.29261
PFN2	-0.370086	0.0329261	0.0544933	0.354474	0.207304	-1.29243
WDR18	-0.370016	0.0119917	0.022568	0.274006	0.160245	-1.29237
NSF	-0.369973	0.076331	0.111904	0.439195	0.256865	-1.29233
B3GALT2	-0.369556	0.0715637	0.10596	0.433058	0.253295	-1.29196
MORF4L2	-0.369328	0.0712655	0.10557	0.432944	0.253257	-1.29175
PAK1	-0.369154	0.0275009	0.0467148	0.337136	0.197367	-1.29159
NDUFV2	-0.369103	0.141481	0.188863	0.513941	0.300688	-1.29155
SLC9B2	-0.368839	0.00488979	0.0100352	0.229012	0.134086	-1.29131
VDAC2	-0.368804	0.00579017	0.0117244	0.239171	0.140507	-1.29128
RNF113A	-0.368589	0.0301291	0.0504501	0.344775	0.201632	-1.29109
CISD1	-0.368445	0.110538	0.153455	0.484111	0.283215	-1.29096
EXOC3.AS1	-0.367982	0.00530193	0.0108194	0.234228	0.137134	-1.29055
FNDC5	-0.367896	0.00149626	0.00331769	0.181073	0.107987	-1.29047
ABHD6	-0.367886	0.00299875	0.00641516	0.21202	0.123994	-1.29046
MRPL1	-0.367825	0.0427584	0.0683301	0.380908	0.222763	-1.29041
POLE3	-0.367723	0.0351365	0.0577109	0.357202	0.208899	-1.29031
NUP50.AS1	-0.367404	0.0195374	0.0348709	0.311118	0.182009	-1.29003
ELMOD1	-0.367105	0.0186841	0.033569	0.308914	0.18066	-1.28976
PGK1	-0.36685	0.0213898	0.0376757	0.315605	0.184573	-1.28953
FDPS	-0.366799	0.0248451	0.0428904	0.329165	0.192503	-1.28949
SYNPR	-0.366408	0.130794	0.176706	0.503022	0.294348	-1.28914
BOLA1	-0.366198	0.00530503	0.0108242	0.234228	0.136982	-1.28895
RAC3	-0.365558	0.0560074	0.0860072	0.403746	0.23612	-1.28838
CMSS1	-0.36542	0.050978	0.0794174	0.39493	0.230964	-1.28826
COA6	-0.365252	0.0856456	0.123419	0.452144	0.264495	-1.28811
TMSB10.TMSB4X	-0.364534	0.0605572	0.0919405	0.411338	0.240559	-1.28747
GNG10	-0.364009	0.0638824	0.0962205	0.41969	0.245444	-1.287
PPME1	-0.363893	0.00337657	0.00713793	0.215438	0.125993	-1.28689
APOO	-0.363679	0.00630362	0.0126881	0.242336	0.141821	-1.2867
TMEM141	-0.363652	0.0123913	0.0232866	0.27812	0.162651	-1.28668
TWF2	-0.362997	0.00621404	0.0125224	0.242118	0.141721	-1.28609
ZNF669	-0.362738	0.00377397	0.00788485	0.21801	0.12781	-1.28586
NIPSNAP1	-0.36252	0.0159021	0.0290073	0.296335	0.173303	-1.28567
SNRPE	-0.361999	0.065735	0.09856	0.422094	0.246922	-1.28521
KCNIP3	-0.361944	0.0171909	0.0311156	0.302968	0.177183	-1.28516
CLTA	-0.361767	0.0258646	0.0444001	0.333418	0.195083	-1.285
GNG3	-0.36173	0.0793177	0.115597	0.443002	0.259272	-1.28497
ADCYAP1	-0.361449	0.145812	0.193788	0.51884	0.303482	-1.28472
SERPINF1	-0.360966	0.0428495	0.0684613	0.38129	0.223101	-1.28429
LINC00943	-0.36091	0.0777586	0.1137	0.440848	0.258004	-1.28424
ACYP2	-0.360843	0.0161735	0.0294629	0.296879	0.173729	-1.28418
SULT4A1	-0.360536	0.0399722	0.0644346	0.372967	0.218557	-1.2839
HINT2	-0.360419	0.000706419	0.00167265	0.163659	0.0986283	-1.2838
SNRNP25	-0.360009	0.00782544	0.0154618	0.258498	0.151403	-1.28343
SLC35G1	-0.36	0.0152856	0.0280409	0.293177	0.171689	-1.28343
C11orf96	-0.359638	0.244105	0.299114	0.601282	0.351779	-1.2831
DHRS7B	-0.359528	0.0103194	0.019757	0.269329	0.157769	-1.28301
PSMC6	-0.359145	0.0655557	0.0983246	0.421859	0.246712	-1.28267
LNP1	-0.358934	0.0703354	0.104445	0.432171	0.252944	-1.28248
TOMM22	-0.358756	0.0728808	0.107623	0.434172	0.253913	-1.28232
EIF2B3	-0.358744	0.0123006	0.0231209	0.277497	0.16233	-1.28231
FAM212A	-0.358472	0.116499	0.160458	0.491333	0.287342	-1.28207
FDFT1	-0.358465	0.00472957	0.00971628	0.227596	0.133328	-1.28206
ATP23	-0.358201	0.0129704	0.0242876	0.282529	0.165245	-1.28183
RND3	-0.357851	0.0628045	0.0948364	0.417316	0.244056	-1.28152
SEMA7A	-0.357815	0.000387232	0.000949192	0.1619	0.0965472	-1.28148
DUSP2	-0.357514	0.0256735	0.0441219	0.332924	0.194701	-1.28122
SMIM27	-0.357267	0.0480494	0.0754487	0.390068	0.228231	-1.281
RAP1GDS1	-0.356388	0.0143532	0.026547	0.291459	0.170766	-1.28022
NEDD8	-0.355479	0.126234	0.171508	0.498775	0.291722	-1.27941
PSMC4	-0.355212	0.00431647	0.00890515	0.222873	0.1308	-1.27917
NDUFS5	-0.354835	0.0150986	0.027753	0.293037	0.171605	-1.27884
STAT4	-0.35462	0.136987	0.18377	0.51017	0.298359	-1.27865
EXTL2	-0.354443	0.0302263	0.0505737	0.345126	0.201928	-1.27849
STOML2	-0.354435	0.00848362	0.0165836	0.263407	0.154046	-1.27848
DYNLT3	-0.354383	0.157149	0.206365	0.529773	0.309823	-1.27844
PSMB4	-0.354136	0.028681	0.0484281	0.341352	0.19963	-1.27822
FIS1	-0.354125	0.0483839	0.0759098	0.390068	0.228184	-1.27821
RRAGA	-0.354061	0.00377707	0.00789452	0.21801	0.127712	-1.27815
COL5A3	-0.353932	0.073044	0.107841	0.434305	0.254061	-1.27804
LOC100506725	-0.353929	0.213198	0.266856	0.577958	0.338077	-1.27804
LDB2	-0.353834	0.0261827	0.0448516	0.333636	0.195693	-1.27795
CNTN6	-0.35369	0.0811276	0.117879	0.447643	0.261791	-1.27782
PMF1.PMF1.BGLAP	-0.353402	0.03813	0.0618556	0.367538	0.215007	-1.27757
DRAP1	-0.353331	0.0956482	0.135784	0.467139	0.273288	-1.27751
IFT57	-0.353197	0.0212773	0.0375121	0.315494	0.18466	-1.27739
GSKIP	-0.353059	0.119824	0.164248	0.493487	0.288602	-1.27727
CA11	-0.353004	0.0676533	0.101016	0.426179	0.249239	-1.27722
GRASP	-0.352362	0.0366321	0.0597611	0.361549	0.211522	-1.27665
JPT1	-0.352131	0.0407652	0.0655909	0.375351	0.21955	-1.27645
RFK	-0.352118	0.169257	0.219686	0.54072	0.316283	-1.27643
SCARNA7	-0.352033	0.151347	0.199923	0.525256	0.307237	-1.27636
TTC9C	-0.351912	0.00385371	0.00804501	0.21801	0.12912	-1.27625
PRPS1	-0.351729	0.0571318	0.0874348	0.406059	0.237475	-1.27609
HES4	-0.351447	0.221785	0.275813	0.58403	0.341605	-1.27584
CISD2	-0.351312	0.0840321	0.12143	0.450091	0.263282	-1.27572
ASS1	-0.351227	0.0239807	0.0415836	0.325969	0.190634	-1.27564
NDUFB9	-0.351182	0.0349774	0.0574734	0.357087	0.208876	-1.27561
COX7C	-0.350982	0.0331849	0.0548716	0.355332	0.207965	-1.27543
TMEM14A	-0.350884	0.137388	0.184233	0.510575	0.298872	-1.27534
TUSC1	-0.35032	0.0481069	0.0755212	0.390068	0.228196	-1.27484
SMIM17	-0.349991	0.0674831	0.100788	0.425549	0.248903	-1.27455
ACTR1B	-0.349869	0.0232546	0.0405122	0.322697	0.189023	-1.27444
BTBD6	-0.349652	0.00911823	0.0176515	0.26555	0.155617	-1.27425
UROS	-0.349632	0.0389402	0.0629863	0.369966	0.216441	-1.27424
ATP5H	-0.349623	0.0939336	0.133661	0.46431	0.271567	-1.27423
SMIM26	-0.34909	0.0653449	0.0980561	0.42162	0.246647	-1.27376
CGREF1	-0.348933	0.0105621	0.0201774	0.271972	0.159097	-1.27362
ISCA1	-0.348637	0.0791758	0.115428	0.443002	0.259178	-1.27336
LARP6	-0.348435	0.0229178	0.0399945	0.322055	0.188444	-1.27318
TRUB1	-0.348346	0.142826	0.190408	0.51474	0.301086	-1.2731
CENPX	-0.348324	0.0449479	0.071266	0.384124	0.224945	-1.27308
NAP1L5	-0.348322	0.123806	0.16876	0.496853	0.290571	-1.27308
PSMG1	-0.34816	0.0709078	0.105139	0.432558	0.252969	-1.27294
LYRM4	-0.34797	0.00964523	0.0185766	0.267149	0.15746	-1.27277
FBLN7	-0.34765	0.0277111	0.047004	0.337643	0.197461	-1.27249
FJX1	-0.347608	0.0430596	0.0687402	0.38136	0.223028	-1.27245
TBCC	-0.347255	0.0479373	0.0752961	0.390068	0.228194	-1.27214
PAK1IP1	-0.34675	0.0347633	0.0571593	0.356643	0.208666	-1.27169
GTF2H1	-0.346348	0.0296113	0.0497142	0.342851	0.200762	-1.27134
MCAT	-0.34627	0.00557809	0.0113454	0.237742	0.139036	-1.27127
PSMA4	-0.346064	0.0588242	0.0896617	0.407823	0.238586	-1.27109
LSM4	-0.345898	0.0256216	0.0440446	0.332882	0.194677	-1.27094
RPRM	-0.345591	0.0988273	0.139565	0.469435	0.274648	-1.27067
OVOS	-0.345395	0.630169	0.668163	0.84302	0.493016	-1.2705
PSMA1	-0.345394	0.106428	0.148546	0.478628	0.279933	-1.2705
GSTO1	-0.345093	0.0601212	0.0913675	0.410956	0.240607	-1.27023
SERF1A.SERF1B	-0.345011	0.154473	0.203397	0.528383	0.309131	-1.27016
AK5	-0.344768	0.0929331	0.13245	0.462106	0.270254	-1.26995
CHRM4	-0.344355	0.100615	0.141612	0.471543	0.275874	-1.26958
TIMM10	-0.344229	0.0540707	0.0835517	0.401804	0.235089	-1.26947
PPA1	-0.344043	0.0747338	0.109943	0.436437	0.255389	-1.26931
ELAVL2	-0.343717	0.0643016	0.0967576	0.420058	0.245659	-1.26902
EIF2B2	-0.343711	0.00370328	0.00776198	0.21801	0.1289	-1.26902
USF1	-0.343694	0.0126899	0.0237961	0.280117	0.163819	-1.269
MRAP2	-0.34362	0.0859485	0.123768	0.452474	0.264616	-1.26894
WDR74	-0.343521	0.0122213	0.0229753	0.276846	0.162006	-1.26885
ACP1	-0.343474	0.0535908	0.0829518	0.401481	0.234863	-1.26881
HCCS	-0.343439	0.0266311	0.0455074	0.334921	0.195928	-1.26878
RERGL	-0.3433	0.274365	0.329689	0.624801	0.365397	-1.26866
COX14	-0.343162	0.0970643	0.137478	0.468078	0.273852	-1.26853
CFAP36	-0.342512	0.0651984	0.0978835	0.42162	0.24667	-1.26796
PLS3	-0.34237	0.0290553	0.0489569	0.341692	0.200087	-1.26784
NDUFS8	-0.34235	0.013052	0.024436	0.282864	0.165425	-1.26782
ARMCX5.GPRASP2.GPRASP2	-0.342337	0.078039	0.114035	0.440852	0.257829	-1.26781
EMC9	-0.342282	0.0359741	0.0588548	0.360597	0.210975	-1.26776
PIH1D1	-0.342195	0.051128	0.0796224	0.395749	0.231477	-1.26768
GNA15	-0.342188	0.0786245	0.114756	0.442182	0.258598	-1.26768
SLC10A4	-0.342094	0.0348661	0.0573064	0.356813	0.208828	-1.2676
DKK1	-0.341887	0.117138	0.161142	0.491634	0.287681	-1.26741
COPS4	-0.341835	0.0900262	0.128858	0.457551	0.267827	-1.26737
PDCD6IPP2	-0.341828	0.058662	0.0894574	0.407808	0.238667	-1.26736
EVI2A	-0.341777	0.184576	0.236524	0.554401	0.324342	-1.26732
C19orf53	-0.341589	0.0125356	0.0235282	0.279292	0.163496	-1.26715
COPS9	-0.341095	0.0553975	0.0852264	0.403076	0.235806	-1.26672
FAM220A	-0.340966	0.0341533	0.0562647	0.355687	0.208013	-1.2666
PSMD7	-0.340787	0.0230098	0.0401422	0.322322	0.188703	-1.26645
ARPC5L	-0.340745	0.0627725	0.0947964	0.417272	0.24403	-1.26641
PPP1R2	-0.340636	0.0705277	0.104661	0.432191	0.25279	-1.26631
FBXO34	-0.340344	0.0348714	0.0573146	0.356813	0.208672	-1.26606
LAMTOR4	-0.340018	0.0989777	0.13973	0.469615	0.274641	-1.26577
MCRIP1	-0.339955	0.133482	0.179805	0.506661	0.296416	-1.26572
NAPG	-0.339896	0.0951669	0.135226	0.466652	0.272908	-1.26567
UBC	-0.339654	0.0174633	0.0315429	0.303645	0.177627	-1.26545
LRRC17	-0.339529	0.0526139	0.081634	0.398408	0.23316	-1.26534
FAR2	-0.33906	0.0183432	0.0329836	0.307804	0.181103	-1.26493
LOC730098	-0.338802	0.0598578	0.0909899	0.41065	0.240157	-1.26471
RBM3	-0.338739	0.201926	0.255026	0.568621	0.332564	-1.26465
GLRA2	-0.338683	0.0636931	0.0959796	0.419447	0.245522	-1.2646
KCTD4	-0.338671	0.0706852	0.104874	0.432464	0.25308	-1.26459
MRPL27	-0.338666	0.00410381	0.00851443	0.218579	0.12783	-1.26459
FLAD1	-0.338358	0.000275053	0.000679967	0.155402	0.0953971	-1.26432
GPR22	-0.338236	0.1382	0.185146	0.511213	0.299161	-1.26421
SLC1A6	-0.337182	0.00768432	0.0152016	0.257646	0.150852	-1.26329
CDKN3	-0.336872	0.0906501	0.129644	0.458476	0.268161	-1.26301
PRELID1	-0.336509	0.0713667	0.105703	0.432955	0.253202	-1.2627
C12orf57	-0.335964	0.0390455	0.0631499	0.369966	0.216364	-1.26222
NDUFAF5	-0.335927	0.0399944	0.0644671	0.372967	0.218485	-1.26219
MMD2	-0.335853	0.254962	0.310104	0.608647	0.356057	-1.26212
SAT2	-0.335652	0.018349	0.0329946	0.307804	0.181041	-1.26195
RMI2	-0.335574	0.289493	0.34511	0.636997	0.372543	-1.26188
MAP10	-0.335337	0.0176028	0.0317748	0.304907	0.178316	-1.26167
SAMD13	-0.335043	0.0539803	0.0834323	0.401745	0.235078	-1.26142
FBXO9	-0.334823	0.00294996	0.0062985	0.211382	0.124399	-1.26122
ELOVL4	-0.334561	0.084468	0.121973	0.450972	0.263828	-1.26099
NPM2	-0.334353	0.0206766	0.036585	0.314567	0.183992	-1.26081
OAS1	-0.334198	0.0910209	0.13011	0.458619	0.268238	-1.26068
PDE1A	-0.334123	0.10017	0.141097	0.471249	0.275597	-1.26061
PNPLA3	-0.333978	0.0753433	0.110673	0.437538	0.256062	-1.26048
ATP5E	-0.333617	0.0506788	0.0790046	0.394918	0.231001	-1.26017
LINC01476	-0.333443	0.13088	0.176802	0.503022	0.294208	-1.26002
MIF	-0.333378	0.142243	0.189746	0.5145	0.301269	-1.25996
GALNT11	-0.333124	0.0191266	0.0342296	0.310072	0.181337	-1.25974
PKM	-0.332971	0.0442492	0.070361	0.383625	0.224439	-1.2596
SPTSSB	-0.332669	0.171441	0.222103	0.543533	0.317962	-1.25934
RANBP1	-0.332571	0.0257666	0.0442593	0.333058	0.194779	-1.25926
DDX25	-0.332229	0.00273614	0.00583046	0.205022	0.120415	-1.25896
SEC23A	-0.332193	0.0692841	0.103125	0.430368	0.25177	-1.25893
PTGES2	-0.331934	0.0223305	0.0391088	0.318222	0.186103	-1.2587
RIT2	-0.331778	0.174641	0.225615	0.546361	0.319672	-1.25856
TOMM70	-0.331611	0.0825676	0.1196	0.448429	0.262251	-1.25842
GCNT4	-0.331461	0.03529	0.057918	0.357705	0.209277	-1.25829
ROMO1	-0.33135	0.164369	0.214312	0.535636	0.313314	-1.25819
NECAB1	-0.331124	0.195762	0.248456	0.563918	0.330027	-1.25799
PSMC1	-0.330965	0.041761	0.066975	0.378329	0.221271	-1.25785
X6.Sep	-0.330879	0.00846252	0.0165532	0.263407	0.154292	-1.25778
DUSP4	-0.330495	0.202604	0.255744	0.56953	0.333074	-1.25745
OSTF1	-0.330437	0.100951	0.142	0.471696	0.276035	-1.25739
BEND6	-0.33041	0.0307838	0.0513572	0.346395	0.202669	-1.25737
LINC01547	-0.330368	0.164293	0.214229	0.535636	0.313304	-1.25733
CIDEA	-0.330237	0.06968	0.10362	0.431151	0.252147	-1.25722
ZNF385D	-0.330041	0.0109595	0.0208477	0.272767	0.160646	-1.25705
MYL6	-0.329986	0.0482171	0.0756558	0.390068	0.228264	-1.257
TBCB	-0.329888	0.0181342	0.032637	0.307804	0.18005	-1.25692
PSMB6	-0.329867	0.0940418	0.133803	0.464389	0.271585	-1.2569
PCGF1	-0.329529	0.00975775	0.0187629	0.267149	0.156593	-1.2566
ECSIT	-0.329465	0.00598845	0.0120855	0.240995	0.141093	-1.25655
ATP5F1	-0.329344	0.0348625	0.0573008	0.356813	0.208902	-1.25644
NDFIP2	-0.329327	0.175717	0.226794	0.546805	0.319784	-1.25643
SLC4A1AP	-0.329189	0.0117142	0.0221138	0.272767	0.160235	-1.25631
CAMK4	-0.329086	0.0982696	0.138906	0.469338	0.274479	-1.25622
PGM2L1	-0.328904	0.206504	0.259861	0.572831	0.335004	-1.25606
C17orf75	-0.328839	0.0456881	0.0722373	0.385895	0.225734	-1.256
NHP2	-0.328827	0.121721	0.166379	0.495955	0.290279	-1.25599
SLC25A17	-0.328808	0.00408857	0.00848336	0.218579	0.128072	-1.25598
NDUFV1	-0.328647	0.0404023	0.0650704	0.374283	0.218889	-1.25584
NDUFAB1	-0.328613	0.164577	0.214548	0.536042	0.313489	-1.25581
FBLN2	-0.328595	0.128234	0.173757	0.500304	0.292732	-1.25579
TMEM256	-0.328351	0.111683	0.154832	0.485727	0.284082	-1.25558
YDJC	-0.328218	0.0211018	0.0372325	0.315288	0.18485	-1.25546
NEU1	-0.328098	0.0192225	0.0343911	0.310935	0.181956	-1.25536
GADD45GIP1	-0.327929	0.0363875	0.0594215	0.361549	0.211794	-1.25521
SEC61B	-0.327672	0.0407625	0.0655854	0.375351	0.219622	-1.25499
LOC100507642	-0.327658	0.107592	0.149984	0.480184	0.280822	-1.25497
HAGHL	-0.32747	0.0290388	0.0489348	0.341692	0.200097	-1.25481
EIF3I	-0.327201	0.0489668	0.0766678	0.390809	0.228856	-1.25458
IER5L	-0.326907	0.0306024	0.0510859	0.345724	0.202187	-1.25432
PAFAH1B3	-0.32687	0.0463379	0.0731278	0.387077	0.22643	-1.25429
MAEL	-0.32644	0.13283	0.179015	0.505494	0.295653	-1.25392
LDHB	-0.32643	0.0823999	0.119404	0.448429	0.262316	-1.25391
TRMT10C	-0.326212	0.0959877	0.136171	0.467139	0.273324	-1.25372
LUM	-0.326202	0.160622	0.210216	0.532966	0.311807	-1.25371
ANKRD46	-0.326186	0.102091	0.143391	0.47267	0.276428	-1.25369
OAZ1	-0.325816	0.0326912	0.0541385	0.353488	0.206727	-1.25337
B9D2	-0.325568	0.0745806	0.109748	0.436413	0.255301	-1.25316
NPY5R	-0.325193	0.0671486	0.100356	0.425512	0.248892	-1.25283
GHITM	-0.325125	0.115137	0.158892	0.489771	0.286492	-1.25277
RSL24D1	-0.325046	0.158091	0.207369	0.530697	0.310413	-1.2527
NKIRAS1	-0.325041	0.0804989	0.117074	0.446659	0.261216	-1.2527
APBB1	-0.324996	0.0028914	0.00615008	0.209223	0.122358	-1.25266
ATP5J2	-0.324925	0.157694	0.206954	0.530208	0.310078	-1.2526
ACTR10	-0.32483	0.0885758	0.127045	0.456835	0.267269	-1.25252
DUSP12	-0.324477	0.0148529	0.0273664	0.29173	0.170641	-1.25221
RNF41	-0.32441	0.00519014	0.0105978	0.233983	0.136884	-1.25215
AP1AR	-0.324269	0.129317	0.174983	0.501382	0.293219	-1.25203
GSTM1	-0.324232	0.826885	0.84522	0.928967	0.543394	-1.252
WNT7A	-0.324144	0.0140564	0.02603	0.290252	0.169857	-1.25192
TMEM169	-0.32342	0.00692202	0.0138168	0.248666	0.145446	-1.25129
RPP25	-0.323264	0.0155385	0.028435	0.295738	0.173061	-1.25116
EIF4E1B	-0.323172	0.138235	0.185186	0.511213	0.299166	-1.25108
TM2D3	-0.322893	0.0412865	0.0663337	0.376107	0.219956	-1.25084
IL34	-0.322884	0.0222054	0.0389058	0.317195	0.185572	-1.25083
TMEM97	-0.322576	0.0178562	0.0321718	0.305763	0.178817	-1.25056
RPUSD2	-0.322484	0.0197391	0.0351954	0.312479	0.182765	-1.25048
CX3CR1	-0.322173	0.352775	0.407895	0.680917	0.398215	-1.25021
RNF112	-0.321941	0.00651161	0.0130871	0.24541	0.143521	-1.25001
MRPS34	-0.321908	0.109122	0.151839	0.482129	0.281959	-1.24998
MIR4458HG	-0.321523	0.112509	0.155819	0.486442	0.284482	-1.24965
CDK14	-0.321502	0.0737547	0.108724	0.435563	0.25474	-1.24963
COA3	-0.320954	0.0450281	0.0713834	0.384124	0.224792	-1.24916
CCNA1	-0.320931	0.0517917	0.0805039	0.396928	0.232132	-1.24914
MRPL48	-0.320736	0.0286161	0.048317	0.340912	0.199475	-1.24897
RETREG1	-0.320645	0.147046	0.195164	0.520144	0.304232	-1.24889
AUH	-0.320483	0.100663	0.14166	0.471543	0.275769	-1.24875
MSL3P1	-0.320178	0.0216124	0.0379939	0.316009	0.185462	-1.24848
NPTN	-0.320168	0.0627532	0.0947687	0.417272	0.244036	-1.24848
ANAPC15	-0.320028	0.021103	0.0372332	0.315288	0.18474	-1.24836
GPR158	-0.319965	0.0429813	0.0686359	0.38129	0.223134	-1.2483
MPP1	-0.319851	0.0187873	0.0337174	0.309133	0.18098	-1.2482
PRKCZ	-0.319735	0.0177382	0.0319792	0.305603	0.178723	-1.2481
METTL26	-0.319576	0.0755818	0.110989	0.437976	0.256138	-1.24796
ANAPC11	-0.319575	0.0599934	0.0911867	0.410872	0.240287	-1.24796
FLRT3	-0.319076	0.0477786	0.0750987	0.390068	0.22819	-1.24753
BBS7	-0.319045	0.0265796	0.0454211	0.334921	0.195971	-1.2475
CDKN2AIPNL	-0.318886	0.0732353	0.108082	0.434836	0.254334	-1.24737
CADPS2	-0.318824	0.0557112	0.0856482	0.403585	0.23609	-1.24731
SYT4	-0.318525	0.134459	0.180897	0.508176	0.297193	-1.24706
PEBP1	-0.318441	0.0873883	0.125535	0.454585	0.266017	-1.24698
YIF1B	-0.318393	0.0363978	0.0594326	0.361549	0.211648	-1.24694
MCEE	-0.317669	0.0202802	0.0359892	0.312751	0.183032	-1.24632
ARL6	-0.317413	0.0765079	0.112132	0.43962	0.257099	-1.24609
MRPS36	-0.317341	0.055179	0.0849531	0.403076	0.235852	-1.24603
SLC25A5	-0.31626	0.0284937	0.0481513	0.340609	0.199195	-1.2451
ZNF492.ZNF98	-0.316201	0.0681245	0.101625	0.427236	0.250059	-1.24505
MB21D2	-0.3156	0.0704594	0.10459	0.432171	0.252843	-1.24453
YWHAH	-0.315586	0.0927493	0.132235	0.46191	0.270223	-1.24452
CCDC107	-0.315087	0.0625939	0.094572	0.416578	0.243683	-1.24409
BOLA3	-0.314841	0.0345772	0.0568715	0.35619	0.208363	-1.24387
AASDHPPT	-0.314686	0.0817807	0.118644	0.448244	0.262203	-1.24374
MIR4500HG	-0.314479	0.0587942	0.0896265	0.407823	0.238649	-1.24356
UBL5	-0.314426	0.155757	0.204793	0.528623	0.309288	-1.24352
PRKRA	-0.314196	0.0194662	0.0347681	0.311118	0.182173	-1.24332
SLC26A4.AS1	-0.314001	0.132517	0.178664	0.505118	0.295492	-1.24315
GOT1	-0.313958	0.0934585	0.133055	0.462968	0.270809	-1.24311
C1QBP	-0.313668	0.147408	0.195567	0.520731	0.304686	-1.24286
PPP1CA	-0.312707	0.00894303	0.0173554	0.264204	0.154512	-1.24204
ABHD16A	-0.312655	0.0147887	0.0272546	0.291459	0.170466	-1.24199
BASP1	-0.312218	0.0158927	0.0289873	0.296335	0.173438	-1.24162
TYROBP	-0.312192	0.465474	0.516099	0.752489	0.440072	-1.24159
OCIAD2	-0.312158	0.00888429	0.0172484	0.264204	0.154745	-1.24156
SUB1	-0.312053	0.192399	0.244843	0.561283	0.328335	-1.24147
C14orf2	-0.311913	0.125475	0.170651	0.498009	0.291299	-1.24135
FLT3	-0.311754	0.117211	0.161228	0.491634	0.287519	-1.24122
NGRN	-0.311583	0.0343017	0.0564835	0.355949	0.208349	-1.24107
MMD	-0.311553	0.110778	0.15376	0.48433	0.283329	-1.24104
GGH	-0.311516	0.118949	0.16324	0.492956	0.288388	-1.24101
CCDC51	-0.311512	0.0535877	0.0829456	0.401481	0.234927	-1.24101
PLK2	-0.310866	0.0686219	0.102241	0.428402	0.250666	-1.24045
YIPF1	-0.310638	0.0130906	0.0244981	0.283348	0.165708	-1.24026
ZMAT4	-0.310608	0.0282595	0.0477965	0.339937	0.19884	-1.24023
CLEC2L	-0.310484	0.0207845	0.0367727	0.315288	0.184594	-1.24012
NECAB3	-0.310286	0.00195504	0.00425031	0.191388	0.111928	-1.23995
BNIP1	-0.310265	0.0417223	0.0669163	0.378186	0.221257	-1.23994
TCAF1P1	-0.310228	0.0595728	0.0906358	0.410051	0.239845	-1.2399
GALNT14	-0.309848	0.00734549	0.0145955	0.254764	0.149392	-1.23958
B3GALT4	-0.309726	0.0371496	0.0605095	0.364629	0.213243	-1.23947
BLVRB	-0.309659	0.0742637	0.109359	0.436151	0.255271	-1.23941
HYAL3	-0.309644	0.0578149	0.088328	0.407357	0.238231	-1.2394
PPIH	-0.309628	0.0195261	0.0348557	0.311118	0.182046	-1.23939
FBXL15	-0.309585	0.0313031	0.0521006	0.348448	0.203824	-1.23935
MT.ND4L	-0.309539	0.386721	0.440759	0.702752	0.411066	-1.23931
STOML1	-0.3095	0.0393797	0.0636166	0.371137	0.217049	-1.23928
COX4I1	-0.309446	0.0500566	0.0781492	0.393262	0.229988	-1.23923
C8orf59	-0.309168	0.0656907	0.0985103	0.422094	0.24695	-1.23899
SNAP47	-0.309138	0.00141798	0.00315339	0.180561	0.105596	-1.23897
LAMB3	-0.308457	0.105264	0.147168	0.477317	0.279145	-1.23838
STN1	-0.308386	0.0176361	0.0318245	0.304963	0.178349	-1.23832
UBE2N	-0.308239	0.0509645	0.0793994	0.39493	0.231159	-1.2382
FEN1	-0.308235	0.0543534	0.0839134	0.402056	0.235131	-1.23819
ID2	-0.308205	0.0726779	0.107372	0.434168	0.253911	-1.23817
MRPL11	-0.308191	0.104944	0.146771	0.477033	0.278979	-1.23815
ISCU	-0.308089	0.098666	0.13937	0.469435	0.274729	-1.23807
PRKCB	-0.308017	0.090995	0.130077	0.458619	0.268304	-1.238
DCTN3	-0.307981	0.033017	0.0546341	0.35504	0.207646	-1.23797
ATP6AP2	-0.307911	0.098424	0.139095	0.469435	0.27472	-1.23791
RFTN1	-0.307551	0.00770362	0.015234	0.257646	0.150806	-1.2376
TMEM240	-0.307339	0.0262005	0.0448744	0.333636	0.195687	-1.23742
PSMD14	-0.30728	0.0634575	0.0956779	0.419116	0.245136	-1.23737
MFSD5	-0.307133	0.00916466	0.0177351	0.26555	0.155511	-1.23725
PREPL	-0.307051	0.12734	0.172739	0.499064	0.291864	-1.23718
NIT2	-0.306849	0.0515866	0.0802361	0.396451	0.231853	-1.237
STARD4	-0.306812	0.0961431	0.136373	0.467139	0.273392	-1.23697
NAPB	-0.306745	0.198134	0.250998	0.565982	0.331024	-1.23691
MPG	-0.306624	0.0558332	0.0857939	0.403585	0.236092	-1.23681
PSMB7	-0.306461	0.0222125	0.0389141	0.317195	0.185502	-1.23667
UGCG	-0.306441	0.0973665	0.137846	0.468078	0.273782	-1.23665
NDUFA6	-0.306223	0.0669434	0.100082	0.424827	0.248517	-1.23647
GLRX3	-0.30619	0.0217226	0.0381486	0.316009	0.184886	-1.23644
HLA.DPA1	-0.306101	0.403032	0.456583	0.714129	0.417638	-1.23636
PSMC3	-0.306051	0.0487749	0.0764255	0.390809	0.228636	-1.23632
MRPL24	-0.306048	0.0461577	0.0728835	0.386958	0.226535	-1.23632
MAGEF1	-0.305988	0.00967699	0.0186332	0.267149	0.157448	-1.23627
TRMT112	-0.305918	0.1204	0.164881	0.494334	0.289154	-1.23621
DNAJC27	-0.305886	0.00805955	0.0158595	0.259916	0.152004	-1.23618
RTN4	-0.305822	0.0648316	0.0974161	0.420947	0.246179	-1.23612
HAGH	-0.305776	0.0636046	0.0958746	0.419447	0.245331	-1.23608
TUSC2	-0.305397	0.0237348	0.0412302	0.324661	0.189869	-1.23576
MCRS1	-0.304965	0.00246849	0.00531064	0.198883	0.116479	-1.23539
CLTB	-0.304917	0.0701489	0.104211	0.432031	0.252678	-1.23535
ENTPD3	-0.304694	0.0288725	0.0487036	0.341692	0.199955	-1.23516
TADA1	-0.304624	0.0546933	0.0843545	0.402892	0.235718	-1.2351
UAP1	-0.304459	0.0608693	0.0923713	0.412469	0.241221	-1.23496
GALE	-0.304432	0.0275996	0.0468528	0.337138	0.197233	-1.23493
ESRRA	-0.304379	0.0515838	0.0802333	0.396451	0.231927	-1.23489
FAM49B	-0.304225	0.0835795	0.120878	0.449563	0.263068	-1.23476
NDUFAF3	-0.304191	0.0195191	0.0348481	0.311118	0.182124	-1.23473
CDH7	-0.304037	0.0170958	0.0309478	0.302081	0.176722	-1.23459
CHCHD6	-0.30395	0.0743161	0.109422	0.436151	0.255125	-1.23452
SNCA	-0.303827	0.197667	0.2505	0.565455	0.330743	-1.23441
CBLN4	-0.303783	0.106938	0.149204	0.479275	0.280394	-1.23438
RRP36	-0.303753	0.0275011	0.0467154	0.337136	0.197165	-1.23435
ASB13	-0.303146	0.0192798	0.0344767	0.310935	0.182054	-1.23383
MRPS33	-0.303012	0.0985112	0.139197	0.469435	0.274855	-1.23372
PRMT1	-0.30295	0.0169529	0.0307103	0.30113	0.176108	-1.23366
SNU13	-0.3029	0.0284257	0.0480312	0.339937	0.198901	-1.23362
MED19	-0.302496	0.0549443	0.0846611	0.403076	0.235926	-1.23328
RPS19BP1	-0.302446	0.0251053	0.0432846	0.33051	0.193313	-1.23323
MAPK9	-0.302245	0.00663375	0.013317	0.246141	0.1441	-1.23306
SNRPD2	-0.302241	0.0746783	0.109873	0.436437	0.2553	-1.23306
TRAPPC2L	-0.302114	0.00670368	0.0134316	0.247056	0.144571	-1.23295
FIBP	-0.301711	0.016726	0.0303348	0.299845	0.175438	-1.23261
CKMT1A.CKMT1B.1	-0.301505	0.262463	0.31773	0.615432	0.360089	-1.23243
CALY	-0.30126	0.12702	0.172377	0.498952	0.291798	-1.23222
IFIT1	-0.301195	0.144496	0.192335	0.5173	0.302547	-1.23216
TXNL4A	-0.301069	0.0763287	0.111902	0.439195	0.256933	-1.23206
CAPNS1	-0.301057	0.0566058	0.086761	0.404284	0.236434	-1.23205
ARPC4	-0.30094	0.0506906	0.0790177	0.394918	0.230957	-1.23195
GLS2	-0.300389	0.00374673	0.00783308	0.21801	0.127991	-1.23148
FAM162B	-0.300323	0.124448	0.169521	0.497065	0.290712	-1.23142
CTSL	-0.300309	0.0729726	0.107745	0.43429	0.253982	-1.23141
RGS1	-0.300214	0.670643	0.704729	0.863093	0.504756	-1.23133
RNF175	-0.300057	0.131591	0.177619	0.503954	0.294724	-1.23119
PANX1	-0.299868	0.0482906	0.0757669	0.390068	0.228261	-1.23103
HLA.DRA	-0.299774	0.485302	0.534596	0.763536	0.446579	-1.23095
GRIA4	-0.299623	0.0541309	0.0836297	0.401804	0.235065	-1.23082
KIF17	-0.29938	0.0498495	0.077871	0.392801	0.229834	-1.23062
PSMA7	-0.299357	0.0562097	0.086293	0.403913	0.236426	-1.2306
TSPAN13	-0.299306	0.163648	0.213545	0.535556	0.313205	-1.23055
PLA2G4A	-0.299164	0.0639875	0.0963544	0.419765	0.245555	-1.23043
RUVBL2	-0.298875	0.0232252	0.0404722	0.322697	0.189053	-1.23019
ELOB	-0.298652	0.0545484	0.0841564	0.402762	0.235569	-1.22999
THAP11	-0.298462	0.0108693	0.0206958	0.272767	0.160387	-1.22983
C8orf4	-0.298355	0.118403	0.1626	0.492813	0.288386	-1.22974
SEMA3E	-0.298283	0.181091	0.232693	0.551284	0.322403	-1.22968
ATP5G3	-0.298204	0.0671271	0.100322	0.425512	0.24896	-1.22961
APEH	-0.298107	0.0168948	0.0306075	0.30097	0.176014	-1.22953
NELL2	-0.298043	0.124933	0.170058	0.497343	0.29102	-1.22948
GNL2	-0.297931	0.0209902	0.0370751	0.315288	0.184971	-1.22938
MRPL9	-0.297684	0.0541831	0.0837063	0.401807	0.235037	-1.22917
LRRN3	-0.297578	0.0262693	0.0449655	0.333636	0.195352	-1.22908
DUSP6	-0.297281	0.162329	0.212066	0.534635	0.31267	-1.22883
ATP5O	-0.296893	0.0558162	0.0857676	0.403585	0.236099	-1.2285
TMEM205	-0.296775	0.02216	0.0388258	0.317195	0.185734	-1.2284
CAP2	-0.29666	0.110381	0.153287	0.484111	0.283163	-1.2283
ARPC1A	-0.29649	0.00497667	0.0101898	0.229012	0.134387	-1.22815
LYRM9	-0.296282	0.0758639	0.111328	0.43894	0.256702	-1.22798
ZWILCH	-0.296073	0.113403	0.156871	0.487943	0.285442	-1.2278
FAM19A2	-0.296065	0.124374	0.169439	0.497065	0.290695	-1.22779
TSNAX	-0.296039	0.127328	0.172724	0.499064	0.291899	-1.22777
MEAF6	-0.296003	0.0696215	0.103545	0.431099	0.252116	-1.22774
ARMC6	-0.296001	0.0113823	0.0215567	0.272767	0.159901	-1.22774
ASNSD1	-0.296001	0.0714104	0.105752	0.433031	0.253246	-1.22774
KIF22	-0.295908	0.0103339	0.0197832	0.269329	0.157669	-1.22766
KPNA2	-0.295671	0.0146202	0.0269612	0.291459	0.170864	-1.22746
APBA2	-0.295494	0.000602683	0.00145865	0.163659	0.101447	-1.2273
DDX28	-0.295469	0.0462095	0.072958	0.387014	0.226334	-1.22728
PLCL2	-0.295404	0.0806965	0.117329	0.447143	0.261499	-1.22723
TMEM126B	-0.295062	0.114804	0.158501	0.489745	0.286612	-1.22694
SCOC	-0.294994	0.218736	0.272644	0.58215	0.340531	-1.22688
PYM1	-0.294741	0.0305618	0.05103	0.345514	0.202162	-1.22666
APBB3	-0.294454	0.00242923	0.00522988	0.197907	0.116593	-1.22642
KCNV1	-0.294119	0.0578801	0.088424	0.407529	0.238332	-1.22614
FGF13	-0.29407	0.0327262	0.0541896	0.353656	0.206825	-1.22609
ISOC2	-0.293883	0.0766227	0.112272	0.43967	0.257129	-1.22594
CNIH3	-0.293726	0.0588877	0.089748	0.407823	0.238504	-1.2258
WSB2	-0.293604	0.0203075	0.0360313	0.312751	0.182904	-1.2257
MRPS11	-0.293233	0.00748396	0.0148302	0.255765	0.150095	-1.22538
HSBP1	-0.292846	0.0302455	0.0505978	0.345126	0.201925	-1.22505
BTBD10	-0.292826	0.0719279	0.10639	0.433058	0.253504	-1.22504
LYSMD2	-0.292759	0.105945	0.147996	0.478015	0.279739	-1.22498
AP3M2	-0.292543	0.0820171	0.118934	0.448429	0.262488	-1.2248
CALM1..includes.others..1	-0.292309	0.0389431	0.0629967	0.369966	0.216386	-1.2246
PPP1R14C	-0.292261	0.12363	0.16856	0.496785	0.290718	-1.22456
TMEM125	-0.292077	0.211148	0.264711	0.57561	0.336774	-1.2244
C9orf24	-0.291917	0.0707409	0.104944	0.432464	0.252948	-1.22427
SLC25A46	-0.291501	0.142465	0.189989	0.5145	0.301126	-1.22391
HTR2A	-0.291248	0.0632728	0.0954487	0.418686	0.244857	-1.2237
AIMP2	-0.291218	0.0270692	0.0461087	0.336527	0.196953	-1.22367
VCPKMT	-0.291133	0.143759	0.19151	0.51641	0.302008	-1.2236
LINC00839	-0.2911	0.147872	0.196088	0.521079	0.304738	-1.22357
NUDT12	-0.291053	0.0788064	0.114978	0.442668	0.258882	-1.22353
FRZB	-0.291004	0.15307	0.20184	0.5273	0.308376	-1.22349
ETHE1	-0.2909	0.0650861	0.0977364	0.42162	0.246605	-1.2234
POLR2B	-0.290729	0.106028	0.1481	0.478015	0.27961	-1.22326
VBP1	-0.290682	0.131713	0.177755	0.504032	0.294769	-1.22322
FHL2	-0.290558	0.00911485	0.0176446	0.26555	0.155725	-1.22311
HIST1H2BD	-0.290519	0.207173	0.260581	0.573161	0.335241	-1.22308
RPS6KA4	-0.29029	0.0501676	0.0783073	0.393488	0.23012	-1.22289
PYGM	-0.290268	0.255842	0.31098	0.609504	0.35646	-1.22287
COQ10A	-0.290258	0.0122362	0.0230008	0.276846	0.161905	-1.22286
BCDIN3D	-0.29018	0.00605822	0.0122325	0.242118	0.141793	-1.22279
MAPK6	-0.289846	0.0712693	0.105576	0.432944	0.253195	-1.22251
OLR1	-0.289792	0.292627	0.34829	0.638382	0.373351	-1.22246
RFPL1S	-0.28961	0.0746316	0.109818	0.436437	0.255246	-1.22231
CHMP3	-0.289607	0.012643	0.0237195	0.279926	0.163707	-1.22231
C14orf119	-0.289454	0.0386803	0.0626136	0.368998	0.215798	-1.22218
IFI27L1	-0.289412	0.135974	0.182593	0.509488	0.298053	-1.22214
CCT8	-0.288974	0.119199	0.163518	0.492956	0.288566	-1.22177
PNMA2	-0.2889	0.077352	0.113208	0.440262	0.25775	-1.22171
DCTN2	-0.288881	0.0133246	0.0248599	0.284926	0.166631	-1.22169
JUNB	-0.288686	0.294984	0.350677	0.640415	0.374529	-1.22153
ADAMTS8	-0.288373	0.0119606	0.0225135	0.273583	0.159997	-1.22126
PJA1	-0.288129	0.135985	0.182605	0.509488	0.298014	-1.22106
BZW2	-0.288012	0.0146514	0.027015	0.291459	0.170806	-1.22096
RANBP6	-0.287636	0.103658	0.145232	0.47469	0.277609	-1.22064
FGF12	-0.287631	0.115997	0.159887	0.490883	0.287142	-1.22063
YEATS4	-0.287454	0.203389	0.256597	0.570022	0.333384	-1.22048
CCT6A	-0.287312	0.0948411	0.134806	0.466116	0.272601	-1.22036
PHB2	-0.287211	0.0198657	0.0353831	0.312751	0.183155	-1.22028
PAH	-0.287136	0.0789026	0.115093	0.442683	0.258925	-1.22022
FAM102B	-0.286962	0.0475066	0.0747363	0.389323	0.227684	-1.22007
PPP1R35	-0.28658	0.150307	0.198783	0.524037	0.306468	-1.21974
ZNF180	-0.28649	0.00329165	0.00697156	0.214661	0.126345	-1.21967
LAMP5	-0.286304	0.184306	0.236229	0.554401	0.324265	-1.21951
EDN3	-0.286083	0.145229	0.193125	0.517854	0.302852	-1.21933
TMEM60	-0.28587	0.0801548	0.116623	0.445355	0.260496	-1.21914
HTR5A.AS1	-0.285744	0.13646	0.183131	0.509714	0.298155	-1.21904
LOC403312	-0.285485	0.0491221	0.0768804	0.390809	0.228736	-1.21882
UBL4A	-0.285427	0.00563156	0.0114524	0.237835	0.139091	-1.21877
PNMA3	-0.285321	0.0192169	0.0343829	0.310935	0.18203	-1.21868
OLA1	-0.285258	0.156622	0.205745	0.529341	0.309691	-1.21863
KCNJ14	-0.285213	0.272294	0.327587	0.622938	0.364308	-1.21859
NARS	-0.28518	0.11978	0.164201	0.493453	0.288582	-1.21856
STK26	-0.284865	0.123186	0.168057	0.496785	0.290652	-1.2183
AP1S2	-0.284581	0.152272	0.200956	0.526276	0.307778	-1.21806
EPHA5	-0.284306	0.145323	0.19323	0.518035	0.302958	-1.21782
PSMC2	-0.284039	0.0774275	0.113296	0.440262	0.257589	-1.2176
GLOD4	-0.283841	0.0767985	0.112514	0.43967	0.25725	-1.21743
PTPA	-0.28373	0.0211628	0.0373291	0.315327	0.184429	-1.21734
DHFR	-0.283465	0.167501	0.217803	0.538757	0.315077	-1.21711
NTN4	-0.283224	0.0241019	0.0417845	0.326294	0.190909	-1.21691
MRPS18A	-0.283102	0.0454143	0.0718701	0.385357	0.225365	-1.21681
MRTO4	-0.283091	0.0689926	0.102743	0.42943	0.25114	-1.2168
TBPL1	-0.282705	0.043839	0.0697991	0.382568	0.223787	-1.21647
MPC2	-0.282654	0.150728	0.199233	0.524401	0.306697	-1.21643
BRF2	-0.282381	0.0424032	0.0678379	0.379604	0.222048	-1.2162
CYB561	-0.282281	0.0328525	0.0543801	0.354474	0.207358	-1.21612
TRAPPC3	-0.282106	0.0720525	0.106558	0.433058	0.25346	-1.21597
NRBF2	-0.282103	0.0696601	0.103588	0.431148	0.252145	-1.21597
QPCTL	-0.281998	0.0425206	0.0680133	0.379902	0.222175	-1.21588
SLC25A3	-0.281918	0.0113996	0.0215884	0.272767	0.159845	-1.21581
GPR21	-0.281882	0.0645692	0.0970903	0.42059	0.246043	-1.21578
EID1	-0.281623	0.213914	0.267592	0.578508	0.338324	-1.21556
CABP7	-0.281566	0.110549	0.153468	0.484111	0.283175	-1.21551
SLC25A11	-0.281513	0.0147051	0.0271186	0.291459	0.170665	-1.21547
RNF8	-0.281312	0.0549708	0.0846956	0.403076	0.23578	-1.2153
NT5M	-0.281221	0.0360972	0.0590253	0.36088	0.211121	-1.21522
PSMB2	-0.281133	0.0102325	0.0196155	0.269329	0.157879	-1.21515
COMMD3	-0.28111	0.102917	0.144364	0.473457	0.276926	-1.21513
IARS	-0.281007	0.0539753	0.0834254	0.401745	0.23514	-1.21504
RNASEH1.AS1	-0.280913	0.147149	0.195282	0.520329	0.3043	-1.21496
PTENP1	-0.280819	0.0751215	0.110411	0.437423	0.25582	-1.21488
COPS5	-0.280804	0.0586825	0.0894774	0.407808	0.238564	-1.21487
NDUFA5	-0.28057	0.220418	0.274384	0.583369	0.341185	-1.21467
DNM1L	-0.280468	0.072068	0.106569	0.433058	0.253412	-1.21459
CCDC43	-0.279639	0.147627	0.195827	0.520731	0.304682	-1.21389
PTGFR	-0.2796	0.177625	0.228867	0.548147	0.320596	-1.21386
ATP2B1	-0.279564	0.156185	0.205269	0.529302	0.309548	-1.21383
NMRAL1	-0.279429	0.0669254	0.100064	0.424827	0.248546	-1.21371
MRPL2	-0.279351	0.00588543	0.0118949	0.239171	0.139872	-1.21365
AMN1	-0.27935	0.0602287	0.091509	0.410956	0.240513	-1.21365
DOC2A	-0.279347	0.0338696	0.0558546	0.355674	0.208105	-1.21365
ATP6V1A	-0.279261	0.192648	0.245093	0.561472	0.328399	-1.21357
MRPS28	-0.279175	0.107915	0.150351	0.480586	0.281057	-1.2135
CCT3	-0.279168	0.051969	0.0807455	0.397099	0.232253	-1.2135
FAM19A1	-0.279058	0.0890636	0.12764	0.457023	0.267277	-1.2134
NFU1	-0.278863	0.139683	0.186814	0.512839	0.300009	-1.21324
VILL	-0.278844	0.0835261	0.120809	0.449563	0.263058	-1.21322
SSBP4	-0.278486	0.0840952	0.121499	0.450091	0.263223	-1.21292
CCT7	-0.278439	0.097174	0.137612	0.468078	0.273919	-1.21288
R3HCC1	-0.278413	0.0504119	0.078649	0.394493	0.230708	-1.21286
TBRG4	-0.278339	0.00447453	0.0092082	0.224522	0.13215	-1.2128
BORCS8	-0.278208	0.128327	0.173867	0.500304	0.292797	-1.21269
SCAMP1	-0.278112	0.157529	0.206787	0.529976	0.309941	-1.21261
POLR2C	-0.277988	0.0164077	0.0298398	0.297814	0.174184	-1.2125
PIM3	-0.277968	0.126501	0.171807	0.498775	0.291742	-1.21249
HPCA	-0.277886	0.0213447	0.0376218	0.315494	0.184531	-1.21242
LMO2	-0.277765	0.154812	0.203774	0.528515	0.309126	-1.21231
GRIK1	-0.27762	0.0288901	0.0487305	0.341692	0.199864	-1.21219
DNAJC12	-0.277598	0.135513	0.182068	0.508899	0.297615	-1.21217
KNSTRN	-0.277362	0.0366314	0.0597598	0.361549	0.211609	-1.21198
LGALS1	-0.276948	0.0660959	0.0990322	0.422549	0.247116	-1.21163
NSG1	-0.276829	0.111895	0.155092	0.486	0.284238	-1.21153
SNORA73B	-0.276424	0.624413	0.662988	0.840607	0.491605	-1.21119
PTRHD1	-0.276383	0.04496	0.0712812	0.384124	0.224905	-1.21115
PSMG2	-0.276261	0.0998887	0.140779	0.470698	0.275372	-1.21105
MRPL32	-0.276242	0.0586473	0.0894374	0.407808	0.238692	-1.21104
GUK1	-0.276039	0.0783209	0.114391	0.441264	0.258061	-1.21087
NR4A2	-0.276036	0.202883	0.256047	0.569762	0.333254	-1.21086
ABHD10	-0.276015	0.0987224	0.139436	0.469435	0.27466	-1.21085
EGFL7	-0.275952	0.0849462	0.122565	0.451697	0.264336	-1.21079
WNT16	-0.275756	0.17652	0.227669	0.547792	0.320406	-1.21063
TSSC4	-0.27561	0.102175	0.143483	0.472863	0.276541	-1.21051
CREG2	-0.275404	0.103792	0.145399	0.475063	0.277863	-1.21033
DPCD	-0.275393	0.131513	0.177522	0.503838	0.294682	-1.21032
C15orf61	-0.275243	0.0238124	0.0413378	0.324957	0.190042	-1.2102
COX7A2L	-0.275219	0.123439	0.168335	0.496785	0.290638	-1.21018
PPP4R4	-0.275113	0.105252	0.14715	0.477317	0.279242	-1.21009
MRM3	-0.274755	0.0387056	0.0626543	0.369082	0.215847	-1.20979
MTX1	-0.274746	0.00547965	0.0111618	0.237315	0.139304	-1.20978
ZNF821	-0.274462	0.0549517	0.0846714	0.403076	0.235874	-1.20954
DDX1	-0.27431	0.0894112	0.128084	0.457157	0.267585	-1.20942
PARD6A	-0.27427	0.0344314	0.0566575	0.355949	0.20833	-1.20938
LRRC40	-0.274128	0.107221	0.149554	0.479275	0.280339	-1.20926
PEX11G	-0.2739	0.259976	0.31514	0.613498	0.358853	-1.20907
ACSL4	-0.273753	0.149652	0.198061	0.523124	0.305935	-1.20895
TIPRL	-0.273541	0.122448	0.167199	0.496334	0.290278	-1.20877
DSCC1	-0.27351	0.283163	0.33866	0.631651	0.369403	-1.20875
BYSL	-0.273227	0.0339167	0.055925	0.355674	0.208176	-1.20851
NOS2	-0.273164	0.0136025	0.0253044	0.286674	0.167814	-1.20846
CXCR4	-0.27292	0.221565	0.275579	0.583954	0.341628	-1.20825
UQCRC2	-0.272706	0.0383562	0.0621642	0.368371	0.215436	-1.20807
C9orf16	-0.272633	0.0776865	0.113612	0.440848	0.257875	-1.20801
NNMT	-0.272596	0.252175	0.307288	0.606212	0.354526	-1.20798
HTRA2	-0.272527	0.0142648	0.0264027	0.291459	0.171055	-1.20792
GSTM5	-0.272176	0.484236	0.533588	0.763271	0.446378	-1.20763
BECN1	-0.272168	0.07111	0.105398	0.432852	0.253141	-1.20762
SSTR2	-0.271894	0.0472586	0.0744015	0.388669	0.227431	-1.20739
SNHG11	-0.2718	0.0972607	0.137725	0.468078	0.273875	-1.20731
SERP2	-0.270756	0.0836926	0.121027	0.449731	0.263039	-1.20644
PART1	-0.270711	0.035023	0.0575383	0.357087	0.208832	-1.2064
RAB12	-0.270688	0.114853	0.158561	0.489745	0.286593	-1.20638
ADPRHL2	-0.270585	0.0403451	0.064971	0.374104	0.218916	-1.2063
RABAC1	-0.27056	0.133105	0.179335	0.506035	0.296001	-1.20628
NSUN5	-0.27035	0.0359092	0.0587678	0.360597	0.210942	-1.2061
COQ10B	-0.270117	0.0876147	0.125804	0.454894	0.266032	-1.20591
AIFM1	-0.269949	0.0331215	0.0547839	0.355332	0.207827	-1.20577
C10orf88	-0.269777	0.0311402	0.0518604	0.347733	0.203471	-1.20562
PRKCQ.AS1	-0.269713	0.113444	0.156928	0.487943	0.285417	-1.20557
KLHL13	-0.269557	0.0295047	0.0495513	0.342851	0.200902	-1.20544
MTX2	-0.269527	0.130595	0.176462	0.50281	0.294123	-1.20541
IDH3A	-0.269382	0.0887059	0.127204	0.456869	0.267187	-1.20529
GLA	-0.269254	0.0414003	0.0664863	0.376819	0.220372	-1.20518
ZC3H15	-0.269226	0.109223	0.151951	0.482264	0.282038	-1.20516
ELP6	-0.269219	0.0488694	0.0765394	0.390809	0.228893	-1.20516
ARPP19	-0.269173	0.122165	0.166851	0.495955	0.290294	-1.20512
RNASEH1	-0.269161	0.0522696	0.0811805	0.397556	0.232681	-1.20511
VPS35	-0.269082	0.105648	0.147629	0.478015	0.27963	-1.20504
ZNF223	-0.269077	0.108453	0.15104	0.481324	0.281503	-1.20504
MTCH1	-0.268832	0.068502	0.102091	0.428247	0.250448	-1.20483
FREM3	-0.268812	0.321295	0.376905	0.658025	0.384861	-1.20481
FAM96B	-0.268711	0.136498	0.183177	0.509714	0.29811	-1.20473
RITA1	-0.268701	0.00434336	0.00895692	0.222873	0.130852	-1.20472
MC4R	-0.268628	0.367765	0.422522	0.690912	0.40406	-1.20466
MRPL57	-0.268586	0.0380144	0.0616885	0.367263	0.214794	-1.20463
EPHX4	-0.268451	0.126355	0.171644	0.498775	0.291771	-1.20451
MRPS22	-0.26842	0.0549433	0.0846604	0.403076	0.236005	-1.20449
SCAND1	-0.268293	0.166105	0.216241	0.537577	0.314438	-1.20438
DHPS	-0.268168	0.0100011	0.0191909	0.267826	0.156631	-1.20428
SUMO1	-0.267557	0.183935	0.235803	0.553873	0.323954	-1.20377
MRPS9	-0.267427	0.0768259	0.112547	0.43967	0.257179	-1.20366
ARPC3	-0.267318	0.0988663	0.139606	0.469435	0.274596	-1.20357
ABHD12B	-0.267251	0.148847	0.197147	0.522223	0.305451	-1.20351
UCHL3	-0.2672	0.0497751	0.0777723	0.392801	0.229876	-1.20347
SYNDIG1	-0.267109	0.004168	0.00863178	0.219116	0.128642	-1.20339
ATAD1	-0.267052	0.163492	0.21337	0.535319	0.313118	-1.20335
ADSS	-0.266968	0.173116	0.223936	0.545492	0.319015	-1.20328
PUF60	-0.266878	0.0377121	0.0612578	0.365968	0.214026	-1.2032
TXN	-0.266786	0.184574	0.236522	0.554401	0.324394	-1.20312
GPCPD1	-0.266751	0.0243945	0.0422173	0.32797	0.19181	-1.2031
GUCY1B3	-0.266738	0.150366	0.19884	0.524089	0.306498	-1.20308
TXNDC9	-0.266586	0.144523	0.192361	0.5173	0.302528	-1.20296
HAPLN1	-0.266543	0.190551	0.242882	0.559515	0.32727	-1.20292
SENP3	-0.266423	0.058868	0.0897204	0.407823	0.238586	-1.20282
UBB	-0.266417	0.224298	0.278447	0.585931	0.342677	-1.20282
RRP9	-0.266304	0.0987039	0.139413	0.469435	0.27468	-1.20272
GLP2R	-0.266264	0.414209	0.467386	0.722633	0.422768	-1.20269
VPS11	-0.266262	0.00187246	0.00408463	0.189281	0.110792	-1.20269
MMADHC	-0.266241	0.136447	0.183116	0.509714	0.29819	-1.20267
GLCE	-0.266232	0.128422	0.173985	0.500304	0.292753	-1.20266
ACTR6	-0.266222	0.209106	0.262575	0.573993	0.335684	-1.20265
OXSM	-0.266216	0.0564199	0.0865436	0.404239	0.236475	-1.20265
ALDOC	-0.266084	0.0429535	0.0685986	0.38129	0.223191	-1.20254
THOC7	-0.266074	0.0408395	0.0656938	0.375694	0.219714	-1.20253
TRIAP1	-0.266008	0.191278	0.243626	0.560408	0.327783	-1.20248
F8	-0.265909	0.0806334	0.117244	0.447064	0.261453	-1.20239
LINC01102	-0.265898	0.0347112	0.0570868	0.356643	0.208589	-1.20238
NTMT1	-0.265835	0.0686425	0.102276	0.428402	0.250675	-1.20233
UFC1	-0.265564	0.0964174	0.13671	0.467139	0.273326	-1.20211
NUDT14	-0.265388	0.135063	0.181576	0.508647	0.297468	-1.20196
THAP7	-0.265387	0.0562233	0.0863047	0.403913	0.236378	-1.20196
CDK7	-0.265254	0.0921161	0.131478	0.461034	0.269623	-1.20185
CD200	-0.265243	0.135715	0.182304	0.509045	0.297762	-1.20184
TNNT1	-0.265052	0.213359	0.267007	0.577961	0.338004	-1.20168
COL3A1	-0.264887	0.490829	0.539738	0.767142	0.448663	-1.20154
ZSCAN16.AS1	-0.264742	0.199819	0.252792	0.56707	0.331671	-1.20142
DNPH1	-0.264644	0.208889	0.262357	0.573955	0.335722	-1.20134
MCTP2	-0.264494	0.0443928	0.0705295	0.383625	0.2248	-1.20121
HSDL1	-0.264489	0.0931382	0.132694	0.4625	0.27048	-1.20121
MAGED2	-0.264307	0.0615509	0.0932314	0.414761	0.242688	-1.20106
TMEM208	-0.264187	0.0185483	0.0333156	0.307804	0.18025	-1.20096
ATP6V0E2	-0.264116	0.0229483	0.0400428	0.322055	0.188345	-1.2009
KCNF1	-0.263956	0.0831131	0.120313	0.449563	0.263104	-1.20077
CAVIN3	-0.263915	0.152794	0.20155	0.526902	0.308166	-1.20073
DGAT2	-0.263821	0.169378	0.219833	0.54072	0.316383	-1.20065
CXCL14	-0.2634	0.0569741	0.0872304	0.405521	0.237158	-1.2003
NAPA	-0.263278	0.0439675	0.0699682	0.38282	0.223888	-1.2002
SUMO3	-0.263148	0.100507	0.141492	0.471443	0.275772	-1.20009
CHN2	-0.263035	0.0565153	0.0866575	0.404239	0.236469	-1.2
KYAT3	-0.263001	0.123349	0.16824	0.496785	0.290721	-1.19997
PSMD10	-0.262942	0.128093	0.173586	0.500265	0.292566	-1.19992
RNF14	-0.262831	0.102042	0.143331	0.472605	0.276444	-1.19983
JTB	-0.262822	0.0602616	0.0915525	0.410956	0.24055	-1.19982
ACTR1A	-0.262725	0.00632303	0.012724	0.242336	0.141833	-1.19974
THYN1	-0.262424	0.129569	0.175284	0.501523	0.293302	-1.19949
TMEM126A	-0.262331	0.116232	0.160163	0.490892	0.287129	-1.19942
RDH11	-0.261729	0.0702252	0.104309	0.43208	0.25269	-1.19891
HSD17B8	-0.261461	0.151914	0.200552	0.525908	0.307563	-1.19869
GPX1	-0.261248	0.176892	0.228064	0.547888	0.32063	-1.19852
HAX1	-0.261215	0.102307	0.143639	0.472972	0.276645	-1.19849
GDAP1L1	-0.261065	0.0137394	0.0255136	0.287214	0.167969	-1.19836
INPP5F	-0.261063	0.20502	0.258307	0.572004	0.334591	-1.19836
CCNE1	-0.260964	0.0472084	0.0743235	0.388669	0.227363	-1.19828
RBP4	-0.260867	0.195	0.247648	0.563772	0.329706	-1.1982
SLC25A15	-0.260739	0.0108555	0.0206724	0.272767	0.160358	-1.19809
ENOPH1	-0.260654	0.117193	0.161203	0.491634	0.2876	-1.19802
TGFBI	-0.26044	0.424323	0.477084	0.729234	0.426561	-1.19784
G3BP2	-0.260124	0.18535	0.237366	0.554401	0.324295	-1.19758
TRIP13	-0.259962	0.181691	0.233354	0.551509	0.322605	-1.19745
DLG3	-0.259857	0.0856533	0.123427	0.452144	0.264443	-1.19736
ANAPC13	-0.259718	0.0210446	0.0371428	0.315288	0.185082	-1.19725
CDC42	-0.259443	0.136737	0.183479	0.509885	0.298244	-1.19702
CYCS	-0.259339	0.179108	0.230491	0.549372	0.321376	-1.19693
MT.RNR1	-0.259253	0.618007	0.65721	0.837909	0.490045	-1.19686
SPOCK3	-0.259003	0.183748	0.23561	0.55367	0.323798	-1.19665
CHRM2	-0.25898	0.0930169	0.132546	0.462216	0.270314	-1.19663
SPIN2A.SPIN2B	-0.258961	0.162151	0.211887	0.534573	0.312632	-1.19662
LIG4	-0.258925	0.110609	0.153551	0.48414	0.283136	-1.19659
CLSPN	-0.258903	0.222174	0.276191	0.584172	0.341658	-1.19657
SLC2A13	-0.258784	0.215527	0.269259	0.580309	0.339377	-1.19647
CDPF1	-0.258652	0.0816988	0.118552	0.448244	0.262143	-1.19636
OXR1	-0.258553	0.222349	0.276381	0.584355	0.341789	-1.19628
DOLK	-0.258368	0.0299924	0.0502623	0.344225	0.201376	-1.19612
NIPA2	-0.258299	0.0692378	0.10306	0.430363	0.251686	-1.19607
TBC1D9	-0.257991	0.0574194	0.0878096	0.406313	0.237621	-1.19581
FH	-0.257641	0.112042	0.155276	0.486054	0.284255	-1.19552
PGRMC1	-0.257619	0.195253	0.24793	0.563887	0.329811	-1.1955
RAB11A	-0.256959	0.132345	0.178478	0.505052	0.295365	-1.19496
NDUFA7	-0.25695	0.194044	0.24665	0.562973	0.329239	-1.19495
HIST1H2BK	-0.256784	0.292656	0.348325	0.638382	0.37334	-1.19481
CXXC5	-0.25665	0.00112347	0.00255764	0.167776	0.0995793	-1.1947
CCDC25	-0.256521	0.0740932	0.109145	0.436143	0.255066	-1.19459
S100A6	-0.256515	0.223615	0.277716	0.585033	0.34214	-1.19459
INSM2	-0.256458	0.0179531	0.032325	0.306162	0.179179	-1.19454
NDUFB11	-0.256422	0.109914	0.152736	0.483104	0.28253	-1.19451
CIDECP	-0.256343	0.0294087	0.0494257	0.342851	0.200893	-1.19445
DUT	-0.255992	0.163409	0.213281	0.535319	0.313213	-1.19416
NME2	-0.255898	0.190447	0.242783	0.559515	0.327353	-1.19408
NANS	-0.255874	0.0402674	0.0648633	0.374019	0.218735	-1.19406
ATP5C1	-0.255762	0.0582262	0.0888665	0.40754	0.238419	-1.19397
ATP6V0D1	-0.255534	0.0400071	0.0644933	0.372967	0.218483	-1.19378
ZNF48	-0.255515	0.02155	0.0379076	0.316009	0.185374	-1.19376
EXOSC4	-0.255331	0.0740681	0.10911	0.436127	0.255057	-1.19361
HDGFL3	-0.255302	0.118425	0.162621	0.492813	0.288234	-1.19359
PPA2	-0.255246	0.0101886	0.0195416	0.269329	0.158066	-1.19354
GATC	-0.255113	0.00759282	0.0150179	0.256707	0.150128	-1.19343
TMEM187	-0.255106	0.193973	0.246586	0.562973	0.329316	-1.19342
CNPY2	-0.255004	0.0397092	0.0640632	0.372649	0.217933	-1.19334
ATF4	-0.254981	0.139488	0.186586	0.51277	0.299879	-1.19332
TRAPPC13	-0.254955	0.111329	0.154426	0.48509	0.283721	-1.1933
PDP1	-0.254903	0.218018	0.271908	0.582059	0.340448	-1.19326
POPDC3	-0.254889	0.0831391	0.120345	0.449563	0.263034	-1.19324
DNAJC28	-0.254772	0.0970556	0.137464	0.468078	0.273891	-1.19315
EIF5A	-0.254621	0.0424243	0.067878	0.379604	0.222001	-1.19302
RGS2	-0.2545	0.167263	0.217529	0.538366	0.314848	-1.19292
ITPKA	-0.2544	0.0742089	0.109287	0.436151	0.25525	-1.19284
C19orf48	-0.254393	0.153434	0.202244	0.527421	0.308588	-1.19283
LRPAP1	-0.254287	0.0169972	0.0307842	0.30143	0.176283	-1.19275
NDUFA9	-0.254208	0.0512225	0.0797487	0.39587	0.231513	-1.19268
MMAB	-0.254133	0.0721184	0.106636	0.433081	0.253275	-1.19262
ITGB1BP1	-0.253984	0.00588425	0.0118936	0.239171	0.140261	-1.1925
DNAJC8	-0.253902	0.0893905	0.128054	0.457157	0.267661	-1.19243
SLC25A25	-0.253804	0.0184113	0.0331016	0.307804	0.18114	-1.19235
ARMCX1	-0.253636	0.0964583	0.136762	0.467139	0.273228	-1.19221
DYNLRB1	-0.253616	0.217413	0.271247	0.581805	0.340301	-1.19219
TBRG1	-0.253458	0.0173028	0.0312909	0.303191	0.177312	-1.19206
QPCT	-0.253422	0.18708	0.239229	0.555589	0.32493	-1.19203
C1orf74	-0.253408	0.0994842	0.140329	0.470372	0.275088	-1.19202
PTDSS1	-0.253181	0.0390182	0.0631106	0.369966	0.216594	-1.19183
SLC13A5	-0.253042	0.429484	0.482028	0.732457	0.428393	-1.19172
ACOT7	-0.252786	0.0245593	0.042452	0.328165	0.192018	-1.19151
RRM1	-0.252735	0.0700383	0.104069	0.432031	0.252787	-1.19146
SNCB	-0.252565	0.0471532	0.0742441	0.38865	0.227291	-1.19132
PCSK1N	-0.252475	0.394412	0.448109	0.707718	0.413889	-1.19125
C18orf21	-0.252422	0.0227946	0.0398095	0.321207	0.187899	-1.1912
PIGBOS1	-0.252366	0.118494	0.162702	0.492821	0.288252	-1.19116
PPP2R2B	-0.252364	0.0233165	0.0406013	0.32274	0.188789	-1.19116
ENPP6	-0.252202	0.0509646	0.0793994	0.39493	0.231076	-1.19102
MICU3	-0.25206	0.250874	0.305989	0.605595	0.354232	-1.19091
CASD1	-0.252003	0.167916	0.218249	0.539196	0.315386	-1.19086
OCIAD1	-0.251977	0.0520407	0.0808498	0.397226	0.232306	-1.19084
PEX16	-0.251528	0.0770831	0.112876	0.439931	0.257281	-1.19047
COPE	-0.251503	0.0584071	0.0891323	0.40754	0.23866	-1.19045
VPS25	-0.251425	0.10709	0.149395	0.479275	0.280365	-1.19038
WDR47	-0.251408	0.14674	0.194809	0.519764	0.303969	-1.19037
RDH14	-0.251192	0.178924	0.230313	0.549372	0.321349	-1.19019
CNST	-0.251157	0.125888	0.171111	0.4985	0.291534	-1.19016
PEPD	-0.251132	0.0397327	0.0640964	0.372686	0.217955	-1.19014
CLP1	-0.251117	0.131096	0.177041	0.503236	0.294305	-1.19013
STK32C	-0.251059	0.0778504	0.113815	0.440848	0.257976	-1.19008
NCALD	-0.250825	0.154217	0.203106	0.528327	0.308977	-1.18989
UBASH3B	-0.250783	0.039019	0.063112	0.369966	0.216416	-1.18985
DCTPP1	-0.250769	0.0711048	0.105389	0.432852	0.253271	-1.18984
MICU1	-0.25067	0.025352	0.0436456	0.331668	0.193967	-1.18976
TMEM261	-0.250666	0.0641028	0.0964973	0.419845	0.245534	-1.18976
GAREM2	-0.250652	0.27974	0.335125	0.629374	0.368213	-1.18974
CCT4	-0.250471	0.0979332	0.138501	0.469065	0.274413	-1.1896
E2F1	-0.250374	0.0542462	0.0837864	0.401807	0.235099	-1.18952
SERTM1	-0.250283	0.24091	0.295823	0.599009	0.350389	-1.18944
ERLEC1	-0.250277	0.1422	0.189699	0.5145	0.301253	-1.18944
MINOS1.NBL1.NBL1	-0.250275	0.172498	0.223242	0.545042	0.318753	-1.18943
NXPH1	-0.25025	0.0613569	0.092985	0.414279	0.242279	-1.18941
ATP5B	-0.250166	0.0374515	0.0609043	0.365525	0.213801	-1.18934
SEMA3C	-0.249877	0.167153	0.217401	0.538146	0.314719	-1.18911
MZT2B	-0.249802	0.25187	0.306988	0.605961	0.35438	-1.18904
MRPS18C	-0.249603	0.08507	0.122711	0.451697	0.2643	-1.18888
CDH12	-0.249477	0.0655984	0.0983812	0.421972	0.246778	-1.18878
FAM131B	-0.248997	0.00676149	0.0135407	0.247575	0.144787	-1.18838
DCLK1	-0.248962	0.162955	0.21275	0.534847	0.312828	-1.18835
NDST4	-0.24889	0.118037	0.16215	0.492411	0.288026	-1.18829
NDEL1	-0.248757	0.0498681	0.0778959	0.392801	0.229741	-1.18818
SV2B	-0.248741	0.122033	0.166715	0.495955	0.290242	-1.18817
CXorf56	-0.248735	0.150177	0.198637	0.523891	0.306475	-1.18816
EMC4	-0.248504	0.119645	0.164051	0.493416	0.288569	-1.18797
APP	-0.248498	0.0957984	0.135954	0.467139	0.273427	-1.18797
STX1A	-0.248408	0.0657164	0.0985372	0.422094	0.246941	-1.1879
COMMD9	-0.248188	0.0328846	0.0544388	0.354474	0.207388	-1.18771
AFG3L2	-0.248027	0.042027	0.067345	0.379061	0.221683	-1.18758
CBX8	-0.247985	0.096095	0.136311	0.467139	0.273402	-1.18755
C1GALT1C1	-0.2479	0.0715277	0.105916	0.433058	0.253414	-1.18748
TIMM13	-0.247817	0.141488	0.188871	0.513941	0.300642	-1.18741
VPS50	-0.247793	0.102823	0.144256	0.473457	0.277045	-1.18739
NDUFS1	-0.247776	0.0373402	0.0607642	0.364937	0.213494	-1.18738
PDF	-0.247608	0.433735	0.486057	0.735268	0.430001	-1.18724
SLC4A7	-0.247528	0.121948	0.166614	0.495955	0.290378	-1.18717
TESPA1	-0.247273	0.131528	0.177542	0.503838	0.294655	-1.18696
ZNF702P	-0.247169	0.302259	0.35802	0.646381	0.378103	-1.18688
VWC2L	-0.247167	0.0692033	0.103013	0.430296	0.251647	-1.18687
TRAPPC4	-0.247157	0.0707046	0.104901	0.432464	0.252993	-1.18687
MRPL18	-0.247069	0.0496367	0.0775763	0.392791	0.229798	-1.18679
CWC15	-0.246908	0.0974093	0.137903	0.468078	0.273829	-1.18666
RWDD1	-0.246804	0.0721798	0.106708	0.433119	0.253298	-1.18658
CD163L1	-0.246508	0.232432	0.287012	0.591977	0.346201	-1.18633
SMIM19	-0.246423	0.0466525	0.0735565	0.387823	0.226808	-1.18626
DPP10	-0.246417	0.105082	0.146943	0.477143	0.279044	-1.18626
NSMCE3	-0.246305	0.0555752	0.0854625	0.403123	0.235898	-1.18617
NPRL2	-0.246294	0.0125402	0.0235365	0.279292	0.163414	-1.18616
ATP5J	-0.246041	0.0407733	0.0656068	0.375351	0.219513	-1.18595
ENO2	-0.245786	0.167108	0.217349	0.538113	0.3147	-1.18574
PELI3	-0.245565	0.0603273	0.0916457	0.410956	0.240484	-1.18556
SEC61G	-0.245454	0.282394	0.337863	0.630842	0.36893	-1.18547
ATAD3A	-0.245373	0.0708346	0.105054	0.432464	0.252988	-1.1854
CAMKV	-0.245365	0.0122482	0.0230215	0.276855	0.161911	-1.18539
RAMP3	-0.24522	0.253045	0.308167	0.607083	0.355036	-1.18527
YWHAQ	-0.245045	0.0863863	0.124274	0.453274	0.26514	-1.18513
ELOF1	-0.245029	0.0903611	0.129288	0.458097	0.267969	-1.18512
MRPS26	-0.245004	0.111118	0.15416	0.484632	0.283423	-1.1851
UQCC2	-0.244855	0.0951121	0.135157	0.466627	0.272903	-1.18497
TMEM9	-0.244765	0.08727	0.125391	0.454585	0.26599	-1.1849
PRDX2	-0.244388	0.0405768	0.0653231	0.374822	0.219285	-1.18459
UROD	-0.244343	0.160585	0.210175	0.532966	0.311802	-1.18455
TRPT1	-0.244313	0.0369338	0.0602105	0.3633	0.212466	-1.18453
PHB	-0.244101	0.0989428	0.139694	0.469607	0.274637	-1.18435
NDUFB4	-0.243901	0.0992509	0.140058	0.469809	0.274754	-1.18419
WRAP53	-0.24376	0.0105714	0.0201954	0.271972	0.159084	-1.18407
FBXL2	-0.243745	0.0693023	0.103153	0.430368	0.251762	-1.18406
C12orf76	-0.24372	0.072358	0.106952	0.433227	0.25336	-1.18404
SMS	-0.243493	0.178123	0.229415	0.548564	0.320865	-1.18386
ATG16L1	-0.243422	0.00973458	0.0187236	0.267149	0.156747	-1.1838
PARL	-0.243229	0.0360723	0.0589907	0.36088	0.211184	-1.18364
PAM	-0.242761	0.107149	0.14946	0.479275	0.280422	-1.18325
ANAPC7	-0.242717	0.0136413	0.0253714	0.286674	0.167711	-1.18322
PRKAR1B	-0.242615	0.0418205	0.0670565	0.378355	0.22127	-1.18314
SELENOT	-0.242462	0.15898	0.208361	0.531487	0.310869	-1.18301
HYLS1	-0.242215	0.116938	0.16092	0.491634	0.287725	-1.18281
SLC27A2	-0.2422	0.291598	0.347265	0.637881	0.373088	-1.18279
MRPL16	-0.242043	0.137693	0.18456	0.510575	0.298687	-1.18267
PSMD13	-0.242029	0.0679907	0.101449	0.427236	0.249928	-1.18265
FAM103A1	-0.241947	0.171501	0.222167	0.543533	0.317886	-1.18259
AOAH	-0.241421	0.403221	0.456758	0.714228	0.417751	-1.18216
ABT1	-0.241232	0.113887	0.157449	0.488568	0.285725	-1.182
CABP1	-0.241154	0.0779793	0.113965	0.440848	0.257886	-1.18194
PSMD4	-0.24112	0.141136	0.18849	0.513941	0.300919	-1.18191
IGSF8	-0.241049	0.0244797	0.0423416	0.32797	0.191839	-1.18185
NCKAP1	-0.241045	0.0669456	0.100085	0.424827	0.248448	-1.18185
SMYD2	-0.240812	0.086868	0.124869	0.453941	0.265504	-1.18166
ADCK2	-0.240737	0.0624134	0.0943269	0.415995	0.243283	-1.1816
ALKBH4	-0.24073	0.0662467	0.0992351	0.423026	0.247395	-1.18159
ZNF622	-0.240716	0.172678	0.223458	0.545201	0.318892	-1.18158
PDGFD	-0.240459	0.167029	0.217257	0.538057	0.314734	-1.18137
RGS6	-0.240427	0.0177958	0.0320675	0.305618	0.178849	-1.18134
MPEG1	-0.240398	0.183972	0.235839	0.553873	0.323948	-1.18132
APMAP	-0.240305	0.158817	0.208191	0.531226	0.310672	-1.18124
NOSIP	-0.24029	0.117243	0.161276	0.491672	0.28754	-1.18123
RNASEH2A	-0.240267	0.157968	0.207241	0.530649	0.310335	-1.18121
PMS2	-0.240038	0.0165972	0.0301346	0.299068	0.174901	-1.18102
C1QTNF1	-0.239983	0.227313	0.281641	0.587865	0.3438	-1.18098
WDR46	-0.239575	0.0793772	0.11567	0.443002	0.259077	-1.18064
VTA1	-0.239533	0.0661583	0.0991247	0.422814	0.247271	-1.18061
PEX7	-0.239268	0.178326	0.229641	0.548634	0.320906	-1.18039
PSMA6	-0.239248	0.127621	0.17307	0.499397	0.292058	-1.18038
RPL23AP53	-0.239194	0.357967	0.413002	0.684433	0.400272	-1.18033
THSD4.AS1	-0.239189	0.174361	0.225307	0.546361	0.319569	-1.18033
RWDD2B	-0.239092	0.250445	0.305558	0.605366	0.354036	-1.18025
MAPK10	-0.239081	0.0906001	0.129597	0.458476	0.26813	-1.18024
MCAM	-0.239077	0.0889653	0.127522	0.457023	0.267305	-1.18024
FAM49A	-0.239057	0.119363	0.163716	0.492956	0.288416	-1.18022
GNPDA1	-0.239003	0.115531	0.159352	0.490002	0.286622	-1.18018
MPPED1	-0.238969	0.0229301	0.0400159	0.322055	0.188436	-1.18015
NDUFA11	-0.23895	0.288875	0.344478	0.636361	0.372158	-1.18013
OSCP1	-0.238946	0.142346	0.189853	0.5145	0.301028	-1.18013
YWHAG	-0.238917	0.186837	0.238976	0.555297	0.32475	-1.18011
URM1	-0.238909	0.0724176	0.107036	0.433313	0.253411	-1.1801
DNAL4	-0.238804	0.118623	0.162856	0.492821	0.288273	-1.18001
MANBAL	-0.238676	0.0234482	0.0407994	0.322969	0.188955	-1.17991
CLTC	-0.238662	0.138444	0.18541	0.511213	0.299053	-1.1799
MRPL35	-0.238619	0.18214	0.233843	0.552002	0.322842	-1.17986
P2RY12	-0.238312	0.39767	0.451312	0.710196	0.415338	-1.17961
HIST1H1E	-0.238274	0.321021	0.376634	0.657857	0.384729	-1.17958
TRO	-0.238203	0.0011037	0.00251967	0.167776	0.100015	-1.17952
MED18	-0.238068	0.118041	0.162155	0.492411	0.287973	-1.17941
CDC123	-0.238016	0.159365	0.208798	0.531896	0.311065	-1.17937
UBE2M	-0.237798	0.115308	0.159085	0.489771	0.28665	-1.17919
MDH2	-0.237703	0.021621	0.0380029	0.316009	0.185394	-1.17911
LCMT2	-0.23741	0.0161674	0.0294512	0.296879	0.173786	-1.17887
KLHDC9	-0.23738	0.162832	0.21262	0.534785	0.312807	-1.17885
PLCG2	-0.237222	0.371492	0.426084	0.693314	0.405465	-1.17872
LYSMD1	-0.237064	0.0490046	0.0767244	0.390809	0.228941	-1.17859
SKP1	-0.236979	0.098117	0.138715	0.469268	0.274502	-1.17852
MALSU1	-0.236936	0.027786	0.0471069	0.337858	0.197587	-1.17849
PP12613	-0.236927	0.129717	0.175463	0.501699	0.293419	-1.17848
WRB	-0.23688	0.0539575	0.0834054	0.401745	0.235247	-1.17844
MPDU1	-0.23688	0.0799104	0.116316	0.444501	0.259954	-1.17844
LOC440934	-0.236723	0.112508	0.155819	0.486442	0.284544	-1.17831
PLCB1	-0.236624	0.147057	0.195175	0.520144	0.304191	-1.17823
ERF	-0.236587	0.0829954	0.120166	0.449563	0.263067	-1.1782
PRDX3	-0.236553	0.105846	0.147868	0.478015	0.279822	-1.17817
SLC17A6	-0.236542	0.320006	0.375659	0.657392	0.384457	-1.17817
MRPL23	-0.236539	0.192012	0.244415	0.561081	0.328195	-1.17816
HS6ST2	-0.236441	0.126463	0.171766	0.498775	0.291733	-1.17808
CFAP57	-0.236427	0.212976	0.266597	0.577884	0.337959	-1.17807
MAP2K2	-0.236363	0.0399783	0.0644491	0.372967	0.218515	-1.17802
RND1	-0.236189	0.0168909	0.030602	0.30097	0.176231	-1.17788
LOC100996842	-0.236174	0.170896	0.221503	0.542699	0.317383	-1.17786
LRPPRC	-0.236148	0.0911544	0.130276	0.458902	0.268376	-1.17784
TLR6	-0.236071	0.354713	0.409795	0.682049	0.398922	-1.17778
HOMER1	-0.235983	0.117189	0.161198	0.491634	0.287653	-1.17771
RNF126	-0.235977	0.0878065	0.126048	0.455382	0.26641	-1.1777
NDUFA3	-0.235856	0.287927	0.343549	0.635572	0.371697	-1.17761
NDUFAF2	-0.235618	0.187812	0.239995	0.556076	0.325265	-1.17741
USP5	-0.235592	0.0583419	0.0890494	0.40754	0.238674	-1.17739
OPA1	-0.235579	0.120494	0.165006	0.494334	0.289248	-1.17738
CARMN	-0.235418	0.353566	0.408633	0.681466	0.398602	-1.17725
EIF4H	-0.235129	0.0562355	0.0863213	0.403913	0.236344	-1.17701
EGR1	-0.235004	0.429087	0.481656	0.732249	0.428249	-1.17691
MBLAC1	-0.234974	0.153843	0.202692	0.527769	0.308751	-1.17689
RTCB	-0.234926	0.171788	0.222451	0.543681	0.317957	-1.17685
ZBED9	-0.23481	0.169898	0.220396	0.541226	0.316521	-1.17675
C14orf79	-0.234379	0.0954325	0.135532	0.46688	0.273118	-1.1764
FSCN1	-0.234139	0.0295598	0.04963	0.342851	0.20092	-1.1762
COMMD5	-0.234021	0.0791454	0.115388	0.443002	0.25916	-1.17611
MZT2A	-0.233942	0.327318	0.382937	0.663009	0.38776	-1.17604
GARS	-0.233803	0.150683	0.199187	0.524401	0.306743	-1.17593
PLCH1	-0.23376	0.0714894	0.105855	0.433058	0.253342	-1.1759
ACSL6	-0.233409	0.0590925	0.0900007	0.408304	0.238785	-1.17561
BLOC1S2	-0.233296	0.234986	0.289678	0.593661	0.347256	-1.17552
ACOT8	-0.233188	0.0216754	0.0380878	0.316009	0.184922	-1.17543
MEF2C	-0.233184	0.185066	0.237072	0.554401	0.324492	-1.17543
GFOD2	-0.233046	0.114767	0.158464	0.489745	0.286609	-1.17531
C3orf14	-0.232978	0.0963233	0.136581	0.467139	0.273404	-1.17526
ING4	-0.232831	0.0640877	0.0964745	0.419845	0.245553	-1.17514
ELOC	-0.232761	0.0904008	0.12934	0.458156	0.26794	-1.17508
F13A1	-0.232714	0.513747	0.561076	0.779122	0.455648	-1.17504
PODXL2	-0.232499	0.0310896	0.0517879	0.347733	0.203579	-1.17487
RILP	-0.232323	0.0533289	0.0826142	0.40094	0.234478	-1.17472
TSFM	-0.232079	0.103469	0.145003	0.474524	0.277564	-1.17453
HIKESHI	-0.231915	0.0809313	0.117627	0.447204	0.261662	-1.17439
WDR12	-0.231883	0.0947022	0.134632	0.46564	0.272317	-1.17437
AKR1A1	-0.231574	0.0955038	0.135628	0.46688	0.273042	-1.17412
RAB26	-0.231521	0.0834406	0.120717	0.449563	0.26307	-1.17407
SAC3D1	-0.231438	0.222577	0.276617	0.584549	0.341873	-1.174
DCAF6	-0.231218	0.1303	0.176113	0.502354	0.293902	-1.17383
COA7	-0.231192	0.161336	0.210991	0.533671	0.312102	-1.1738
RPL39	-0.231121	0.375493	0.429926	0.695439	0.406791	-1.17375
CCDC85B	-0.231109	0.303795	0.359494	0.64776	0.378824	-1.17374
POLR2H	-0.230953	0.0127563	0.0239093	0.280501	0.164043	-1.17361
IGBP1	-0.230823	0.105438	0.14739	0.477704	0.279372	-1.1735
NDUFAF1	-0.230632	0.182473	0.234215	0.552365	0.323082	-1.17335
SULF1	-0.230555	0.050588	0.0788789	0.394819	0.231049	-1.17329
RTN1	-0.230181	0.117648	0.161702	0.491988	0.287858	-1.17298
ALDH1A1	-0.230128	0.0973107	0.13778	0.468078	0.273851	-1.17294
C1orf43	-0.230109	0.0445443	0.0707317	0.383625	0.224477	-1.17292
DIRAS1	-0.229713	0.0671658	0.100376	0.425512	0.248866	-1.1726
KIF21A	-0.229713	0.109049	0.151747	0.482057	0.281918	-1.1726
TMED1	-0.229571	0.0856754	0.123451	0.452144	0.264424	-1.17249
MRPL15	-0.229534	0.0421582	0.067519	0.379401	0.221986	-1.17246
MATK	-0.22943	0.116488	0.160442	0.491333	0.287376	-1.17237
POLR3K	-0.229292	0.124266	0.169317	0.497021	0.290669	-1.17226
CCT2	-0.229285	0.144257	0.192076	0.517132	0.302432	-1.17225
DUS3L	-0.229236	0.127372	0.17278	0.499078	0.291872	-1.17221
GOT2	-0.229003	0.107048	0.149344	0.479275	0.280332	-1.17202
DRG1	-0.228956	0.148393	0.19666	0.521577	0.305103	-1.17199
TFRC	-0.228776	0.0835756	0.120874	0.449563	0.263129	-1.17184
ZNF576	-0.228596	0.0505621	0.0788423	0.394819	0.231108	-1.17169
CTSK	-0.228502	0.07086	0.105086	0.432467	0.252916	-1.17162
LINC00599	-0.228422	0.188191	0.240418	0.556601	0.325512	-1.17155
YPEL5	-0.228422	0.159389	0.208837	0.531897	0.311065	-1.17155
PHYHIPL	-0.228228	0.0415902	0.0667486	0.377997	0.221061	-1.1714
ERP29	-0.22798	0.299579	0.355284	0.644745	0.377073	-1.17119
THOC6	-0.227941	0.0504853	0.0787478	0.394819	0.230914	-1.17116
PRKCE	-0.227638	0.140401	0.187621	0.513082	0.300062	-1.17092
FAXC	-0.227266	0.134507	0.180944	0.508207	0.297211	-1.17061
METTL13	-0.227041	0.00983548	0.0189003	0.267149	0.156935	-1.17043
PDCD6	-0.226969	0.041784	0.067013	0.378329	0.221306	-1.17037
FXR2	-0.226928	0.0913495	0.130532	0.459571	0.268767	-1.17034
BTBD11	-0.226921	0.0769541	0.112707	0.439768	0.257186	-1.17033
NDUFB8	-0.226849	0.203295	0.256495	0.570022	0.333412	-1.17028
PNMA8A	-0.22681	0.177852	0.229125	0.548339	0.32068	-1.17024
PSMB10	-0.226792	0.252539	0.307655	0.606548	0.354748	-1.17023
CHEK2	-0.226747	0.17488	0.225866	0.546476	0.319639	-1.17019
EIF5A2	-0.226628	0.211046	0.264592	0.57561	0.336834	-1.1701
CCDC34	-0.226578	0.11707	0.161072	0.491634	0.287682	-1.17006
MGP	-0.226558	0.471342	0.52168	0.755743	0.442006	-1.17004
GUSBP9	-0.226504	0.34058	0.395985	0.673331	0.393914	-1.17
LSM1	-0.226491	0.109995	0.152839	0.48332	0.282656	-1.16999
STUB1	-0.226194	0.155509	0.204531	0.528623	0.309409	-1.16975
PHF5A	-0.226182	0.17053	0.221108	0.542305	0.317152	-1.16974
NETO2	-0.226152	0.0555699	0.0854556	0.403123	0.235959	-1.16971
LYSMD4	-0.225928	0.0111694	0.0212143	0.272767	0.161181	-1.16953
TEX30	-0.225871	0.134538	0.180987	0.508225	0.297221	-1.16948
VCAM1	-0.225777	0.534986	0.580897	0.789303	0.461654	-1.16941
CENPN	-0.225752	0.0547103	0.0843773	0.402892	0.23562	-1.16939
ATP6V1H	-0.225553	0.237948	0.292705	0.595771	0.34842	-1.16922
RASGRP1	-0.225311	0.180556	0.232097	0.5508	0.32218	-1.16903
U2AF1L4	-0.225253	0.0532595	0.0825059	0.400693	0.234334	-1.16898
TXNDC15	-0.225129	0.173079	0.223887	0.545466	0.319001	-1.16888
SLC32A1	-0.225108	0.221858	0.275875	0.58403	0.341579	-1.16887
JAKMIP1	-0.224954	0.0956934	0.13584	0.467139	0.273333	-1.16874
KITLG	-0.224937	0.26132	0.31655	0.614636	0.359453	-1.16873
CD55	-0.224889	0.0257402	0.0442199	0.333058	0.195028	-1.16869
ARL16	-0.224828	0.0825235	0.119553	0.448429	0.262359	-1.16864
NEFH	-0.224826	0.331436	0.386961	0.66633	0.389749	-1.16864
CHL1	-0.224812	0.174562	0.225527	0.546361	0.319604	-1.16863
CSE1L	-0.224775	0.0536531	0.0830319	0.40161	0.234926	-1.1686
ISLR	-0.224699	0.137845	0.184727	0.51079	0.298721	-1.16853
GREM1	-0.224681	0.375727	0.430141	0.695439	0.406852	-1.16852
DNAJB5	-0.224483	0.264038	0.31931	0.616342	0.360524	-1.16836
NDUFC1	-0.22443	0.216383	0.270159	0.580629	0.339564	-1.16832
LDLR	-0.224247	0.150194	0.198652	0.523891	0.306383	-1.16817
LZTFL1	-0.22424	0.151502	0.20009	0.525256	0.307319	-1.16816
SLC25A14	-0.224151	0.181547	0.233199	0.551509	0.322555	-1.16809
CLGN	-0.224125	0.256595	0.311748	0.610149	0.356838	-1.16807
ZNF25	-0.224118	0.180226	0.231726	0.550587	0.321996	-1.16806
NRIP3	-0.224083	0.11372	0.157247	0.488511	0.285806	-1.16803
MRPL37	-0.224069	0.0457578	0.0723264	0.385895	0.225752	-1.16802
TMEM266	-0.224063	0.0159001	0.0290011	0.296335	0.173393	-1.16802
CENPBD1P1	-0.224017	0.0076265	0.0150835	0.256723	0.150414	-1.16798
CDCA5	-0.224006	0.0542167	0.0837505	0.401807	0.23508	-1.16797
FABP6	-0.223787	0.324252	0.379872	0.660361	0.386194	-1.16779
ATG5	-0.223636	0.108002	0.150479	0.480797	0.281231	-1.16767
LOC642852	-0.223533	0.276809	0.332161	0.627435	0.366938	-1.16759
ALKBH3	-0.223466	0.0907158	0.129724	0.458582	0.268189	-1.16753
SF3B6	-0.223406	0.153535	0.202337	0.527421	0.308499	-1.16749
TRAPPC6A	-0.223384	0.336298	0.39178	0.66993	0.39179	-1.16747
IL1RL2	-0.223332	0.227566	0.281894	0.587871	0.3438	-1.16743
HIGD2A	-0.223273	0.122016	0.166695	0.495955	0.29027	-1.16738
RP9	-0.223124	0.109744	0.152536	0.48269	0.282288	-1.16726
CD86	-0.223036	0.595673	0.636816	0.824553	0.482217	-1.16719
UBXN6	-0.222974	0.108106	0.150616	0.480797	0.281293	-1.16714
RAB3B	-0.222973	0.163842	0.213736	0.535636	0.313316	-1.16714
CARTPT	-0.222829	0.52779	0.574176	0.785199	0.459228	-1.16702
TMTC4	-0.222809	0.0864367	0.124339	0.453274	0.26514	-1.167
MRPL34	-0.222757	0.243389	0.298406	0.600776	0.351454	-1.16696
BAG1	-0.222736	0.0821896	0.11915	0.448429	0.262465	-1.16694
TEX264	-0.222533	0.060301	0.0916015	0.410956	0.240601	-1.16678
VPS72	-0.222525	0.145673	0.193633	0.518616	0.303298	-1.16677
CXorf40A.CXorf40B	-0.22236	0.0361678	0.059115	0.361074	0.211164	-1.16664
NQO2	-0.222354	0.0754918	0.110868	0.437872	0.256077	-1.16664
GEMIN7	-0.222252	0.0790074	0.115218	0.442735	0.258921	-1.16655
FUNDC2	-0.222209	0.0768493	0.112578	0.43967	0.257178	-1.16652
CRADD	-0.222036	0.0385013	0.0623637	0.368483	0.215576	-1.16638
FBXO16	-0.221979	0.0437231	0.0696514	0.382426	0.223754	-1.16633
NDUFB5	-0.221932	0.189811	0.242148	0.559026	0.326931	-1.16629
STK16	-0.22193	0.100372	0.141341	0.471443	0.275808	-1.16629
OTUB1	-0.221894	0.0492312	0.0770247	0.390997	0.228663	-1.16626
C21orf33.LOC102724023	-0.221841	0.0299483	0.0502099	0.344225	0.201364	-1.16622
DCTN6	-0.221705	0.10481	0.146607	0.47661	0.278732	-1.16611
FIG4	-0.221616	0.0852058	0.122886	0.451697	0.264328	-1.16604
PPP2CA	-0.221586	0.158235	0.207525	0.53079	0.310417	-1.16601
MVD	-0.221467	0.109904	0.152723	0.483104	0.282569	-1.16592
ECM1	-0.221427	0.195301	0.247982	0.563887	0.329773	-1.16589
NUDT2	-0.221213	0.230559	0.285039	0.590502	0.345357	-1.16571
PDCD10	-0.221199	0.0485702	0.0761563	0.390334	0.228419	-1.1657
CCDC28B	-0.221099	0.120626	0.165151	0.494334	0.289129	-1.16562
CPLX2	-0.221046	0.0511835	0.0797052	0.395833	0.231552	-1.16558
STPG1	-0.220966	0.000770003	0.00180174	0.163659	0.0964548	-1.16551
SDF2	-0.220961	0.0838268	0.1212	0.449731	0.263136	-1.16551
NXT1	-0.220824	0.173926	0.224826	0.546146	0.319444	-1.1654
CCKBR	-0.220664	0.0767878	0.112505	0.43967	0.257301	-1.16527
ZFAND2B	-0.220641	0.0603945	0.091732	0.410956	0.240478	-1.16525
YARS2	-0.220618	0.0220463	0.0386615	0.317195	0.185932	-1.16523
PFDN6	-0.22045	0.241099	0.296009	0.599064	0.350355	-1.1651
ARL2BP	-0.220271	0.0584189	0.089144	0.40754	0.238535	-1.16495
PSEN2	-0.220182	0.0782208	0.114272	0.441264	0.258077	-1.16488
TAF12	-0.220133	0.123928	0.168913	0.496884	0.290589	-1.16484
TUBB4B	-0.220106	0.0810676	0.117808	0.447498	0.261706	-1.16482
GMPR2	-0.219977	0.151904	0.200541	0.525908	0.307605	-1.16472
ARMT1	-0.219849	0.195843	0.24855	0.563918	0.32999	-1.16461
RNF11	-0.219825	0.124145	0.169168	0.496986	0.290781	-1.16459
GBA2	-0.219694	0.0155664	0.0284765	0.295738	0.173054	-1.16449
TOB1.AS1	-0.219635	0.217738	0.271611	0.582059	0.340496	-1.16444
SLC30A9	-0.219571	0.208173	0.261584	0.573178	0.335418	-1.16439
PAOX	-0.21953	0.0621914	0.0940515	0.415776	0.243189	-1.16435
TMEM200A	-0.219484	0.308927	0.364598	0.651138	0.3808	-1.16432
NFKBIL1	-0.219458	0.124429	0.169496	0.497065	0.29073	-1.1643
ZNF222	-0.21942	0.100356	0.141321	0.471443	0.275836	-1.16427
MRPL47	-0.219285	0.0773098	0.113156	0.440262	0.257776	-1.16416
TERF2IP	-0.219255	0.194564	0.247202	0.563558	0.329652	-1.16413
MREG	-0.219237	0.20152	0.254589	0.568312	0.332474	-1.16412
CBLN2	-0.219192	0.184524	0.236474	0.554401	0.324437	-1.16408
YRDC	-0.219185	0.0387767	0.0627578	0.36926	0.216021	-1.16408
TDO2	-0.219173	0.313095	0.368802	0.653429	0.382149	-1.16407
CCDC28A	-0.219152	0.124304	0.169356	0.49703	0.290674	-1.16405
DALRD3	-0.21915	0.0230134	0.0401484	0.322322	0.188624	-1.16405
PFDN1	-0.218945	0.00678622	0.0135772	0.247745	0.144988	-1.16388
RARB	-0.218881	0.163498	0.213374	0.535319	0.313066	-1.16383
LAMTOR3	-0.218664	0.141586	0.188978	0.513965	0.300578	-1.16366
CDO1	-0.218653	0.115353	0.159135	0.489771	0.286549	-1.16365
PPOX	-0.218596	0.0441009	0.0701657	0.383421	0.224255	-1.1636
CDC37	-0.21838	0.158485	0.207803	0.531215	0.310719	-1.16343
PGP	-0.218358	0.0487335	0.076371	0.390809	0.228725	-1.16341
GLRX5	-0.218323	0.222363	0.276394	0.584355	0.341754	-1.16338
RCAN2	-0.218107	0.291241	0.346883	0.637586	0.372874	-1.16321
OGDHL	-0.218107	0.0560058	0.0860051	0.403746	0.236194	-1.16321
CTU2	-0.217959	0.135236	0.18177	0.508899	0.297666	-1.16309
KRTAP5.AS1	-0.217766	0.396862	0.450527	0.709535	0.414991	-1.16293
ECT2	-0.217563	0.130151	0.175962	0.502354	0.293952	-1.16277
SMUG1	-0.217502	0.0338606	0.0558401	0.355674	0.208146	-1.16272
GFRA2	-0.217501	0.0306971	0.051226	0.346336	0.202545	-1.16272
ARF4	-0.21747	0.0257835	0.0442834	0.333059	0.19478	-1.16269
ABHD11	-0.217413	0.107873	0.150315	0.480581	0.281054	-1.16265
DMXL2	-0.217143	0.124593	0.169683	0.497256	0.290806	-1.16243
CYTH2	-0.217092	0.0731534	0.107972	0.434573	0.254148	-1.16239
MYDGF	-0.217026	0.292734	0.348401	0.638437	0.373372	-1.16233
HNRNPK	-0.217002	0.0701971	0.104266	0.432031	0.252661	-1.16232
ACTR3B	-0.216891	0.0234011	0.0407207	0.322842	0.188805	-1.16223
CMAS	-0.216843	0.297366	0.353091	0.642566	0.375825	-1.16219
MSL3	-0.216781	0.0204831	0.0363137	0.314028	0.183764	-1.16214
PTHLH	-0.216637	0.120668	0.165206	0.494334	0.289101	-1.16202
RING1	-0.216601	0.148776	0.197068	0.522188	0.305387	-1.16199
AP5S1	-0.216258	0.0529686	0.0821082	0.399254	0.233531	-1.16172
MTMR6	-0.216097	0.183068	0.234856	0.552831	0.323308	-1.16159
CRIP2	-0.215915	0.170798	0.221394	0.542619	0.317395	-1.16144
CAPZA2	-0.215857	0.254173	0.309298	0.607935	0.355534	-1.16139
TEX29	-0.215795	0.322138	0.37774	0.658796	0.385278	-1.16134
IFT22	-0.215725	0.0359757	0.0588554	0.360597	0.210885	-1.16129
ARHGAP25	-0.215699	0.317614	0.373336	0.655386	0.383284	-1.16127
SIRT4	-0.215603	0.0843779	0.121854	0.450803	0.263639	-1.16119
RPL10	-0.215571	0.208668	0.262111	0.5737	0.335512	-1.16116
TMEM221	-0.215493	0.0826416	0.119693	0.448655	0.262383	-1.1611
RAB37	-0.21526	0.0401072	0.0646272	0.372967	0.218119	-1.16091
UTP11	-0.215182	0.128886	0.17452	0.500794	0.292986	-1.16085
FBXO2	-0.215142	0.243972	0.298972	0.601282	0.351764	-1.16082
LRRTM2	-0.214875	0.0693025	0.103153	0.430368	0.251688	-1.1606
ZNRD1	-0.214804	0.109444	0.1522	0.482331	0.282308	-1.16055
GABRB2	-0.214673	0.363825	0.418736	0.688045	0.402426	-1.16044
SAMSN1	-0.214466	0.547554	0.592488	0.795587	0.465277	-1.16027
WDR83OS	-0.214443	0.179631	0.231086	0.550005	0.321655	-1.16026
ME3	-0.214443	0.0450039	0.0713489	0.384124	0.224857	-1.16026
SYT12	-0.214319	0.0882151	0.126584	0.456102	0.26678	-1.16016
HSPA9	-0.214221	0.118006	0.162118	0.492411	0.288032	-1.16008
CCDC80	-0.214107	0.290175	0.345807	0.637176	0.372703	-1.15999
POLR2I	-0.213981	0.130864	0.176784	0.503022	0.294239	-1.15988
INPP1	-0.213966	0.0348599	0.0572995	0.356813	0.208991	-1.15987
C11orf24	-0.213893	0.161959	0.211675	0.534431	0.312547	-1.15981
DNAJA1	-0.213886	0.101176	0.142275	0.471696	0.276042	-1.15981
FBXW5	-0.213883	0.153927	0.202778	0.527769	0.308651	-1.15981
SLU7	-0.213858	0.194922	0.247553	0.563741	0.329688	-1.15979
FRG1	-0.213855	0.230953	0.285466	0.590814	0.345566	-1.15978
KCNIP4	-0.21381	0.267101	0.3224	0.618156	0.361554	-1.15975
CCDC136	-0.213736	0.0266297	0.0455046	0.334921	0.196019	-1.15969
ZPR1	-0.213598	0.068138	0.10164	0.427236	0.249945	-1.15958
MAL2	-0.21355	0.259917	0.315089	0.613498	0.358845	-1.15954
ZNF428	-0.213519	0.3121	0.367804	0.652592	0.38165	-1.15951
GPR162	-0.213506	0.0851547	0.122821	0.451697	0.264396	-1.1595
PPP5C	-0.213183	0.00514213	0.0105101	0.233281	0.136619	-1.15924
SMIM10L2A	-0.213102	0.17147	0.222131	0.543533	0.317891	-1.15918
TDRD5	-0.213017	0.342686	0.398053	0.673703	0.394188	-1.15911
TMEM65	-0.212836	0.32948	0.385014	0.664225	0.388558	-1.15896
FOXRED1	-0.212813	0.0406241	0.0653866	0.374822	0.219318	-1.15895
HTR7	-0.212384	0.212171	0.26575	0.576855	0.337357	-1.1586
MRGBP	-0.212262	0.0382865	0.0620689	0.367979	0.215289	-1.1585
KTI12	-0.212258	0.0805271	0.117107	0.446663	0.261218	-1.1585
PIGH	-0.212252	0.0446036	0.0708049	0.383637	0.224359	-1.15849
AGMAT	-0.212208	0.149344	0.19771	0.522733	0.30574	-1.15846
ILF2	-0.212174	0.12009	0.164522	0.493846	0.288834	-1.15843
CHST7	-0.212142	0.258639	0.313784	0.612507	0.358211	-1.15841
TAF11	-0.212134	0.0601953	0.0914483	0.410956	0.240587	-1.1584
POLR1C	-0.212119	0.042958	0.0686062	0.38129	0.223127	-1.15839
AHCY	-0.211989	0.0439821	0.0699938	0.38282	0.223881	-1.15828
TACO1	-0.211869	0.0808035	0.117471	0.447192	0.261528	-1.15819
CPLX1	-0.211764	0.229938	0.284393	0.589836	0.345089	-1.1581
SCN1A	-0.211712	0.216706	0.270503	0.581008	0.339786	-1.15806
VSTM2A	-0.211484	0.156838	0.205989	0.529635	0.309771	-1.15788
CA4	-0.211416	0.166941	0.217159	0.538057	0.314705	-1.15782
TIGAR	-0.211391	0.170032	0.220552	0.541418	0.316633	-1.1578
FBXO4	-0.21114	0.0433129	0.0690853	0.381523	0.223169	-1.1576
SLC22A17	-0.211134	0.213099	0.266759	0.577958	0.338111	-1.1576
MAP7D2	-0.211037	0.181767	0.233431	0.55153	0.322547	-1.15752
NWD2	-0.210902	0.176536	0.227676	0.547792	0.320361	-1.15741
INAFM1	-0.21089	0.357434	0.412487	0.683932	0.400107	-1.1574
BNIP3P1	-0.210732	0.313351	0.369082	0.653429	0.382245	-1.15728
SERGEF	-0.210613	0.189225	0.241539	0.558155	0.326433	-1.15718
TCEAL8	-0.210591	0.268296	0.323608	0.619352	0.36221	-1.15716
B3GALT6	-0.210557	0.0995642	0.140427	0.470372	0.275212	-1.15713
RNF128	-0.210548	0.271507	0.326752	0.622442	0.364027	-1.15713
ABCE1	-0.210514	0.156654	0.205779	0.529341	0.30957	-1.1571
BNIP3	-0.210352	0.0762668	0.111821	0.439195	0.256892	-1.15697
RSPO2	-0.210287	0.312766	0.36846	0.65323	0.382038	-1.15692
MRPS10	-0.210239	0.116448	0.160388	0.491333	0.287343	-1.15688
POLR2G	-0.210148	0.127146	0.172513	0.499022	0.291905	-1.15681
SH3GL2	-0.210127	0.281833	0.337295	0.63058	0.368804	-1.15679
FRMPD4	-0.210018	0.165534	0.215579	0.537311	0.314263	-1.1567
NUDT16L1	-0.209936	0.143496	0.191203	0.516206	0.301933	-1.15664
EPHA4	-0.209795	0.185178	0.237179	0.554401	0.324312	-1.15652
SLC9A2	-0.20958	0.0814962	0.118331	0.448244	0.262294	-1.15635
WDR54	-0.209566	0.138612	0.185593	0.511456	0.299111	-1.15634
TUSC3	-0.209555	0.265952	0.321238	0.617173	0.360947	-1.15633
GUCY1A3	-0.2095	0.098836	0.139574	0.469435	0.2746	-1.15629
RPS25	-0.209447	0.181407	0.233044	0.551509	0.322615	-1.15625
DBNDD2	-0.209391	0.211846	0.265409	0.576518	0.337188	-1.1562
SRD5A1	-0.209354	0.0450969	0.0714745	0.384124	0.224644	-1.15617
PCYT2	-0.209147	0.105965	0.148018	0.478015	0.27965	-1.156
RTL8C	-0.209137	0.286748	0.342341	0.634897	0.371476	-1.156
DUSP10	-0.20906	0.0458328	0.0724279	0.385968	0.225722	-1.15593
PLPPR5	-0.208963	0.0998946	0.140786	0.470698	0.27532	-1.15586
NDUFA8	-0.208878	0.0408918	0.0657628	0.375831	0.219855	-1.15579
GLMN	-0.208866	0.200967	0.253976	0.567755	0.332153	-1.15578
CLEC3B	-0.208836	0.347838	0.403125	0.677017	0.395934	-1.15576
SLC35B2	-0.208594	0.0666425	0.0997301	0.424616	0.248325	-1.15556
ADO	-0.208519	0.0552877	0.0850828	0.403076	0.23581	-1.1555
CCDC68	-0.208466	0.247938	0.302971	0.604044	0.353302	-1.15546
IAH1	-0.20834	0.0299694	0.0502333	0.344225	0.201359	-1.15536
PRC1	-0.208332	0.0736216	0.108569	0.435484	0.254743	-1.15535
KLK6	-0.208292	0.3287	0.384237	0.663791	0.388255	-1.15532
WDR34	-0.208287	0.161826	0.211524	0.534247	0.312494	-1.15532
ANKRD34C	-0.208281	0.240839	0.295747	0.599009	0.350503	-1.15531
ERH	-0.208001	0.190485	0.24283	0.559515	0.327253	-1.15509
NUBP2	-0.207997	0.0900929	0.128939	0.457551	0.267586	-1.15508
AMZ2	-0.207867	0.0434812	0.0693352	0.381892	0.223355	-1.15498
SLC39A3	-0.207849	0.109449	0.15221	0.482331	0.282263	-1.15496
ATXN7L3B	-0.207709	0.0998502	0.140743	0.470698	0.275369	-1.15485
TAF9B	-0.207661	0.213861	0.267541	0.578487	0.338312	-1.15481
RNF181	-0.207564	0.168852	0.219241	0.540488	0.316089	-1.15474
ACLY	-0.207547	0.138861	0.185868	0.511708	0.299258	-1.15472
TMEM206	-0.207546	0.140021	0.187184	0.512839	0.30013	-1.15472
ARFGAP2	-0.207541	0.0629238	0.0949848	0.417431	0.244129	-1.15472
IRF2BP1	-0.207219	0.141992	0.189454	0.5145	0.301099	-1.15446
NAB2	-0.207146	0.0927746	0.132259	0.46191	0.270135	-1.1544
TMEM14B	-0.207007	0.241647	0.296586	0.599845	0.350884	-1.15429
TUBG1	-0.206992	0.111446	0.154569	0.485259	0.28379	-1.15428
COPZ1	-0.20696	0.0909643	0.130044	0.458619	0.268306	-1.15425
GTPBP4	-0.206847	0.0857994	0.1236	0.452454	0.264674	-1.15416
EIF4A3	-0.206812	0.253163	0.308289	0.607153	0.355077	-1.15413
NDUFC2	-0.206693	0.244488	0.299495	0.601685	0.351921	-1.15404
OXA1L	-0.20665	0.0106969	0.0204052	0.272767	0.159809	-1.15401
AIP	-0.206532	0.137509	0.184365	0.510575	0.298729	-1.15391
MOSPD1	-0.2065	0.203209	0.256404	0.570022	0.3334	-1.15389
SMG1P5	-0.206418	0.435836	0.488102	0.736563	0.430873	-1.15382
TRIM23	-0.206392	0.248064	0.303099	0.604044	0.35335	-1.1538
RECQL4	-0.206351	0.213234	0.266891	0.577958	0.338068	-1.15377
CCDC167	-0.206319	0.134837	0.181334	0.508457	0.297371	-1.15374
SRGAP2C	-0.206307	0.207587	0.260998	0.573178	0.335353	-1.15373
SRPRB	-0.206198	0.175292	0.226319	0.546476	0.319668	-1.15364
ATP6V0C	-0.206127	0.374106	0.428587	0.694481	0.406232	-1.15359
PDZRN4	-0.206101	0.202663	0.255811	0.569548	0.333108	-1.15357
LOC100507599	-0.205986	0.28846	0.344077	0.636155	0.37207	-1.15347
PSMD2	-0.20598	0.0313792	0.0522035	0.348541	0.203834	-1.15347
MRPL17	-0.205907	0.114334	0.157954	0.489458	0.286259	-1.15341
STAU2	-0.205873	0.0941695	0.133957	0.46446	0.271626	-1.15338
NT5C3B	-0.20586	0.170411	0.220991	0.542113	0.317039	-1.15337
ASNA1	-0.205827	0.276534	0.331899	0.627111	0.366748	-1.15335
RBX1	-0.205793	0.14019	0.187378	0.512839	0.300027	-1.15332
FAM133A	-0.205696	0.210771	0.264308	0.57561	0.33663	-1.15324
BRSK1	-0.205626	0.153906	0.20276	0.527769	0.308739	-1.15319
LYRM1	-0.205405	0.182171	0.233879	0.552002	0.322837	-1.15301
ASPHD1	-0.205281	0.151053	0.199582	0.524752	0.306887	-1.15291
FGF14	-0.205272	0.147046	0.195164	0.520144	0.304291	-1.1529
DHCR24	-0.204989	0.101259	0.142364	0.471696	0.275953	-1.15268
DLAT	-0.204844	0.169122	0.21954	0.54072	0.316352	-1.15256
TAC3	-0.204755	0.160672	0.210269	0.532966	0.311828	-1.15249
TARS	-0.204724	0.134283	0.180701	0.507935	0.297052	-1.15247
TMEM55B	-0.204636	0.0190994	0.0341896	0.310072	0.181479	-1.1524
HTR5A	-0.204492	0.254385	0.3095	0.608073	0.355615	-1.15228
FARSA	-0.204449	0.0557988	0.0857476	0.403585	0.236284	-1.15225
CENPH	-0.204417	0.30786	0.363521	0.650133	0.380212	-1.15222
ASPDH	-0.20439	0.208457	0.261888	0.573302	0.33528	-1.1522
DUSP3	-0.204248	0.0540915	0.0835745	0.401804	0.234991	-1.15209
CMC2	-0.204232	0.0172641	0.0312315	0.303191	0.177594	-1.15207
OPTN	-0.204168	0.114955	0.158688	0.489745	0.286506	-1.15202
PRKCQ	-0.204109	0.0783136	0.114381	0.441264	0.25818	-1.15197
DNAJC30	-0.203949	0.24862	0.30367	0.604299	0.353407	-1.15185
SRA1	-0.203911	0.0344752	0.0567154	0.355949	0.208167	-1.15182
PCNA	-0.203902	0.134766	0.181248	0.508445	0.29735	-1.15181
CYP4X1	-0.203817	0.122972	0.1678	0.496548	0.290392	-1.15174
MCF2	-0.203752	0.233028	0.287633	0.592099	0.346386	-1.15169
JKAMP	-0.203725	0.0552914	0.0850877	0.403076	0.235743	-1.15167
WASH2P	-0.20371	0.240769	0.295668	0.599009	0.35046	-1.15166
TOMM40	-0.203659	0.0213067	0.0375563	0.315494	0.184543	-1.15162
FAM162A	-0.203425	0.109039	0.151731	0.482057	0.281951	-1.15143
RETREG2	-0.203366	0.0715857	0.105988	0.433058	0.253288	-1.15138
SLC1A1	-0.203322	0.0680194	0.101489	0.427236	0.249951	-1.15135
MAN1A1	-0.20312	0.250316	0.305419	0.605356	0.354026	-1.15119
NOG	-0.202958	0.110483	0.153399	0.484111	0.283241	-1.15106
SSNA1	-0.202698	0.161827	0.211526	0.534247	0.312439	-1.15085
SYNGR3	-0.20259	0.111609	0.154743	0.485605	0.284045	-1.15076
FAM32A	-0.202563	0.124222	0.169257	0.496986	0.29075	-1.15074
RPL39L	-0.202436	0.314316	0.370073	0.653429	0.382298	-1.15064
GPR150	-0.202169	0.152706	0.201463	0.526819	0.308148	-1.15043
USP33	-0.202136	0.137739	0.184613	0.510575	0.298595	-1.1504
ZCCHC17	-0.202136	0.182952	0.234726	0.552781	0.323293	-1.1504
INO80B	-0.202083	0.156994	0.206177	0.529719	0.309883	-1.15036
MTCH2	-0.20167	0.124982	0.170117	0.497374	0.290875	-1.15003
GPN2	-0.201546	0.0949153	0.134891	0.466116	0.272705	-1.14993
P2RX5	-0.201378	0.117105	0.161105	0.491634	0.287676	-1.1498
WDR61	-0.201363	0.0468041	0.0737671	0.388152	0.227285	-1.14978
NUDT15	-0.20134	0.186143	0.23823	0.554767	0.32444	-1.14977
SF3B5	-0.201094	0.18641	0.238517	0.555064	0.324614	-1.14957
ELFN1	-0.20096	0.217463	0.271292	0.581805	0.340252	-1.14946
POP4	-0.200861	0.126114	0.171374	0.498775	0.291798	-1.14938
CAMK2N1	-0.200827	0.0719587	0.106434	0.433058	0.253388	-1.14936
ASB8	-0.200803	0.00910754	0.0176336	0.26555	0.155796	-1.14934
YIPF2	-0.200746	0.100774	0.141778	0.471696	0.275867	-1.14929
PCDH18	-0.200734	0.0681653	0.101676	0.427236	0.249882	-1.14928
DKK3	-0.200717	0.230204	0.284676	0.589959	0.345021	-1.14927
CHGA	-0.200699	0.169715	0.220197	0.540918	0.316403	-1.14925
RGPD4..includes.others..2	-0.200561	0.198819	0.251723	0.566281	0.331176	-1.14915
CHSY3	-0.200513	0.0908976	0.129957	0.458619	0.268397	-1.14911
ABCF2	-0.200507	0.0352225	0.057831	0.357468	0.209055	-1.1491
UBE2Q1	-0.200468	0.11877	0.163033	0.492821	0.288273	-1.14907
VPS33B	-0.200406	0.0892831	0.127926	0.457157	0.267598	-1.14902
C20orf27	-0.200389	0.244869	0.299891	0.601858	0.35198	-1.14901
CYB5R1	-0.200373	0.05191	0.0806558	0.39702	0.232323	-1.149
KCNA1	-0.200301	0.239548	0.294387	0.597863	0.349706	-1.14894
RPS21	-0.200262	0.41188	0.465166	0.72115	0.421745	-1.14891
PHKG2	-0.200185	0.00877758	0.0170682	0.263582	0.154148	-1.14885
DDX54	-0.200168	0.0490637	0.0767969	0.390809	0.228822	-1.14883
CDH8	-0.200042	0.176191	0.227304	0.547466	0.32017	-1.14873
KRBOX1	-0.199952	0.165261	0.215285	0.53692	0.314003	-1.14866
ZFP1	-0.1998	0.0820793	0.119011	0.448429	0.262586	-1.14854
FILIP1	-0.199702	0.206298	0.25962	0.572619	0.334959	-1.14846
RAB35	-0.19958	0.11842	0.162615	0.492813	0.288349	-1.14836
PUSL1	-0.199578	0.118759	0.163018	0.492821	0.28831	-1.14836
HSF2BP	-0.199509	0.250986	0.306111	0.605607	0.354172	-1.14831
CD9	-0.199474	0.174816	0.225795	0.546476	0.319594	-1.14828
C19orf43	-0.199456	0.252721	0.307834	0.606687	0.354804	-1.14827
MRPS17	-0.199392	0.221702	0.275728	0.584029	0.341553	-1.14821
CALB1	-0.199386	0.448848	0.500322	0.743237	0.434728	-1.14821
PPM1H	-0.199309	0.0885728	0.127039	0.456835	0.267323	-1.14815
SYBU	-0.199289	0.0450362	0.0713951	0.384124	0.224742	-1.14813
ZNF209P	-0.199195	0.466609	0.517208	0.753554	0.440695	-1.14806
IL1RAPL2	-0.199189	0.0981502	0.138752	0.469268	0.274509	-1.14805
UBE2E3	-0.199177	0.0221218	0.0387671	0.317195	0.185562	-1.14804
PRKACB	-0.19911	0.245457	0.300471	0.602674	0.352457	-1.14799
TMEM177	-0.199101	0.0573319	0.0876943	0.406255	0.237625	-1.14798
NR2C2AP	-0.199032	0.178378	0.229698	0.548634	0.320876	-1.14793
STX10	-0.198922	0.0723396	0.106927	0.433227	0.253374	-1.14784
MAP2K1	-0.198902	0.202595	0.255736	0.56953	0.333116	-1.14782
CORO1A	-0.198901	0.141282	0.188638	0.513941	0.300683	-1.14782
PYURF	-0.198868	0.376223	0.430678	0.69575	0.406934	-1.1478
PSMD3	-0.198841	0.0316954	0.0526998	0.349861	0.204692	-1.14778
LOC93622	-0.198674	0.227918	0.282276	0.588226	0.344008	-1.14764
CALB2	-0.198652	0.262047	0.317315	0.615221	0.359819	-1.14763
BEX4	-0.198275	0.340773	0.396174	0.673331	0.393957	-1.14733
RFC3	-0.198174	0.195738	0.248427	0.563918	0.330042	-1.14725
GPR37	-0.198168	0.224959	0.27915	0.586406	0.343023	-1.14724
MFF	-0.197979	0.0307778	0.0513447	0.346395	0.202719	-1.14709
GFM2	-0.197935	0.180209	0.231706	0.550587	0.322022	-1.14706
SUCLG1	-0.197725	0.0962174	0.136457	0.467139	0.273358	-1.14689
BLCAP	-0.197724	0.0244583	0.0423146	0.32797	0.192038	-1.14689
MAPK8	-0.197634	0.1652	0.215213	0.536837	0.313954	-1.14682
CERS6	-0.197623	0.279751	0.335135	0.629374	0.368174	-1.14681
LRRC73	-0.19757	0.140116	0.187301	0.512839	0.300021	-1.14677
RALY	-0.197555	0.0576085	0.0880492	0.406817	0.237952	-1.14675
KCNAB3	-0.197456	0.160743	0.210347	0.532966	0.311716	-1.14667
ELP5	-0.197427	0.0288763	0.0487112	0.341692	0.199886	-1.14665
OTUD6B.AS1	-0.197385	0.24068	0.295574	0.599009	0.350401	-1.14662
LPAR5	-0.197357	0.549683	0.594452	0.797071	0.466144	-1.1466
ENTPD6	-0.197178	0.126589	0.171903	0.498775	0.291783	-1.14645
HHATL	-0.197123	0.178147	0.229439	0.548564	0.320844	-1.14641
UHRF1BP1L	-0.197105	0.11203	0.155261	0.486054	0.284291	-1.1464
LOC399715	-0.197098	0.417539	0.470645	0.72396	0.423409	-1.14639
CLASP2	-0.196932	0.092511	0.13195	0.461679	0.270115	-1.14626
MIEN1	-0.196844	0.10173	0.142939	0.472301	0.276212	-1.14619
CLCN4	-0.196762	0.23575	0.290446	0.594353	0.347715	-1.14612
GSPT2	-0.196667	0.0959576	0.136136	0.467139	0.273388	-1.14605
ZNF77	-0.196568	0.0457787	0.0723588	0.385895	0.22568	-1.14597
KLKB1	-0.196333	0.458319	0.509303	0.748436	0.437809	-1.14578
SPATS2	-0.196321	0.0206182	0.0365021	0.314481	0.184031	-1.14577
CBX3	-0.196215	0.224268	0.278413	0.585931	0.342687	-1.14569
CKS1B	-0.196135	0.0230444	0.0401885	0.322322	0.188594	-1.14563
C14orf80	-0.196131	0.271806	0.327074	0.622657	0.364186	-1.14562
MRPS31	-0.196098	0.0456215	0.0721476	0.385811	0.225713	-1.1456
TMEM230	-0.196092	0.0824944	0.119513	0.448429	0.262343	-1.14559
LY86.AS1	-0.196051	0.185486	0.237501	0.554401	0.324261	-1.14556
LOC100133669	-0.195935	0.0859253	0.12373	0.452454	0.264605	-1.14547
PFKFB2	-0.195801	0.237873	0.292629	0.595705	0.348382	-1.14536
PINK1	-0.195751	0.205655	0.258955	0.572183	0.334684	-1.14532
DLK2	-0.195743	0.0954576	0.135567	0.46688	0.273055	-1.14531
PRADC1	-0.195516	0.074454	0.109588	0.436345	0.25522	-1.14513
SGTB	-0.195487	0.293259	0.348925	0.638809	0.373589	-1.14511
ARL8A	-0.195419	0.0236473	0.0410935	0.324524	0.189992	-1.14506
EIF2S2	-0.195366	0.19692	0.249686	0.564998	0.330527	-1.14501
M6PR	-0.195268	0.194707	0.247352	0.563559	0.329582	-1.14494
OSBPL1A	-0.195225	0.0499831	0.078065	0.393122	0.229906	-1.1449
SMIM14	-0.19512	0.204884	0.258164	0.571989	0.334512	-1.14482
ATP6V1G1	-0.195035	0.225105	0.279302	0.586415	0.342952	-1.14475
RAB3C	-0.195006	0.440359	0.492383	0.738808	0.432074	-1.14473
SLC35B1	-0.194979	0.108408	0.150988	0.481324	0.281535	-1.14471
SYT13	-0.194964	0.187502	0.239682	0.555687	0.325057	-1.1447
GAL3ST3	-0.194948	0.241815	0.296765	0.599845	0.350841	-1.14468
RPL7P9	-0.194947	0.296261	0.351983	0.641285	0.375038	-1.14468
MAZ	-0.194795	0.190453	0.242792	0.559515	0.327311	-1.14456
TIMM22	-0.194778	0.0513439	0.0799165	0.395996	0.231587	-1.14455
COPS2	-0.194765	0.210826	0.264368	0.57561	0.336653	-1.14454
SNX14	-0.194677	0.122269	0.166976	0.495955	0.290076	-1.14447
C4orf48	-0.19464	0.638582	0.67574	0.847584	0.495686	-1.14444
ZCCHC12	-0.194594	0.278751	0.334125	0.62913	0.367959	-1.1444
CCDC85A	-0.194577	0.218977	0.272909	0.582156	0.340497	-1.14439
ANKRD34C.AS1	-0.194542	0.0795863	0.115904	0.443535	0.259389	-1.14436
RTN4R	-0.194335	0.324772	0.380384	0.661021	0.386618	-1.1442
EDF1	-0.194244	0.305733	0.361392	0.649078	0.379595	-1.14412
CYB561D2	-0.194084	0.173393	0.224247	0.546038	0.319346	-1.144
XPNPEP1	-0.194069	0.0230783	0.0402382	0.322322	0.188501	-1.14399
SMPDL3A	-0.19403	0.0613515	0.0929774	0.414279	0.242337	-1.14395
PRKAR2B	-0.19381	0.336587	0.392063	0.670026	0.39188	-1.14378
CCNB1IP1	-0.1938	0.0461042	0.0728103	0.386958	0.226654	-1.14377
TMEM35A	-0.193711	0.126387	0.17168	0.498775	0.291771	-1.1437
CHGB	-0.193541	0.327386	0.382988	0.663009	0.387764	-1.14357
DCK	-0.19353	0.341469	0.39686	0.673331	0.393917	-1.14356
NGEF	-0.193529	0.0337824	0.0557297	0.355674	0.208498	-1.14356
IDH3G	-0.19351	0.139183	0.18624	0.512325	0.299619	-1.14354
OXLD1	-0.193401	0.10133	0.142451	0.471696	0.275858	-1.14346
C20orf24	-0.193389	0.502436	0.550606	0.772285	0.451744	-1.14345
GPS1	-0.193389	0.0555466	0.0854225	0.403123	0.235947	-1.14345
KAT5	-0.193342	0.0273268	0.0464849	0.337136	0.197317	-1.14341
ATMIN	-0.193331	0.0766947	0.112373	0.43967	0.257289	-1.1434
BID	-0.193282	0.0295793	0.0496666	0.342851	0.200769	-1.14336
C12orf4	-0.193135	0.119318	0.163663	0.492956	0.288447	-1.14325
RPS14	-0.193106	0.215649	0.269386	0.580345	0.339432	-1.14322
RPL22L1	-0.193093	0.210434	0.263973	0.575254	0.336467	-1.14321
NPNT	-0.192864	0.118444	0.162642	0.492813	0.288208	-1.14303
CACYBP	-0.192711	0.224889	0.279056	0.586406	0.34296	-1.14291
TUBA8	-0.192687	0.277302	0.332656	0.627929	0.367235	-1.14289
FRAT1	-0.192639	0.2902	0.345831	0.637176	0.372679	-1.14285
PRKAR1A	-0.192481	0.352993	0.408092	0.681165	0.39836	-1.14273
DUSP1	-0.192464	0.451629	0.502957	0.7453	0.4359	-1.14271
PFKM	-0.192436	0.182935	0.2347	0.552781	0.323312	-1.14269
IFI6	-0.192288	0.399183	0.452799	0.71102	0.41586	-1.14257
SLC16A14	-0.191945	0.124944	0.17007	0.497343	0.290918	-1.1423
ICMT	-0.19191	0.020018	0.0355923	0.312751	0.182958	-1.14227
EMC3	-0.191815	0.145042	0.192915	0.517688	0.302755	-1.1422
SLC6A15	-0.191649	0.281244	0.336684	0.630162	0.368582	-1.14207
MEMO1	-0.191593	0.104339	0.146064	0.475556	0.278219	-1.14202
C19orf12	-0.191465	0.0456075	0.0721269	0.385811	0.225822	-1.14192
DDT	-0.191388	0.111885	0.155082	0.486	0.284284	-1.14186
TMEM147	-0.191355	0.137631	0.184501	0.510575	0.298711	-1.14184
HOMER3	-0.191269	0.177241	0.228465	0.547888	0.320419	-1.14177
FAM204A	-0.191106	0.273291	0.328619	0.623929	0.364958	-1.14164
SMG8	-0.191039	0.144177	0.191994	0.517012	0.30236	-1.14159
FEZ1	-0.191016	0.0376132	0.0611294	0.365808	0.214129	-1.14157
KLF10	-0.190997	0.286411	0.34203	0.634788	0.371238	-1.14155
BRK1	-0.190972	0.177001	0.22818	0.547888	0.320571	-1.14153
TPGS2	-0.190897	0.0278994	0.0472898	0.338464	0.198048	-1.14147
SPSB3	-0.190883	0.50232	0.550498	0.772285	0.451701	-1.14146
EPM2A	-0.190849	0.0856087	0.12337	0.452144	0.26446	-1.14144
ELAVL4	-0.190645	0.293604	0.349266	0.639265	0.373856	-1.14127
SLC16A7	-0.19064	0.237589	0.292353	0.595496	0.348359	-1.14127
PAFAH1B1	-0.190555	0.195296	0.247976	0.563887	0.329819	-1.1412
PHF23	-0.190549	0.0847149	0.122272	0.451352	0.263983	-1.1412
GDA	-0.190517	0.379364	0.433719	0.698978	0.408811	-1.14117
YWHAB	-0.190438	0.250793	0.305906	0.605595	0.354288	-1.14111
NICN1	-0.190437	0.100334	0.141295	0.471443	0.275851	-1.14111
RPL31	-0.190212	0.291832	0.347491	0.63803	0.373134	-1.14093
ILVBL	-0.19019	0.159967	0.20947	0.532632	0.311495	-1.14091
EIF2S1	-0.190179	0.284287	0.339841	0.632472	0.369898	-1.14091
CST3	-0.190095	0.390994	0.444858	0.705719	0.412807	-1.14084
BZW1	-0.190085	0.118131	0.162258	0.492508	0.28803	-1.14083
NOMO1..includes.others..1	-0.189921	0.0720854	0.106593	0.433058	0.25332	-1.1407
FAHD1	-0.189839	0.248992	0.304041	0.604507	0.353536	-1.14064
B4GALT2	-0.189813	0.229264	0.283662	0.58935	0.344665	-1.14062
TRAPPC13.1	-0.189732	0.1817	0.233362	0.551509	0.322561	-1.14055
FAHD2B	-0.18952	0.192079	0.244495	0.561093	0.32814	-1.14038
RAB2A	-0.189495	0.319312	0.375004	0.656875	0.384173	-1.14036
[truncated: 11,911 more rows]
