# Supplementary material for: Diurnal rhythms in gene expression in the prefrontal cortex in schizophrenia
Source: Nat Commun. 2019 Aug 9;10:3355. doi: 10.1038/s41467-019-11335-1 (PMC6689017; doi:10.1038/s41467-019-11335-1)
Supplement: Supplementary file 12 — Supplementary Data 10 [file 41467_2019_11335_MOESM12_ESM.xlsx]

## Sheet: Sheet1
Day DE analysis	Genes	Variance_Diagnosis	Variance_Age	Variance_Sex	Variance_PMI	Variance_total	Percent_Variance_Diagnosis	Percent_Variance_Age	Percent_Variance_Sex	Percent_Variance_PMI	DE_pvalue
	PRC1	0.0202352	0	0	0	0.0808975	25.0134	0	0	0	2.89935e-05
	HMGN2	0.0237156	0	0	0	0.100177	23.6738	0	0	0	7.24838e-05
	BCCIP	0.0238842	0	0	0	0.108471	22.0189	0	0	0	0.000160845
	OPN3	0.0307334	0.011713	0	0	0.153031	20.0832	7.65405	0	0	0.000216761
	SLC16A9	0.0549869	0	0	0	0.259827	21.1629	0	0	0	0.000233329
	PDCD4	0.0188735	0.00646567	0	0	0.0972333	19.4105	6.64964	0	0	0.000312025
	ZNF619	0.0106959	0	0	0	0.0551982	19.3773	0	0	0	0.000482535
	ZNF844	0.0220043	0	0.0169928	0	0.133805	16.445	0	12.6996	0	0.000501174
	DIRAS2	0.0292669	0.0235629	0	0	0.175582	16.6686	13.4199	0	0	0.000613006
	PRKX	0.0334568	0	0	0	0.180148	18.5719	0	0	0	0.000679967
	FYB	0.148285	0	0	0	0.814315	18.2098	0	0	0	0.000789038
	GLS2	0.0132731	0	0	0	0.0730716	18.1645	0	0	0	0.000805605
	GJA1	0.0456588	0	0	0	0.252439	18.0871	0	0	0	0.00083667
	ZNF83.1	0.0651434	0.0247518	0	0	0.386169	16.8691	6.40958	0	0	0.000957476
	ZFP36L1	0.0630511	0	0.0335563	0	0.397139	15.8763	0	8.44952	0	0.00108104
	NTN4	0.0198354	0	0	0	0.113862	17.4206	0	0	0	0.00108864
	SLC25A12	0.0182887	0	0	0.0135063	0.124096	14.7375	0	0	10.8837	0.00129988
	TCF12	0.0140821	0.00595589	0	0	0.0882918	15.9495	6.74568	0	0	0.00136684
	PRPF38A	0.0224977	0	0	0	0.131784	17.0717	0	0	0	0.00137995
	MCL1	0.0200534	0	0	0	0.121126	16.5558	0	0	0	0.00152837
	SMAD9	0.0278361	0.0122176	0	0	0.177778	15.6578	6.8724	0	0	0.00154011
	MED28	0.00678205	0	0	0	0.0414771	16.3513	0	0	0	0.00164849
	LCP2	0.0459147	0	0	0	0.281003	16.3396	0	0	0	0.0016547
	KCNMB4	0.00595317	0	0	0	0.0364503	16.3323	0	0	0	0.00165953
	TRPC3	0.0246337	0.0176469	0	0	0.166264	14.816	10.6138	0	0	0.00170371
	KCTD13.1	0.0422895	0.0171617	0	0	0.274667	15.3966	6.24817	0	0	0.00177137
	CPNE9	0.0288381	0.0177125	0	0	0.192949	14.9459	9.17988	0	0	0.00177965
	GIMAP8	0.0498843	0	0	0	0.308904	16.1488	0	0	0	0.00178724
	PCDHGB3	0.0495377	0	0	0	0.308272	16.0695	0	0	0	0.0018473
	METTL16	0.00633028	0.00535839	0	0	0.0441364	14.3426	12.1405	0	0	0.00190046
	FASTKD3	0.0117327	0	0	0	0.0746029	15.7269	0	0	0	0.00210548
	CFLAR	0.0187141	0	0	0	0.11902	15.7236	0	0	0	0.00210962
	COA1	0.00285364	0	0	0	0.0181711	15.7043	0	0	0	0.00212136
	SPATS2	0.00436885	0.00447731	0	0	0.0300414	14.5428	14.9038	0	0	0.00220075
	ARHGAP5.AS1	0.0347724	0	0	0	0.217661	15.9755	0	0	0	0.00224424
	ANP32A	0.0104877	0	0	0	0.0674283	15.5538	0	0	0	0.00225183
	CYBRD1	0.0258125	0	0	0	0.16734	15.4252	0	0	0	0.00236504
	BST2	0.110253	0	0	0	0.71533	15.4128	0	0	0	0.00237954
	TBRG1	0.00723342	0.00912957	0	0	0.0554258	13.0506	16.4717	0	0	0.00252934
	CREB3L2	0.0251857	0	0	0	0.165216	15.2441	0	0	0	0.00254591
	C18orf21	0.0137216	0.00747662	0	0	0.0963842	14.2364	7.7571	0	0	0.00260113
	CRYM	0.0497475	0.0387692	0.0233068	0	0.382796	12.9958	10.1279	6.08858	0	0.0026605
	CBFB	0.0180426	0	0	0	0.117043	15.4154	0	0	0	0.00269985
	PI16	0.0657557	0	0	0	0.439098	14.9752	0	0	0	0.00279442
	TPM3P9	0.0364232	0	0	0	0.240629	15.1367	0	0	0	0.0028462
	AFG3L2	0.0102299	0	0	0	0.0687135	14.8878	0	0	0	0.00289245
	LRRC17	0.0286844	0	0	0	0.193725	14.8068	0	0	0	0.00298012
	RAB29	0.0172098	0	0	0	0.116431	14.7811	0	0	0	0.00300911
	RFPL1S	0.0130979	0	0	0	0.0887882	14.7519	0	0	0	0.00304294
	DNALI1	0.0344105	0	0	0	0.234524	14.6725	0	0	0	0.00313682
	F2R	0.0271395	0.0127375	0.0170195	0	0.212031	12.7998	6.00736	8.02688	0	0.00317824
	SAMD9L	0.0565525	0	0	0	0.387915	14.5786	0	0	0	0.00324658
	C10orf107	0.0517542	0	0.0278127	0	0.387792	13.3459	0	7.17205	0	0.00328455
	PARP4	0.0200063	0	0	0	0.137937	14.5039	0	0	0	0.00335427
	FAM46A	0.0329361	0	0	0	0.227824	14.4568	0	0	0	0.00342192
	PIGM	0.00785103	0	0	0	0.0543455	14.4465	0	0	0	0.00343918
	DPYSL3	0.0135946	0	0	0	0.0940954	14.4477	0	0	0	0.00345092
	ADCY10P1	0.0408538	0.0537114	0	0	0.330691	12.3541	16.2422	0	0	0.00347439
	MEIS1	0.0143712	0	0	0	0.100241	14.3366	0	0	0	0.00357518
	ZC3HAV1	0.0405776	0	0	0	0.284404	14.2676	0	0	0	0.00366975
	MAPK9	0.00870679	0	0	0	0.0610858	14.2534	0	0	0	0.00369598
	HSPB8	0.0207866	0.00891992	0.0160193	0	0.168884	12.3083	5.28169	9.48543	0	0.0037229
	ASB8	0.00427059	0	0	0	0.0302068	14.1378	0	0	0	0.00386028
	MIR22HG	0.015534	0.0106331	0	0	0.118923	13.0623	8.94121	0	0	0.00390929
	TMEM133	0.0315892	0	0	0	0.224292	14.084	0	0	0	0.00394312
	TIMP2	0.0214999	0.0257429	0	0	0.176563	12.1769	14.58	0	0	0.00414607
	TMEM155	0.0424759	0.0651922	0	0	0.362685	11.7115	17.9749	0	0	0.00416954
	HNRNPH1	0.0197457	0	0	0.0104376	0.153887	12.8313	0	0	6.78264	0.00424272
	LOC100133669	0.0205603	0.0102838	0	0	0.156344	13.1507	6.57766	0	0	0.00428759
	C19orf12	0.0104187	0.00698289	0	0	0.081184	12.8335	8.60131	0	0	0.00439528
	PDK4	0.0590749	0	0	0	0.426655	13.8461	0	0	0	0.00457821
	ZNF217	0.0307854	0	0	0	0.225003	13.6822	0	0	0	0.00459823
	NFATC2	0.0299617	0	0.0168399	0	0.239248	12.5233	0	7.03866	0	0.00469212
	RBM12B	0.0266883	0	0	0	0.192192	13.8862	0	0	0	0.00478669
	DERL1	0.00349755	0	0	0	0.0258115	13.5503	0	0	0	0.00482052
	POLR1D	0.00523276	0	0	0	0.0386191	13.5497	0	0	0	0.00482259
	CDH12	0.0082549	0.00876776	0	0	0.0686969	12.0164	12.763	0	0	0.00491371
	DNM1L	0.0134629	0	0	0	0.100187	13.4378	0	0	0	0.00503452
	OLFM1	0.0149914	0.0287927	0	0	0.137705	10.8866	20.909	0	0	0.00506903
	B4GALT1	0.0356511	0	0.0179676	0	0.287001	12.4219	0	6.26048	0	0.0051353
	ASH2L	0.00459293	0	0	0	0.0343287	13.3793	0	0	0	0.00514359
	NCKAP1	0.0116802	0.00651675	0	0	0.0926388	12.6083	7.03459	0	0	0.00517672
	AQP4	0.0312805	0	0	0	0.235313	13.2931	0	0	0	0.00529063
	BIRC3	0.0291496	0	0	0	0.220213	13.237	0	0	0	0.00539763
	FNDC4	0.0298375	0	0	0	0.226254	13.1876	0	0	0	0.00551636
	MTMR11	0.0229279	0	0	0	0.174166	13.1644	0	0	0	0.00555019
	XXYLT1	0.0111129	0	0	0	0.0824641	13.476	0	0	0	0.00555916
	BID	0.00707119	0.00548882	0	0	0.058421	12.1038	9.39528	0	0	0.00560886
	MAP7D3	0.0261873	0.0159546	0	0	0.212319	12.3339	7.51442	0	0	0.00561301
	SLC7A2	0.0273745	0	0	0	0.208777	13.1118	0	0	0	0.00566064
	ATMIN	0.00864747	0	0	0	0.0661244	13.0776	0	0	0	0.00571793
	TAL1	0.0625423	0.057846	0	0	0.543956	11.4977	10.6343	0	0	0.00585117
	NT5M	0.0310918	0	0	0	0.240104	12.9493	0	0	0	0.00602789
	PANK2	0.00802863	0.00803258	0.00411036	0	0.0725288	11.0696	11.075	5.66721	0	0.00605826
	JPT2	0.0220377	0.0131396	0	0	0.181069	12.1709	7.25668	0	0	0.00608795
	RAB37	0.0159822	0	0	0	0.123866	12.9028	0	0	0	0.006148
	GLT1D1	0.0148493	0.0137322	0	0	0.127017	11.6907	10.8113	0	0	0.00620875
	LYRM4	0.0186735	0.0124787	0	0	0.155572	12.0032	8.0212	0	0	0.0062771
	PSAT1	0.0118331	0	0	0	0.0923794	12.8093	0	0	0	0.00636477
	TMEM176A	0.0921871	0	0	0	0.721738	12.7729	0	0	0	0.00643932
	KLF6	0.0195478	0	0	0	0.153313	12.7503	0	0	0	0.00649524
	CA5B	0.0137224	0	0	0	0.112999	12.1439	0	0	0	0.00654356
	GBP1	0.103555	0	0	0	0.814499	12.714	0	0	0	0.00656427
	ZBTB26	0.0335081	0.0190035	0	0	0.279747	11.978	6.79313	0	0	0.00669129
	PKNOX1	0.0184012	0	0	0	0.145505	12.6465	0	0	0	0.00675135
	SOWAHB	0.0265481	0	0	0	0.210164	12.6321	0	0	0	0.00679553
	KCNK1	0.0223737	0.0270912	0	0	0.20094	11.1345	13.4822	0	0	0.00684385
	ALDH1A3	0.0149886	0.0218444	0	0	0.142466	10.5208	15.3331	0	0	0.00685973
	FBXL2	0.00994952	0.00634	0	0	0.0842464	11.81	7.52554	0	0	0.00694602
	IRAK3	0.0428106	0	0	0	0.340553	12.5709	0	0	0	0.00697777
	SLC25A30	0.0107498	0.0203839	0	0	0.104169	10.3195	19.568	0	0	0.00709306
	SIGLEC8	0.0870749	0	0	0	0.695141	12.5262	0	0	0	0.00709375
	DHRS7B	0.0198107	0	0	0	0.158242	12.5193	0	0	0	0.00711031
	PCTP	0.00714908	0	0	0	0.0571055	12.5191	0	0	0	0.00711169
	SLC14A1	0.0931869	0.0900051	0	0	0.821382	11.3451	10.9578	0	0	0.0071186
	MON1B	0.0204905	0	0	0	0.163833	12.507	0	0	0	0.00713931
	ANKMY2	0.025395	0	0	0	0.203047	12.507	0	0	0	0.00713931
	NCBP3	0.00759441	0	0	0	0.0606852	12.5144	0	0	0	0.00721938
	FKBP14	0.015907	0	0	0	0.126793	12.5456	0	0	0	0.00722905
	BEND5	0.0165743	0.0145746	0	0	0.145557	11.3868	10.013	0	0	0.00732086
	DRAM1	0.0249949	0	0	0	0.201115	12.4282	0	0	0	0.00734364
	IQGAP1	0.0207418	0	0	0	0.164968	12.5732	0	0	0	0.00748723
	DCAF12	0.00442319	0	0	0	0.0358846	12.3261	0	0	0	0.00762736
	HNRNPA1	0.0299595	0	0	0	0.24359	12.2991	0	0	0	0.00770192
	ARIH2	0.00394819	0	0.00279955	0.00208365	0.0372356	10.6033	0	7.51848	5.59584	0.00771158
	CPS1	0.0133628	0.0293868	0	0	0.135394	9.86952	21.7045	0	0	0.00771573
	LIX1	0.0195193	0	0	0	0.172264	11.3311	0	0	0	0.00776405
	AQP9	0.0287528	0	0	0	0.23442	12.2655	0	0	0	0.00779787
	CPAMD8	0.0412194	0.0219431	0	0	0.353386	11.6641	6.20938	0	0	0.00779787
	DCTN2	0.00975165	0	0	0	0.0796065	12.2498	0	0	0	0.00784758
	IL18BP	0.0522609	0	0	0	0.427096	12.2363	0	0	0	0.007889
	ME3	0.0129156	0	0	0	0.105586	12.2323	0	0	0	0.00790349
	CD44	0.133734	0	0.0783731	0	1.1832	11.3027	0	6.62385	0	0.00792765
	TESC	0.0349241	0.0345649	0	0	0.315686	11.0629	10.9491	0	0	0.00798426
	ZNF438	0.00950885	0.0155323	0	0	0.0917611	10.3626	16.9269	0	0	0.00798633
	ZNF821	0.0153464	0	0.0117934	0	0.139254	11.0205	0	8.46898	0	0.00804915
	RFFL	0.0106285	0.0211673	0	0	0.106384	9.99072	19.8971	0	0	0.0080671
	YAP1	0.0225664	0	0	0	0.183098	12.3248	0	0	0	0.00806986
	TRA2A	0.0207368	0.0199504	0	0.0117673	0.200377	10.3489	9.95643	0	5.87258	0.00812923
	ZNF70	0.028681	0	0	0	0.23607	12.1494	0	0	0	0.00814649
	GBP4	0.0506494	0	0	0	0.418322	12.1078	0	0	0	0.00827903
	KLF11	0.0162547	0	0	0.0192393	0.156551	10.383	0	0	12.2895	0.00841916
	MGST1	0.0382144	0	0	0	0.316726	12.0655	0	0	0	0.00846887
	FBXO34	0.0116803	0.00683194	0	0	0.102589	11.3856	6.65954	0	0	0.00854135
	ETV6	0.0190841	0	0	0	0.158817	12.0164	0	0	0	0.00857172
	UBE3C	0.00319284	0.00220741	0	0	0.0283912	11.2459	7.77496	0	0	0.00858484
	C4orf36	0.0180617	0	0	0	0.147085	12.2798	0	0	0	0.00860417
	GNG5	0.0367701	0	0	0	0.3063	12.0046	0	0	0	0.00860486
	RPP38	0.0189886	0	0	0	0.158242	11.9997	0	0	0	0.00861591
	ZBTB37	0.00799332	0	0	0	0.0666444	11.994	0	0	0	0.00863592
	FGF13	0.00833399	0.0182944	0	0	0.0861759	9.6709	21.2292	0	0	0.00867872
	SLCO2B1	0.051696	0	0	0	0.416463	12.4131	0	0	0	0.00869391
	NDUFAF5	0.0135115	0.013749	0	0	0.124866	10.8209	11.011	0	0	0.00877399
	ZFHX3	0.030088	0	0	0	0.251896	11.9446	0	0	0	0.00878503
	ADAMTS9.AS2	0.0301307	0	0	0	0.253967	11.864	0	0	0	0.0090439
	FN1	0.0453748	0	0	0	0.382511	11.8623	0	0	0	0.00904874
	CAMK2G	0.00431166	0	0	0	0.036367	11.856	0	0	0	0.00907014
	FAM114A1	0.0203864	0	0	0	0.168914	12.0691	0	0	0	0.00908325
	ALPK1	0.0336472	0	0	0	0.284252	11.8371	0	0	0	0.0092579
	PODXL	0.0293997	0	0	0	0.249359	11.7901	0	0	0	0.00928207
	FCGR2A	0.18042	0	0	0	1.53065	11.7871	0	0	0	0.00929311
	SPRY1	0.0136665	0	0	0	0.11601	11.7805	0	0	0	0.00931244
	NPL	0.0211781	0	0	0	0.179458	11.8012	0	0	0	0.00938768
	AHNAK	0.0269531	0.021649	0	0	0.247357	10.8965	8.75215	0	0	0.00939252
	CYR61	0.0532652	0	0	0	0.453375	11.7486	0	0	0	0.00941599
	LOC100996251	0.0561316	0	0	0	0.483215	11.6163	0	0	0	0.00946707
	ZNF329	0.0117983	0	0	0	0.100636	11.7237	0	0	0	0.00949261
	CBLN2	0.00885235	0	0	0	0.0755656	11.7148	0	0	0	0.00953265
	WIPF1	0.0242912	0.0156578	0	0	0.220094	11.0368	7.11416	0	0	0.00954163
	ACTR1B	0.024436	0	0	0	0.209362	11.6717	0	0	0	0.00968176
	MYO1F	0.0690711	0	0	0	0.592348	11.6605	0	0	0	0.00971973
	TRMT10B	0.00572731	0	0	0.00491216	0.0545725	10.4949	0	0	9.00117	0.00972249
	SLC30A10	0.0117408	0	0	0	0.100734	11.6553	0	0	0	0.0097363
	TOB2	0.0273911	0	0	0	0.23549	11.6315	0	0	0	0.00981223
	KCNS3	0.0320266	0.0182342	0	0	0.290936	11.0081	6.26741	0	0	0.00998343
	LATS2	0.0286772	0	0	0	0.247559	11.584	0	0	0	0.00998619
	APP	0.00554957	0	0.00300127	0	0.051075	10.8655	0	5.87619	0	0.0100076
	LNX1	0.0134115	0.0155035	0	0.00728821	0.137058	9.78529	11.3116	0	5.3176	0.0100463
	DTX3L	0.0410929	0	0	0	0.355427	11.5616	0	0	0	0.0100759
	AHCYL1	0.0146287	0.00793062	0	0	0.132853	11.0112	5.96947	0	0	0.0101001
	SP110	0.0405369	0	0	0	0.350167	11.5764	0	0	0	0.0101098
	ABI3BP	0.0406871	0.0528097	0	0	0.398613	10.2072	13.2483	0	0	0.0101229
	NGRN	0.0164544	0.0140154	0	0	0.154492	10.6507	9.07195	0	0	0.0101802
	ZNF35	0.00434232	0	0.00246185	0	0.0404619	10.7319	0	6.08435	0	0.0101995
	IFI16	0.037297	0	0	0	0.323863	11.5163	0	0	0	0.0102285
	UBE2E3	0.008124	0	0	0	0.070632	11.5019	0	0	0	0.0102782
	MREG	0.0263264	0	0	0	0.229047	11.4939	0	0	0	0.0103106
	TRAF3IP2	0.0220301	0	0	0	0.192451	11.4471	0	0	0	0.0103403
	ASNS	0.00630697	0	0	0	0.0549631	11.4749	0	0	0	0.0103735
	GRAMD2B	0.00970913	0	0.0122537	0	0.096262	10.0861	0	12.7295	0	0.0104183
	ATP6V1B2	0.0172804	0	0	0	0.15079	11.4599	0	0	0	0.0104294
	RIPK2	0.0146607	0	0	0	0.128053	11.4489	0	0	0	0.0104701
	C2orf88	0.0245904	0.0297319	0	0	0.24094	10.206	12.3399	0	0	0.0105336
	CD99	0.0398741	0	0.127247	0	0.451096	8.83939	0	28.2085	0	0.0106116
	ZNF660	0.0211968	0.0152671	0	0	0.198359	10.6861	7.69671	0	0	0.0106316
	PRELP	0.0902952	0	0	0	0.791974	11.4013	0	0	0	0.010653
	TGFBR3	0.0189133	0	0	0	0.166534	11.357	0	0	0	0.0106945
	REST	0.0185897	0	0	0	0.165064	11.2621	0	0	0	0.0107131
	ICMT	0.00834178	0	0	0	0.0719892	11.5875	0	0	0	0.0107483
	EID2	0.0297844	0	0	0	0.262236	11.3579	0	0	0	0.0108201
	OLFML2A	0.042309	0	0	0	0.372628	11.3542	0	0	0	0.0108332
	VCL	0.0102959	0	0	0	0.0907344	11.3473	0	0	0	0.010865
	MS4A7	0.0695186	0	0.0714209	0	0.692753	10.0351	0	10.3097	0	0.0108933
	PGP	0.0233678	0	0	0	0.202517	11.5387	0	0	0	0.0109319
	SEMA6A	0.0192266	0.0408691	0	0	0.206822	9.2962	19.7606	0	0	0.0109671
	ZWILCH	0.0213288	0.020314	0	0	0.189921	11.2304	10.696	0	0	0.0110155
	NDRG3	0.011563	0.00862209	0	0.00749737	0.117418	9.84776	7.34307	0	6.38519	0.0110203
	ZNF669	0.0130348	0	0	0	0.115451	11.2904	0	0	0	0.0110928
	ATP5A1	0.0250046	0	0	0	0.221555	11.286	0	0	0	0.011108
	GALNT15	0.0198953	0	0	0	0.176293	11.2853	0	0	0	0.01111
	KBTBD4	0.0181598	0	0	0	0.160721	11.299	0	0	0	0.0111252
	PRPH2	0.0526121	0	0	0	0.454573	11.574	0	0	0	0.0111611
	AFF1	0.0208687	0.0142638	0	0	0.196925	10.5973	7.24328	0	0	0.0111956
	CA4	0.024373	0.0431601	0	0	0.255076	9.55521	16.9205	0	0	0.0112046
	ZNF554	0.0076903	0	0.00844195	0	0.0777023	9.89713	0	10.8645	0	0.0112088
	P2RX7	0.0243472	0.0156132	0	0	0.228891	10.637	6.82126	0	0	0.0112143
	CRLS1	0.0126926	0	0	0	0.112796	11.2527	0	0	0	0.0112329
	CDC14A	0.01637	0	0	0	0.145064	11.2847	0	0	0	0.0112516
	KLHDC2	0.0282663	0	0	0	0.251356	11.2455	0	0	0	0.0112529
	SLC9A9	0.0126688	0	0.0075168	0	0.121362	10.4388	0	6.19368	0	0.0113558
	CXCL16	0.0508916	0	0	0	0.453634	11.2186	0	0	0	0.0113641
	TLR2	0.101842	0	0	0	0.910435	11.1861	0	0	0	0.011498
	RUNX1	0.084538	0	0	0	0.756829	11.17	0	0	0	0.0115677
	PDF	0.0837055	0	0	0	0.747902	11.192	0	0	0	0.0115712
	WASF2	0.0276264	0	0.0161368	0	0.265728	10.3965	0	6.07268	0	0.0116036
	CHST3	0.0341211	0	0	0	0.306033	11.1495	0	0	0	0.011643
	KRT5	0.0940454	0	0	0	0.83743	11.2302	0	0	0	0.0117652
	ERICH1	0.020708	0.0141078	0.0159108	0	0.212681	9.73666	6.63332	7.48109	0	0.0118618
	RELL2	0.0284147	0	0	0	0.256137	11.0936	0	0	0	0.0118728
	YBX3	0.0786469	0	0	0	0.709359	11.087	0	0	0	0.0119025
	CARD8	0.0135158	0	0.00794303	0	0.131008	10.3168	0	6.06302	0	0.011966
	ZNF185	0.0139854	0.0197345	0	0	0.143741	9.72958	13.7292	0	0	0.011993
	SLC2A12	0.0104579	0	0	0	0.0945335	11.0626	0	0	0	0.0120116
	LONRF3	0.0153187	0	0	0	0.138642	11.0491	0	0	0	0.012071
	ENG	0.0604559	0	0	0	0.548024	11.0316	0	0	0	0.0121538
	EGLN3	0.0103293	0	0	0	0.0937986	11.0122	0	0	0	0.0122477
	IQCK	0.0106637	0.00892444	0	0	0.104449	10.2095	8.54433	0	0	0.0123285
	SNAP25	0.0133553	0	0	0	0.12154	10.9884	0	0	0	0.0123588
	HYLS1	0.0142592	0	0	0	0.129859	10.9805	0	0	0	0.0123906
	LINC01354	0.0555994	0	0	0	0.507244	10.9611	0	0	0	0.012481
	FCGR3A.FCGR3B	0.222733	0	0	0	2.03595	10.94	0	0	0	0.0125666
	C6orf120	0.00866798	0.00763211	0	0	0.0858466	10.0971	8.8904	0	0	0.0126985
	BTN3A1	0.0133433	0	0	0	0.122312	10.9092	0	0	0	0.0127109
	IL10RA	0.0360079	0	0.0312521	0	0.366095	9.83567	0	8.53661	0	0.0128793
	TRIT1	0.010351	0.00772463	0	0	0.101604	10.1876	7.60267	0	0	0.0128931
	KIAA0355	0.00769216	0	0	0.00564011	0.0768375	10.0109	0	0	7.3403	0.0129063
	TEP1	0.0191366	0	0	0	0.176172	10.8625	0	0	0	0.0129173
	LINC00847	0.00911337	0	0	0	0.0841009	10.8362	0	0	0	0.013036
	CERS2	0.0161071	0	0	0	0.149328	10.7864	0	0	0	0.0132707
	STON2	0.0171446	0	0	0	0.159239	10.7666	0	0	0	0.0134109
	ZEB2	0.0137208	0.023743	0	0	0.148873	9.21646	15.9485	0	0	0.0134785
	BZW2	0.00952836	0.00806247	0	0	0.0954505	9.98251	8.44675	0	0	0.0134992
	BHLHE41	0.0190888	0	0	0	0.173398	11.0087	0	0	0	0.013502
	TRIM37	0.0142325	0	0	0.00922809	0.142218	10.0075	0	0	6.48867	0.0135179
	EMP1	0.0814707	0	0	0	0.76088	10.7074	0	0	0	0.0136414
	SV2B	0.00839767	0	0	0	0.0784456	10.7051	0	0	0	0.0136525
	CIAO1	0.00334497	0	0	0	0.0312679	10.6978	0	0	0	0.0136912
	SAE1	0.0142726	0.0101333	0	0	0.141874	10.0601	7.14248	0	0	0.0137664
	ZCCHC4	0.00738018	0	0	0	0.0694728	10.6231	0	0	0	0.0140308
	MOB3B	0.018879	0.0195728	0	0	0.194499	9.70648	10.0632	0	0	0.0140508
	BAALC	0.00890212	0.00568714	0	0	0.0884179	10.0682	6.43211	0	0	0.0140598
	LEPROT	0.0104386	0	0	0	0.0964771	10.8198	0	0	0	0.0140688
	ZNF425	0.00977442	0	0	0	0.0920909	10.6139	0	0	0	0.014075
	ARPC1A	0.00603663	0	0	0	0.0569627	10.5975	0	0	0	0.0141599
	FAM216A	0.0245711	0.0158745	0	0	0.244742	10.0396	6.48622	0	0	0.014184
	LRRC32	0.0709669	0	0	0	0.669973	10.5925	0	0	0	0.0141889
	STARD8	0.0454686	0	0	0.0284333	0.458914	9.90786	0	0	6.19578	0.0142096
	SRD5A1	0.00818162	0.0127231	0	0	0.0885722	9.23723	14.3647	0	0	0.0142255
	COPS3	0.023601	0.01437	0	0	0.234506	10.0641	6.12778	0	0	0.0142379
	PGBD4	0.00746175	0	0	0.00580256	0.0767254	9.72526	0	0	7.56275	0.0142455
	NQO1	0.0703902	0	0.0536529	0	0.725252	9.70562	0	7.39783	0	0.0142475
	CADPS2	0.0168979	0	0	0.0167419	0.178083	9.48879	0	0	9.4012	0.014262
	MAP2K4	0.017111	0.011801	0	0	0.171594	9.97178	6.87726	0	0	0.0143311
	HGF	0.0372788	0	0	0	0.351659	10.6008	0	0	0	0.0143615
	IL1R1	0.0662588	0	0	0	0.627825	10.5537	0	0	0	0.0143773
	KIF21A	0.00857948	0	0	0	0.0813062	10.5521	0	0	0	0.0143829
	WWC2	0.0114444	0	0	0	0.10829	10.5683	0	0	0	0.0144381
	ROR1	0.0217916	0	0	0	0.206877	10.5336	0	0	0	0.0144671
	FAR2P2	0.0111484	0	0	0	0.101646	10.9679	0	0	0	0.0145119
	RASGEF1A	0.00384301	0.00577286	0	0	0.0417264	9.21001	13.835	0	0	0.0146818
	BTN3A3	0.0130259	0	0	0	0.124305	10.479	0	0	0	0.0147515
	RWDD2A	0.00560721	0	0	0	0.052535	10.6733	0	0	0	0.0148205
	PINK1	0.0224958	0	0	0	0.214918	10.4671	0	0	0	0.0148205
	KIF13A	0.00771894	0.0141033	0	0	0.0865034	8.92328	16.3037	0	0	0.0149179
	ANO2	0.0292674	0	0	0	0.281583	10.3939	0	0	0	0.0152002
	PCMT1	0.0245312	0.0195773	0	0	0.252533	9.71406	7.75238	0	0	0.0152685
	UROS	0.0188192	0.0192331	0	0	0.197731	9.51759	9.7269	0	0	0.0152865
	PRTG	0.0222748	0	0	0	0.214847	10.3678	0	0	0	0.01535
	NLRC5	0.0449783	0	0	0	0.435074	10.3381	0	0	0	0.0154991
	PIK3R5	0.047411	0	0	0	0.458791	10.3339	0	0	0	0.0155184
	GABPB1	0.00780985	0.00517813	0	0	0.0798365	9.7823	6.48592	0	0	0.0155847
	CIITA	0.0399024	0	0	0	0.38661	10.3211	0	0	0	0.0155923
	SNRPN	0.00567358	0	0	0	0.0550758	10.3014	0	0	0	0.0157034
	MORC4	0.0110036	0	0	0	0.106837	10.2995	0	0	0	0.0157131
	DDB1	0.0065641	0	0	0	0.0638135	10.2864	0	0	0	0.0157918
	TRIM22	0.0174313	0	0	0.0126212	0.178587	9.76065	0	0	7.06726	0.0158836
	ARRDC3	0.028598	0	0	0	0.279313	10.2387	0	0	0	0.0160631
	NPTX2	0.0461725	0.0877847	0	0	0.530854	8.69779	16.5365	0	0	0.0162177
	DMXL2	0.0103524	0	0	0	0.101481	10.2013	0	0	0	0.0162805
	ITGA5	0.0419317	0	0	0	0.411211	10.1971	0	0	0	0.0163054
	ZNF677	0.0113399	0	0	0.00744958	0.119045	9.52566	0	0	6.25776	0.0163869
	FGL2	0.0478319	0	0	0	0.47023	10.172	0	0	0	0.0164338
	ARHGDIG	0.0293212	0.0421694	0	0	0.32547	9.00888	12.9565	0	0	0.0164669
	PPP2R1B	0.00743882	0	0	0	0.0732758	10.1518	0	0	0	0.0165539
	ECHDC2	0.0210005	0	0	0	0.207187	10.136	0	0	0	0.0166416
	NFKBIZ	0.0237487	0	0	0	0.234649	10.121	0	0	0	0.0167306
	PTAFR	0.0715437	0.0523052	0.0650975	0	0.849271	8.42413	6.15884	7.6651	0	0.0167665
	ATF6B	0.0192802	0	0	0	0.190736	10.1083	0	0	0	0.0168107
	PMS2	0.00632592	0	0	0	0.0625937	10.1063	0	0	0	0.0168266
	RPP40	0.0223969	0.0456624	0	0	0.262849	8.52084	17.3721	0	0	0.0168466
	PXN	0.0380741	0	0	0	0.377191	10.0941	0	0	0	0.0168991
	SLC9B2	0.00863596	0	0	0.00611345	0.0920096	9.38593	0	0	6.64436	0.0169729
	ATP6AP1L	0.0129243	0	0	0	0.139665	9.25379	0	0	0	0.0169999
	MCHR2	0.0106438	0.0182593	0	0	0.122053	8.72062	14.9602	0	0	0.0170758
	ITFG1	0.0215767	0.0247945	0	0	0.235958	9.14429	10.508	0	0	0.0171207
	HAR1A	0.0289958	0	0	0	0.288422	10.0533	0	0	0	0.0171296
	IER2	0.0223256	0	0	0	0.222078	10.053	0	0	0	0.017131
	E2F1	0.0203179	0	0	0	0.202158	10.0505	0	0	0	0.0171448
	TNRC6C.AS1	0.023616	0.0201866	0	0	0.25262	9.34844	7.99093	0	0	0.0173478
	BTG2	0.0370456	0	0	0	0.370205	10.0068	0	0	0	0.0174023
	CEP128	0.0131397	0	0	0	0.150175	8.74963	0	0	0	0.0174078
	WDFY4	0.0373339	0	0	0	0.373944	9.9838	0	0	0	0.0175376
	ARFGEF2	0.00518662	0	0	0	0.0519959	9.97506	0	0	0	0.0175998
	FAM107A	0.0386956	0	0	0	0.388021	9.97257	0	0	0	0.0176198
	PAK2	0.0110098	0.0139934	0	0	0.12276	8.96861	11.399	0	0	0.0177316
	RPL32P3	0.0157165	0	0	0	0.157914	9.95256	0	0	0	0.017753
	ITGAM	0.063385	0.0864359	0	0	0.73153	8.66472	11.8158	0	0	0.0179035
	NEUROD1	0.0383828	0.0332596	0	0	0.414408	9.26207	8.0258	0	0	0.0179194
	PABPC1	0.0155817	0	0	0	0.157054	9.9212	0	0	0	0.0179615
	HELZ2	0.0574993	0	0	0	0.579976	9.91407	0	0	0	0.018005
	OCLN	0.0341853	0	0	0	0.344827	9.91376	0	0	0	0.0180064
	HSDL1	0.0123826	0	0	0	0.125034	9.90339	0	0	0	0.0180712
	X6.Sep	0.00706329	0	0	0	0.0713247	9.90301	0	0	0	0.0180719
	TXNRD3	0.0100639	0	0	0	0.101643	9.90116	0	0	0	0.0180823
	FLI1	0.0316206	0	0	0	0.319613	9.89338	0	0	0	0.018132
	PARVG	0.0585843	0	0	0	0.593071	9.87812	0	0	0	0.0182314
	HCLS1	0.0769455	0	0	0	0.779556	9.87042	0	0	0	0.0182749
	OXSM	0.0140603	0.0094249	0	0	0.15013	9.36546	6.27785	0	0	0.0183046
	LYN	0.0227621	0.028436	0.0175102	0	0.285656	7.96834	9.9546	6.12982	0	0.0183674
	SP1	0.0099195	0	0	0	0.0991794	10.0016	0	0	0	0.018404
	PHF8	0.0162975	0.0159468	0	0	0.179262	9.09146	8.8958	0	0	0.0185075
	RREB1	0.0236113	0	0	0	0.240329	9.82454	0	0	0	0.0185538
	C5orf34	0.0138713	0	0	0	0.141328	9.81496	0	0	0	0.0186056
	UGDH.AS1	0.0655615	0.0432731	0	0	0.70455	9.30545	6.14195	0	0	0.0187616
	CAPN2	0.00327012	0	0	0	0.0334338	9.78086	0	0	0	0.0188223
	B3GAT2	0.0136326	0	0	0	0.139174	9.79538	0	0	0	0.0188361
	FAM131B	0.00710024	0	0	0	0.0719127	9.87342	0	0	0	0.0188527
	LINC01609	0.0935044	0.073232	0	0	1.0172	9.1923	7.19934	0	0	0.0188789
	NRP2	0.0149788	0	0	0	0.153514	9.75734	0	0	0	0.0189645
	SRGAP1	0.0277434	0	0	0	0.281657	9.85006	0	0	0	0.0190039
	ZSCAN30	0.0101551	0	0	0	0.103813	9.78214	0	0	0	0.0190681
	TMEM38A	0.00761147	0.0258615	0	0	0.10213	7.45271	25.3221	0	0	0.0191026
	TNFAIP3	0.0474736	0	0	0	0.488229	9.72363	0	0	0	0.0191806
	MSN	0.0249815	0	0	0	0.256965	9.72175	0	0	0	0.0191944
	UBE2H	0.00391309	0	0	0	0.0402814	9.7144	0	0	0	0.0192406
	RBMXL1	0.00375686	0	0	0	0.0392184	9.57933	0	0	0	0.0192752
	STX17	0.0042015	0.00579234	0	0	0.048354	8.68904	11.979	0	0	0.019289
	LOC729218	0.0272878	0	0	0	0.281401	9.69711	0	0	0	0.019347
	VDAC1	0.0146381	0.0119873	0	0	0.16092	9.0965	7.44925	0	0	0.0193594
	MDC1	0.0219267	0.0145488	0	0	0.238064	9.2104	6.11128	0	0	0.0194098
	JRKL	0.0102079	0.00818525	0	0	0.112146	9.1024	7.29877	0	0	0.0194098
	DDX28	0.0149801	0	0	0	0.154811	9.67643	0	0	0	0.0194685
	PITHD1	0.0202182	0	0	0	0.209002	9.67368	0	0	0	0.0194892
	RCBTB1	0.00728016	0	0.00590634	0	0.0795648	9.14997	0	7.4233	0	0.0197701
	FCGR1A	0.146225	0	0	0	1.5235	9.598	0	0	0	0.0200069
	CYP4X1	0.00457339	0	0	0	0.0476631	9.59524	0	0	0	0.0200262
	ATOH8	0.0443048	0	0	0	0.461853	9.59284	0	0	0	0.0200387
	MTMR14	0.00730867	0.00802062	0.00497604	0	0.0870539	8.39557	9.2134	5.71605	0	0.0200483
	CLTC	0.0118022	0	0	0	0.123055	9.59099	0	0	0	0.0200573
	MAB21L3	0.0951398	0.100043	0	0	1.0779	8.82644	9.28135	0	0	0.0201001
	TRMO	0.00507168	0	0.0043076	0	0.0576869	8.79174	0	7.46721	0	0.0201132
	RUNX2	0.0238047	0.0202148	0	0	0.265302	8.97268	7.61956	0	0	0.0201346
	TGIF1	0.0277122	0	0.022708	0	0.314692	8.80612	0	7.21594	0	0.0202154
	ALOX12.AS1	0.0158977	0	0	0	0.166147	9.56847	0	0	0	0.0202202
	RBM17	0.00349379	0	0.00358341	0.0034914	0.0431983	8.0878	0	8.29524	8.08226	0.0202326
	TXNL4B	0.00818013	0	0	0	0.0856349	9.55233	0	0	0	0.0203162
	GALNT16	0.0306329	0.0243964	0	0	0.340958	8.98438	7.15527	0	0	0.0203624
	CDC42EP2	0.0269794	0	0	0	0.282652	9.54508	0	0	0	0.0203797
	KNSTRN	0.0149917	0	0	0	0.157313	9.52984	0	0	0	0.0204887
	NHSL2	0.0393412	0.0351633	0	0	0.44227	8.89531	7.95066	0	0	0.0204894
	DICER1.AS1	0.00975204	0	0	0	0.102338	9.52922	0	0	0	0.0204894
	NIT2	0.0162901	0	0	0	0.171127	9.51932	0	0	0	0.0205674
	SMYD3	0.00681079	0	0	0	0.0715525	9.51859	0	0	0	0.0205723
	YARS2	0.00451345	0.0032853	0	0	0.0501044	9.0081	6.55691	0	0	0.0205861
	VIPR2	0.0443838	0	0	0	0.46658	9.51257	0	0	0	0.0206061
	RRP36	0.0130664	0.0101555	0	0	0.145712	8.96734	6.96959	0	0	0.0206075
	SOX2	0.0174042	0	0	0	0.182981	9.5115	0	0	0	0.0206102
	RBM48	0.0215888	0	0	0	0.227144	9.50447	0	0	0	0.0207407
	RASL10A	0.0426702	0.0436032	0	0	0.486742	8.76649	8.95818	0	0	0.0207821
	LOXL3	0.0152172	0	0	0	0.160429	9.48531	0	0	0	0.0207946
	ASL	0.0185729	0	0	0	0.196263	9.46329	0	0	0	0.0209513
	CASC3	0.0100577	0.0116417	0	0	0.116358	8.64376	10.0051	0	0	0.020992
	HSPG2	0.0678038	0	0	0	0.717726	9.44704	0	0	0	0.02107
	PSPH	0.00790306	0.0100011	0	0	0.094468	8.36586	10.5867	0	0	0.02109
	UGDH	0.0063899	0	0	0	0.0675976	9.45285	0	0	0	0.0210976
	FBXO9	0.0113318	0	0	0	0.120006	9.44269	0	0	0	0.0211073
	BCKDHB	0.00453059	0	0	0	0.05297	8.55311	0	0	0	0.0211328
	SALL1	0.0155367	0	0	0	0.164809	9.42709	0	0	0	0.0212115
	CRISPLD2	0.0524605	0	0	0	0.55682	9.42143	0	0	0	0.0212557
	MRTO4	0.0151066	0	0	0	0.160469	9.41401	0	0	0	0.0213151
	WWTR1	0.0247617	0	0	0	0.268596	9.21896	0	0	0	0.0213993
	FAM49B	0.0113813	0.0119161	0	0	0.131218	8.67357	9.08114	0	0	0.021411
	TTC8	0.00971921	0	0.00895723	0	0.113286	8.57938	0	7.90676	0	0.0214193
	GALNT11	0.0109104	0.0129882	0	0	0.12729	8.57124	10.2036	0	0	0.0214234
	RFWD3	0.00816327	0	0	0	0.0869157	9.39217	0	0	0	0.0214676
	RGS4	0.0328185	0.0519177	0	0	0.395978	8.28795	13.1113	0	0	0.0216091
	LRAT	0.0371369	0	0	0	0.396265	9.37173	0	0	0	0.0216271
	MOV10	0.0237571	0	0	0	0.254466	9.33607	0	0	0	0.0218832
	DDX1	0.00805076	0	0.00674012	0	0.0937042	8.59167	0	7.19297	0	0.0219136
	DUSP2	0.029483	0.0271534	0	0	0.337492	8.7359	8.04563	0	0	0.0219453
	AKNA	0.0270568	0	0	0	0.29009	9.32704	0	0	0	0.0219474
	SOCS2	0.00728672	0.0103743	0	0	0.0797038	9.14224	13.016	0	0	0.0219564
	CSF3R	0.056348	0	0	0	0.605027	9.3133	0	0	0	0.0220399
	PREP	0.00533968	0	0	0	0.0564039	9.46686	0	0	0	0.0220537
	OTOGL	0.0234176	0	0	0	0.25172	9.30304	0	0	0	0.02212
	STK17B	0.0307482	0	0	0	0.331367	9.27921	0	0	0	0.0223547
	FAM131A	0.0159198	0.0308181	0	0	0.199446	7.982	15.4518	0	0	0.0224154
	ANAPC7	0.00646154	0.00567422	0	0	0.0744702	8.67667	7.61945	0	0	0.0224223
	NECAB3	0.0109625	0.0170289	0	0	0.133496	8.21189	12.7562	0	0	0.0225079
	KLHDC3	0.0226604	0.0319516	0	0	0.273029	8.29964	11.7026	0	0	0.0225438
	DPF2	0.00890902	0	0	0	0.0963694	9.24466	0	0	0	0.0225639
	CENPBD1	0.00840296	0	0	0	0.0909597	9.23812	0	0	0	0.022608
	DALRD3	0.0118317	0	0	0	0.128101	9.23624	0	0	0	0.022626
	PGR	0.0330997	0	0	0	0.358916	9.22212	0	0	0	0.0227378
	KIAA1328	0.0322292	0.0249505	0	0	0.37006	8.70917	6.74228	0	0	0.0227668
	SRSF9	0.00531198	0.00608055	0	0	0.0629207	8.44233	9.66383	0	0	0.022871
	NDUFS1	0.00703427	0	0	0	0.0764523	9.20087	0	0	0	0.0229069
	NDUFA9	0.00905415	0.0112407	0	0	0.108173	8.37004	10.3914	0	0	0.0229408
	LRRC37A3..includes.others..1	0.0318425	0.0365738	0	0	0.377985	8.42428	9.676	0	0	0.0230119
	MAOB	0.00863067	0.00741599	0	0	0.100111	8.62112	7.40779	0	0	0.0230215
	YEATS4	0.0320181	0	0	0	0.34859	9.18503	0	0	0	0.0230347
	ING1	0.00741539	0	0	0	0.0820328	9.03954	0	0	0	0.023054
	RDH12	0.0192129	0.0353088	0	0	0.240817	7.9782	14.6621	0	0	0.0230671
	ADAMTSL1	0.0157291	0	0	0	0.171388	9.17751	0	0	0	0.0230906
	TMEM62	0.00712454	0	0	0	0.0776805	9.17159	0	0	0	0.0231382
	XPNPEP1	0.00464612	0	0	0	0.0506688	9.16959	0	0	0	0.0231575
	HMGXB4	0.00431115	0.00798174	0	0	0.0541652	7.95926	14.7359	0	0	0.0231851
	RIT1	0.0070296	0	0	0	0.0767125	9.16357	0	0	0	0.0232121
	GAB2	0.0116818	0.0173677	0	0	0.142775	8.18195	12.1643	0	0	0.0232328
	IRF1	0.0450418	0	0	0	0.492458	9.14631	0	0	0	0.0233612
	GPR137B	0.00695743	0	0	0.00503275	0.0808247	8.60805	0	0	6.22675	0.0233688
	SAP30L	0.00895449	0	0	0	0.0979145	9.14521	0	0	0	0.0233708
	MOB3C	0.0151539	0	0	0	0.165964	9.13086	0	0	0	0.0234806
	KCTD12	0.0193085	0	0	0	0.211899	9.11213	0	0	0	0.0236318
	TMEM176B	0.066089	0	0	0	0.725345	9.11139	0	0	0	0.0236366
	SPTLC3	0.024074	0	0	0	0.26443	9.1041	0	0	0	0.0237015
	CGN	0.0240696	0.0193932	0	0	0.280424	8.5833	6.91568	0	0	0.023725
	GRAMD2A	0.0135651	0.0186035	0	0	0.169289	8.01296	10.9892	0	0	0.0238644
	EXOSC9	0.00624631	0	0.00713581	0	0.0765889	8.15564	0	9.31704	0	0.0238851
	RANBP1	0.0119157	0	0	0	0.131218	9.08087	0	0	0	0.0239114
	GPR158	0.0077342	0	0	0	0.085227	9.07482	0	0	0	0.023968
	GOLIM4	0.0146937	0	0	0	0.161918	9.07481	0	0	0	0.023968
	SOX9	0.0347301	0	0	0	0.374403	9.27611	0	0	0	0.0239852
	RASGRP1	0.00798582	0.0308548	0	0	0.116888	6.832	26.3968	0	0	0.024124
	CA10	0.00815782	0.0309856	0	0	0.118909	6.86058	26.0583	0	0	0.0241343
	GPLD1	0.00421841	0.00475034	0	0	0.0517466	8.15206	9.18	0	0	0.0241764
	RILP	0.0219229	0	0	0	0.24258	9.03739	0	0	0	0.0242834
	HEG1	0.0147414	0	0	0	0.163136	9.03626	0	0	0	0.0242938
	CRYAB	0.0584143	0	0	0	0.646474	9.03583	0	0	0	0.0242973
	RBM14	0.0311026	0	0	0	0.344781	9.02099	0	0	0	0.0244187
	BAG3	0.073981	0	0.0722517	0	0.901726	8.20439	0	8.0126	0	0.0246403
	CMKLR1	0.0373032	0	0	0	0.404533	9.22129	0	0	0	0.0246528
	REXO5	0.00872994	0	0	0	0.0970769	8.99281	0	0	0	0.024668
	POLG2	0.00853666	0	0	0	0.0937493	9.10584	0	0	0	0.0247473
	AHSA2	0.0129505	0.0103343	0	0	0.152711	8.48036	6.7672	0	0	0.0247853
	KIAA0922	0.0144227	0	0	0	0.160667	8.97675	0	0	0	0.0248074
	ATF7	0.0260959	0.0231132	0	0	0.310295	8.41005	7.4488	0	0	0.0248965
	WDR61	0.00728663	0	0	0	0.0812852	8.96428	0	0	0	0.0249123
	SCG5	0.0195162	0	0	0	0.217738	8.96315	0	0	0	0.0249234
	SRSF6	0.00900389	0	0	0	0.100575	8.95238	0	0	0	0.0250249
	GABPB2	0.011701	0	0	0	0.130835	8.94335	0	0	0	0.0251132
	DLGAP1.AS1	0.0537111	0.0440989	0	0	0.637179	8.42952	6.92096	0	0	0.0251491
	TNFRSF1A	0.0365644	0	0	0	0.409081	8.93817	0	0	0	0.0251622
	DPY19L3	0.0131142	0	0	0	0.14676	8.93582	0	0	0	0.0251857
	HES4	0.0900781	0.0738951	0	0	1.06917	8.42502	6.91141	0	0	0.0251967
	OPHN1	0.0163911	0	0	0	0.183525	8.93124	0	0	0	0.0252202
	UBALD2	0.0253824	0	0	0.0275535	0.313226	8.10354	0	0	8.79667	0.0252257
	IKZF2	0.0216229	0	0	0	0.235853	9.16794	0	0	0	0.0253383
	ARMCX5.GPRASP2.GPRASP2	0.00997043	0	0	0	0.111817	8.91674	0	0	0	0.0253452
	RRAGA	0.0116661	0	0	0	0.130868	8.91441	0	0	0	0.0253652
	WSB2	0.00535298	0.0176614	0	0	0.0764028	7.00626	23.1161	0	0	0.0254183
	LOC728673	0.0124062	0	0	0	0.139346	8.90314	0	0	0	0.0254632
	RHBDF2	0.0601287	0	0	0	0.675481	8.9016	0	0	0	0.0254798
	FLNA	0.0359661	0	0	0	0.404066	8.90104	0	0	0	0.0254846
	CDK18	0.0539192	0.0918642	0	0	0.687866	7.83862	13.3549	0	0	0.0255668
	ALKBH3	0.0104879	0	0	0	0.117991	8.8888	0	0	0	0.0256089
	LINC00299	0.0140991	0	0	0	0.155544	9.06437	0	0	0	0.0256717
	EIF2B5	0.00351592	0	0	0	0.03959	8.88083	0	0	0	0.0256738
	RBMS2	0.0255097	0	0	0	0.28761	8.86954	0	0	0	0.025758
	ZNF630	0.00900652	0	0	0	0.101647	8.86055	0	0	0	0.0258353
	DYSF	0.0239962	0.0559006	0	0	0.321607	7.46134	17.3817	0	0	0.0258753
	TBC1D9	0.00621987	0.00689333	0	0	0.076149	8.16802	9.05242	0	0	0.0259078
	MTFR1	0.00797373	0	0	0	0.0883421	9.02597	0	0	0	0.0259464
	GMPR	0.0374572	0.0781113	0	0	0.494397	7.57635	15.7993	0	0	0.0261045
	AUNIP	0.0177689	0.0201756	0	0	0.218466	8.13348	9.23513	0	0	0.0261114
	F11R	0.022561	0	0	0	0.255568	8.8278	0	0	0	0.0261459
	MR1	0.0158056	0	0	0	0.179174	8.8214	0	0	0	0.0261943
	GRB2	0.00561327	0.00555109	0	0	0.0683263	8.21538	8.12438	0	0	0.026215
	NDRG4	0.00697896	0	0	0	0.0791648	8.81574	0	0	0	0.0262612
	NCAPG2	0.00491034	0	0	0	0.0546722	8.98141	0	0	0	0.0262612
	CSF1	0.0393896	0	0	0	0.447045	8.8111	0	0	0	0.0263047
	ZNF831	0.0156654	0	0	0	0.17789	8.80625	0	0	0	0.0263454
	ELOVL2	0.0166789	0	0	0	0.189465	8.80313	0	0	0	0.02638
	PAM	0.00890098	0	0	0	0.101145	8.80024	0	0	0	0.0264048
	ITGA4	0.0160682	0	0	0	0.182721	8.79385	0	0	0	0.02646
	NEDD4	0.0519616	0	0	0	0.579796	8.96206	0	0	0	0.0265884
	CAMK1	0.0154895	0.044842	0	0	0.21767	7.11603	20.6009	0	0	0.0266368
	TMEM18	0.011398	0	0	0	0.130041	8.76492	0	0	0	0.0267161
	TSNAXIP1	0.00753871	0	0	0	0.0860113	8.76479	0	0	0	0.0267168
	STUB1	0.0282052	0	0	0	0.322205	8.75379	0	0	0	0.026886
	CMTM3	0.0263609	0	0	0	0.30159	8.74064	0	0	0	0.0269253
	DDX25	0.00846509	0	0.00761217	0	0.105216	8.04541	0	7.23478	0	0.0269467
	ARHGAP30	0.0351241	0	0	0	0.402499	8.72649	0	0	0	0.0270558
	RECQL5	0.0101924	0	0	0	0.116934	8.71639	0	0	0	0.0271628
	MOAP1	0.0201374	0	0	0	0.231358	8.70401	0	0	0	0.027285
	ELMOD1	0.00609554	0.00654455	0	0	0.0756637	8.05609	8.64953	0	0	0.0273436
	LRRC37A3..includes.others.	0.0838618	0	0	0	0.956868	8.7642	0	0	0	0.0273561
	PNN	0.0125955	0.014679	0	0.0109548	0.168672	7.46747	8.70271	0	6.49474	0.0273933
	TTC9B	0.0417713	0.0865049	0	0	0.558556	7.47843	15.4872	0	0	0.0274016
	AP3M1	0.0127707	0	0	0	0.146988	8.68829	0	0	0	0.0274078
	CNIH3	0.00963323	0	0	0	0.110217	8.74028	0	0	0	0.0274113
	TAP1	0.0257489	0	0	0	0.296401	8.68718	0	0	0	0.0274141
	TMEM109	0.0193003	0	0	0	0.222171	8.68711	0	0	0	0.0274147
	GAB3	0.0373432	0	0	0	0.429915	8.68619	0	0	0	0.0274237
	ACAT2	0.0277142	0	0	0.0355448	0.356789	7.76767	0	0	9.96241	0.0274244
	ZFHX4.AS1	0.0315061	0	0	0	0.359223	8.77062	0	0	0	0.0274776
	CENPN	0.00864271	0.0128367	0	0	0.110874	7.79507	11.5778	0	0	0.0275197
	SEC14L2	0.00926635	0	0	0	0.106906	8.66777	0	0	0	0.0276115
	SDHAF2	0.00705006	0.00639609	0	0	0.0866913	8.13237	7.37801	0	0	0.0276281
	TRIM56	0.0233578	0	0	0	0.269736	8.65952	0	0	0	0.027686
	RGS6	0.00453676	0.00710801	0	0	0.0586579	7.73428	12.1178	0	0	0.0276923
	MCM4	0.00491152	0	0	0	0.0562542	8.73094	0	0	0	0.0277392
	EPB41L2	0.00700315	0	0	0	0.0809275	8.65361	0	0	0	0.0277413
	ST3GAL5	0.00421405	0	0	0	0.0487155	8.65032	0	0	0	0.0277744
	CTDSP2	0.016256	0	0	0	0.187927	8.65014	0	0	0	0.0277765
	PDCD6	0.010242	0.00935891	0	0	0.12629	8.10987	7.41064	0	0	0.0278248
	PSMA5	0.0215297	0	0	0	0.249271	8.63707	0	0	0	0.0278938
	FERMT2	0.00948991	0	0	0	0.109907	8.63451	0	0	0	0.0279187
	NELL1	0.0143108	0.0153339	0	0.0181607	0.198269	7.21786	7.73385	0	9.15963	0.0280422
	WDFY2	0.0170329	0	0	0	0.19762	8.61901	0	0	0	0.0281023
	CTSS	0.0385435	0	0	0	0.447409	8.61483	0	0	0	0.0281458
	LOC105372482	0.0164435	0	0	0	0.191082	8.60545	0	0	0	0.0282217
	PIWIL4	0.00858881	0.0103991	0	0	0.108815	7.89305	9.55671	0	0	0.0282576
	GSN.AS1	0.0347142	0	0	0	0.403738	8.5982	0	0	0	0.0282797
	VPS33B	0.00941749	0	0	0	0.109566	8.5953	0	0	0	0.028299
	LMO4	0.0114553	0.00955817	0	0	0.141163	8.11496	6.77101	0	0	0.0283004
	FH	0.0147235	0	0	0.0143965	0.186107	7.91131	0	0	7.73562	0.0283156
	ZDHHC22	0.0138803	0	0	0	0.161539	8.59258	0	0	0	0.0283218
	ABCF2	0.00438203	0	0	0	0.0510072	8.591	0	0	0	0.0283425
	DDX17	0.00291626	0.00404086	0	0	0.0375072	7.77521	10.7736	0	0	0.0284212
	DHX34	0.0257137	0	0	0	0.299785	8.57737	0	0	0	0.0284696
	ATP23	0.0152626	0.0267424	0	0	0.201708	7.5667	13.258	0	0	0.0284709
	TRIM25	0.0210136	0	0	0	0.245106	8.57328	0	0	0	0.0284999
	LINC02192	0.0800477	0	0	0.0893353	1.02826	7.78481	0	0	8.68804	0.0286414
	OAT	0.0217165	0	0	0	0.253704	8.55976	0	0	0	0.028647
	CDK14	0.0120949	0	0	0	0.14132	8.5585	0	0	0	0.0286566
	AK5	0.0078948	0	0	0	0.0922464	8.55838	0	0	0	0.0286573
	VANGL2	0.0178156	0	0	0	0.207681	8.57834	0	0	0	0.0286773
	GSTZ1	0.0124287	0	0	0	0.145296	8.55403	0	0	0	0.0286946
	FZD7	0.0154337	0	0	0	0.180429	8.55386	0	0	0	0.028696
	DPYSL2	0.00459431	0.00559735	0	0	0.0585949	7.84081	9.55263	0	0	0.0288023
	NASP	0.0098953	0	0	0	0.11402	8.6786	0	0	0	0.0288368
	CCNDBP1	0.013125	0	0	0	0.153821	8.53263	0	0	0	0.028919
	SH3TC1	0.068063	0	0	0	0.797808	8.53125	0	0	0	0.0289383
	NLRC3	0.0176823	0	0	0	0.207736	8.51189	0	0	0	0.0291191
	JPX	0.0130255	0	0.0402479	0	0.196352	6.63373	0	20.4978	0	0.0291744
	TRIM38	0.0279144	0	0	0	0.328262	8.50368	0	0	0	0.0291937
	PHACTR4	0.02288	0.0332904	0	0	0.29841	7.66731	11.1559	0	0	0.0292586
	ZNF397	0.00609153	0.00771621	0	0	0.0784255	7.76728	9.8389	0	0	0.0293256
	RPIA	0.00698859	0	0	0	0.0823255	8.48898	0	0	0	0.0293269
	CGREF1	0.0151399	0.0182181	0	0	0.19413	7.79888	9.38449	0	0	0.0293877
	ACTR1A	0.00536187	0	0	0	0.0617077	8.68914	0	0	0	0.0295106
	COL4A4	0.0242892	0	0	0	0.286996	8.46326	0	0	0	0.029581
	PDIA3P1	0.0280514	0	0	0	0.336835	8.32794	0	0	0	0.029601
	MFF	0.00355493	0	0	0	0.0420631	8.45141	0	0	0	0.0297045
	SFXN1	0.00516998	0.0114786	0	0	0.0716	7.22064	16.0315	0	0	0.0297895
	FBXO15	0.00507963	0	0	0	0.0601841	8.44016	0	0	0	0.0298095
	IGFBP5	0.0221523	0	0	0	0.262534	8.43788	0	0	0	0.0298405
	LPAR5	0.0597687	0.0571736	0	0	0.77071	7.75502	7.4183	0	0	0.0299047
	TMEM182	0.0262977	0	0	0	0.311883	8.43192	0	0	0	0.0300035
	PDCD2	0.00591333	0.00997208	0	0	0.0790577	7.47977	12.6137	0	0	0.0300131
	TMCC1	0.00551523	0.00594093	0	0	0.070637	7.80785	8.4105	0	0	0.0301484
	SPEN	0.0261423	0.0351411	0	0	0.34145	7.65625	10.2917	0	0	0.0301567
	HLA.DOA	0.0710023	0	0	0	0.845082	8.40182	0	0	0	0.0302271
	TBCC	0.0161514	0	0	0	0.192279	8.40001	0	0	0	0.0302458
	IARS2	0.00576288	0	0	0	0.068625	8.39763	0	0	0	0.0302706
	TARS2	0.00644368	0	0	0	0.0768101	8.38912	0	0	0	0.0303555
	EYA3	0.0078605	0	0	0	0.0937538	8.38419	0	0	0	0.0304107
	GPHN	0.00210378	0	0	0	0.0251018	8.38099	0	0	0	0.0304411
	FNDC3B	0.00489628	0	0	0	0.0576705	8.49008	0	0	0	0.0305184
	NAP1L3	0.0144249	0	0	0	0.172309	8.37153	0	0	0	0.0305529
	THAP11	0.013341	0	0	0	0.15893	8.39427	0	0	0	0.0305619
	FAM129A	0.0517209	0	0	0	0.618169	8.36679	0	0	0	0.0306006
	ZNF347	0.00660172	0	0	0	0.0789333	8.36367	0	0	0	0.0306427
	FKBP5	0.0624151	0.259478	0	0	0.98895	6.31125	26.2378	0	0	0.0307345
	CALCOCO2	0.0131059	0.0153352	0	0	0.168961	7.75675	9.07617	0	0	0.0307428
	TUG1	0.0258506	0	0	0	0.309742	8.34586	0	0	0	0.0308415
	ZBTB34	0.00567028	0	0	0	0.06797	8.34234	0	0	0	0.0308546
	MRPL21	0.0250138	0	0	0.0218028	0.321795	7.77323	0	0	6.77537	0.0309457
	PPFIBP2	0.00939364	0.0114056	0	0	0.122535	7.6661	9.30805	0	0	0.0309644
	HOMEZ	0.0142699	0.0139161	0	0	0.183051	7.79561	7.60232	0	0	0.0310327
	AMACR	0.0270993	0	0	0	0.325524	8.32483	0	0	0	0.031059
	LAPTM5	0.0861044	0	0.067701	0	1.1081	7.77042	0	6.10962	0	0.0310596
	ANXA6	0.0141154	0	0	0.0148193	0.184823	7.63724	0	0	8.0181	0.0310955
	RNF169	0.00624076	0.00625658	0	0	0.0803264	7.76926	7.78896	0	0	0.0311646
	FAM162B	0.0138448	0	0	0	0.166651	8.30764	0	0	0	0.0312426
	ARPC5L	0.0143172	0	0	0	0.172433	8.30307	0	0	0	0.0312971
	LOC652276	0.033009	0	0	0	0.397734	8.29928	0	0	0	0.0313378
	STK10	0.0178995	0	0	0	0.215693	8.29859	0	0	0	0.0313441
	AP2M1	0.0227584	0	0	0	0.274273	8.2977	0	0	0	0.0313544
	C3orf80	0.0202234	0	0	0	0.243895	8.29182	0	0	0	0.0314255
	SPATA13	0.0133251	0	0	0	0.160745	8.28963	0	0	0	0.0314483
	CCT2	0.0161526	0.0152116	0	0	0.207686	7.7774	7.3243	0	0	0.0315035
	POLR2B	0.0138619	0	0	0	0.167538	8.27385	0	0	0	0.0316278
	SLC7A11.AS1	0.0706306	0	0	0	0.854105	8.26955	0	0	0	0.0316706
	PPEF1	0.0509319	0.0739806	0	0	0.680846	7.48069	10.866	0	0	0.0317099
	CALM1..includes.others.	0.0231821	0.0244777	0	0	0.301313	7.69369	8.12368	0	0	0.0317431
	PHKG2	0.00807069	0	0	0	0.097745	8.25689	0	0	0	0.0318059
	EPAS1	0.0196649	0	0	0	0.23829	8.2525	0	0	0	0.0318528
	SLC24A4	0.0177733	0	0	0	0.215488	8.24793	0	0	0	0.0318956
	CTH	0.00982839	0	0	0	0.119178	8.24683	0	0	0	0.0319011
	SCN1B	0.0231898	0	0	0	0.281327	8.24299	0	0	0	0.0319322
	IMPG2	0.0126266	0	0	0	0.153208	8.24151	0	0	0	0.0319495
	CCDC136	0.00522557	0.00834326	0.00612358	0	0.0760649	6.86988	10.9686	8.05047	0	0.0320019
	AUH	0.0142451	0	0	0	0.173025	8.23297	0	0	0	0.0320392
	ATP10D	0.00761477	0	0	0	0.0924947	8.23265	0	0	0	0.032042
	EYA2	0.0253133	0	0	0	0.307568	8.23017	0	0	0	0.0320634
	NTM.AS1	0.0426541	0	0	0	0.518466	8.22697	0	0	0	0.0320979
	FGD2	0.0357862	0	0	0	0.435026	8.22623	0	0	0	0.0321041
	VPS45	0.00458096	0	0	0	0.0556969	8.2248	0	0	0	0.0321207
	SYNE2	0.0146298	0	0	0	0.177936	8.22196	0	0	0	0.0321545
	SNX25	0.00721137	0.012988	0	0	0.0993799	7.25637	13.0691	0	0	0.0322884
	PKM	0.0111511	0	0	0	0.135833	8.20943	0	0	0	0.0323043
	TGFB1	0.0472964	0	0	0	0.576304	8.20685	0	0	0	0.0323298
	LOC100129434	0.0520848	0.0426856	0	0	0.669681	7.77754	6.37402	0	0	0.0323305
	PMP22	0.0221738	0	0	0	0.27029	8.20371	0	0	0	0.0323747
	DAW1	0.0365241	0	0	0	0.445582	8.19695	0	0	0	0.0324575
	VSNL1	0.0145793	0	0	0	0.177985	8.19132	0	0	0	0.032519
	SVOP	0.0102079	0.0225511	0.0127282	0	0.15551	6.56417	14.5014	8.18484	0	0.0325466
	PRR13	0.013935	0	0	0	0.170219	8.1865	0	0	0	0.0325687
	C17orf75	0.015695	0	0	0	0.191844	8.18108	0	0	0	0.0326315
	ICA1	0.00951592	0	0	0	0.115703	8.22442	0	0	0	0.0326446
	POLDIP2	0.00559312	0.0046452	0	0	0.0723276	7.73304	6.42245	0	0	0.0328241
	PDHB	0.0148589	0.0156929	0	0	0.195306	7.60805	8.03506	0	0	0.0328289
	STK32A	0.0108536	0	0	0	0.133027	8.15896	0	0	0	0.0328759
	LOC105377349	0.0673898	0.0717947	0	0.0618872	0.948941	7.10158	7.56577	0	6.52171	0.0329
	RPRD1B	0.00338732	0	0	0	0.0415357	8.15521	0	0	0	0.0329125
	C1QC	0.150241	0	0	0	1.84238	8.15476	0	0	0	0.0329145
	METTL9	0.00750844	0.00813637	0	0	0.0990521	7.58029	8.21424	0	0	0.0329925
	TRUB2	0.0152322	0	0	0	0.186973	8.14675	0	0	0	0.0330126
	RAB3D	0.00869339	0	0	0	0.103768	8.37771	0	0	0	0.0330271
	CLGN	0.0300013	0	0	0.0303596	0.399101	7.51723	0	0	7.607	0.033045
	SNN	0.00761894	0	0	0	0.0935804	8.14159	0	0	0	0.0330761
	SLX4IP	0.0204905	0	0	0	0.251722	8.14015	0	0	0	0.0330989
	TM7SF3	0.00462809	0	0	0	0.0566872	8.16425	0	0	0	0.0331327
	LOC102546299	0.0358227	0	0	0	0.43425	8.24933	0	0	0	0.0331458
	NIPA2	0.00974582	0.0103401	0	0	0.128612	7.57767	8.03974	0	0	0.0331851
	DCBLD1	0.00433092	0	0	0	0.0532689	8.13029	0	0	0	0.0331969
	SLC35F3	0.00373924	0	0	0	0.0460018	8.12846	0	0	0	0.0332231
	BABAM1	0.0172315	0	0	0	0.212005	8.12789	0	0	0	0.0332293
	GREB1	0.0167463	0.0152361	0	0	0.218729	7.65618	6.96574	0	0	0.0332424
	FARP1	0.0104777	0	0	0	0.128993	8.12269	0	0	0	0.0332977
	ZNF551	0.00738904	0	0	0	0.0909894	8.12077	0	0	0	0.0333204
	TRPV2	0.0324315	0	0	0	0.399771	8.11252	0	0	0	0.0334226
	PELI3	0.013948	0	0	0	0.171998	8.10941	0	0	0	0.0334433
	GRHL1	0.00793799	0	0	0	0.0980235	8.09805	0	0	0	0.0335648
	GSS	0.0113101	0	0	0	0.139741	8.09359	0	0	0	0.0336194
	MYOF	0.0259138	0	0	0	0.320256	8.09159	0	0	0	0.0336442
	TBC1D2	0.0200931	0.036468	0	0	0.280793	7.15584	12.9875	0	0	0.0336587
	CCDC117	0.0101822	0	0	0	0.125884	8.0886	0	0	0	0.0336794
	PLCE1	0.0133195	0.0123981	0	0	0.175023	7.6101	7.08367	0	0	0.0336905
	ZNF586	0.0155253	0	0	0	0.191986	8.08667	0	0	0	0.0337008
	TMEM108	0.0238295	0	0	0	0.292602	8.144	0	0	0	0.0337629
	PALMD	0.0240111	0	0	0	0.297262	8.07741	0	0	0	0.0338078
	GSTA4	0.0164912	0	0	0	0.204265	8.07344	0	0	0	0.0338603
	PARD6A	0.0183619	0.0297068	0	0	0.251818	7.29173	11.7969	0	0	0.0338637
	COL21A1	0.00773552	0.0345648	0	0	0.128193	6.03426	26.9631	0	0	0.0339252
	KDM1B	0.00660099	0	0	0	0.0818558	8.06417	0	0	0	0.0339652
	EPS8	0.00687471	0	0	0	0.0853664	8.05318	0	0	0	0.0341129
	LENG8.AS1	0.0229509	0	0	0	0.285382	8.04217	0	0	0	0.034242
	TNS1	0.0284428	0	0	0	0.35368	8.04195	0	0	0	0.0342441
	HSPA5	0.0181893	0	0	0	0.22624	8.03983	0	0	0	0.034271
	SLC39A10	0.0186851	0	0	0	0.232533	8.03548	0	0	0	0.0343249
	MDH1	0.0261039	0	0	0.0236231	0.348715	7.48575	0	0	6.77432	0.0344947
	LITAF	0.0198853	0.0313918	0	0	0.275611	7.21499	11.3899	0	0	0.0345333
	CDH5	0.0322924	0	0	0	0.403115	8.0107	0	0	0	0.0346431
	NDUFAF6	0.00672381	0.00662579	0	0	0.0895379	7.50945	7.39998	0	0	0.0346838
	ARL4D	0.0339502	0.0688723	0	0	0.48604	6.98507	14.1701	0	0	0.0347439
	HEY1	0.00502002	0.00748692	0	0	0.0708129	7.08913	10.5728	0	0	0.0348447
	C1QTNF3	0.0138018	0	0	0	0.168443	8.19372	0	0	0	0.0348557
	ARHGEF1	0.0255921	0	0	0	0.320276	7.99061	0	0	0	0.0348847
	ADAMTSL3	0.00819855	0	0	0	0.106561	7.69379	0	0	0	0.0351595
	ARHGAP25	0.0177236	0.0215252	0	0	0.245551	7.21788	8.76608	0	0	0.0351595
	KIAA0319L	0.0025249	0	0	0	0.0317029	7.96424	0	0	0	0.0352133
	NUDT16	0.00361731	0.00300433	0	0	0.0478925	7.55298	6.27307	0	0	0.0352306
	POLR2C	0.00871074	0	0	0	0.109443	7.95915	0	0	0	0.0352837
	HTR2A	0.00931274	0.0166095	0	0	0.131804	7.06559	12.6016	0	0	0.0353196
	SLC16A2	0.0120653	0	0	0	0.151654	7.95584	0	0	0	0.035321
	TMIGD3	0.0599468	0	0	0	0.75356	7.95515	0	0	0	0.0353258
	C1QB	0.164576	0	0	0	2.0692	7.95359	0	0	0	0.0353486
	BTBD6	0.0126223	0	0	0	0.155927	8.09498	0	0	0	0.0353783
	MAML2	0.0105332	0	0.0107727	0	0.143687	7.33067	0	7.49739	0	0.0354176
	RBM45	0.00375146	0.00636187	0	0	0.0528413	7.09949	12.0396	0	0	0.035437
	KDM6A	0.0036173	0	0.0533685	0	0.101061	3.57932	0	52.8082	0	0.0354777
	PRKCSH	0.02405	0	0	0	0.302912	7.93959	0	0	0	0.035506
	VSIR	0.0365719	0	0	0	0.460666	7.93892	0	0	0	0.0355157
	BCL2	0.00875357	0.0113183	0	0	0.120063	7.29079	9.4269	0	0	0.0355364
	HDAC4	0.0232244	0	0	0	0.292865	7.93009	0	0	0	0.0356075
	CBLB	0.0113803	0.00987547	0	0	0.151657	7.50403	6.51174	0	0	0.0356075
	GAREM1	0.0118849	0	0	0	0.149973	7.92471	0	0	0	0.0356765
	LSG1	0.00588802	0	0	0	0.0743142	7.92314	0	0	0	0.0356883
	SUCLA2	0.0214704	0	0	0	0.271069	7.92064	0	0	0	0.0357269
	LHFPL2	0.010387	0	0	0	0.131264	7.91305	0	0	0	0.0358167
	EDNRA	0.00726504	0.0122825	0	0	0.0974269	7.45692	12.6069	0	0	0.0358691
	SMIM19	0.00814706	0	0	0	0.103083	7.90343	0	0	0	0.0359368
	ZC3H18	0.0181901	0	0	0	0.230264	7.89966	0	0	0	0.0359837
	NIF3L1	0.0185093	0	0	0	0.234397	7.89656	0	0	0	0.0360189
	SEC23A	0.0164339	0	0	0	0.208182	7.89402	0	0	0	0.0360541
	SRSF2	0.00346335	0	0	0	0.0439266	7.88442	0	0	0	0.0361791
	ABCC12	0.0183872	0.0643242	0	0	0.292711	6.2817	21.9753	0	0	0.0361929
	IFT52	0.0118994	0.012651	0	0	0.161719	7.35807	7.82282	0	0	0.0362384
	IL4R	0.0848953	0	0	0	1.07765	7.87785	0	0	0	0.0362557
	ITGA2	0.0171914	0.0728805	0	0	0.28621	6.00657	25.464	0	0	0.0362647
	DOCK10	0.0115399	0.0142929	0	0	0.158836	7.26525	8.99852	0	0	0.0362971
	ADAMTS2	0.0570974	0	0	0	0.725156	7.87381	0	0	0	0.0363054
	PLEKHF2	0.0170058	0	0	0	0.216111	7.86903	0	0	0	0.0363772
	PRKCB	0.00529292	0.00676434	0	0	0.0731127	7.23939	9.25194	0	0	0.0364041
	MAP10	0.0123185	0	0	0	0.156597	7.86635	0	0	0	0.0364131
	CD36	0.0213356	0	0	0	0.271546	7.85709	0	0	0	0.0365298
	COX18	0.00466471	0.0056338	0	0	0.0602824	7.73809	9.34568	0	0	0.0365498
	RAD51B	0.00961871	0	0	0	0.130688	7.36005	0	0	0	0.0365525
	LOC400927	0.0229567	0	0	0	0.29271	7.8428	0	0	0	0.0367396
	MRGBP	0.00696202	0	0	0	0.0868462	8.0165	0	0	0	0.0368273
	FPR1	0.188119	0	0	0	2.40145	7.83356	0	0	0	0.0368597
	TP53BP2	0.0101384	0	0	0	0.129057	7.85571	0	0	0	0.0368715
	INPP1	0.006814	0	0	0	0.0870154	7.8308	0	0	0	0.0368873
	LMAN1	0.00669435	0	0	0	0.0855829	7.82207	0	0	0	0.0368963
	CNTN6	0.0152198	0.0542892	0	0	0.2447	6.21977	22.186	0	0	0.0369364
	APBA2	0.00796467	0	0	0	0.101855	7.81963	0	0	0	0.0370171
	NT5C2	0.0122484	0	0	0	0.156684	7.81726	0	0	0	0.0370489
	ARHGAP19	0.0055139	0	0	0	0.0695778	7.9248	0	0	0	0.037062
	NKAP	0.0031946	0.00371965	0	0	0.0440589	7.25076	8.44246	0	0	0.0370813
	LYRM9	0.0196931	0.0215947	0.0215518	0	0.289728	6.7971	7.45342	7.43863	0	0.0371614
	APOL6	0.0298697	0	0	0	0.382591	7.80721	0	0	0	0.0371731
	ZRSR2	0.0179174	0.025819	0	0	0.252019	7.10956	10.2449	0	0	0.0371773
	PRR14	0.0222982	0	0	0	0.285848	7.80074	0	0	0	0.0372553
	FAM163A	0.0290227	0	0	0	0.372342	7.79463	0	0	0	0.0373278
	ZNF486	0.0114687	0	0	0	0.146413	7.83308	0	0	0	0.0373678
	PAX6	0.00850783	0	0	0	0.106182	8.01247	0	0	0	0.0373761
	RDH14	0.013142	0.0141214	0	0	0.180733	7.27154	7.8134	0	0	0.0374279
	AGA	0.022675	0	0	0	0.291532	7.77787	0	0	0	0.0375507
	HNRNPA2B1	0.01371	0.0296853	0	0.0126518	0.215654	6.35738	13.7652	0	5.86669	0.0376826
	SERPINA3	0.457553	0	0	0	5.89089	7.76713	0	0	0	0.0376916
	FAM222B	0.0445419	0.0461518	0	0	0.612411	7.2732	7.53608	0	0	0.0376992
	DYNLT1	0.00971915	0	0	0	0.125174	7.76453	0	0	0	0.0377226
	PCDHGB6	0.0243541	0	0	0	0.313891	7.75877	0	0	0	0.0377889
	HIVEP3	0.0334856	0	0	0	0.431893	7.75323	0	0	0	0.0378628
	NMT2	0.00187655	0	0	0	0.024214	7.74985	0	0	0	0.0379208
	YTHDC1	0.00644311	0.00898394	0	0	0.0910487	7.07655	9.86717	0	0	0.0380278
	DOCK6	0.0292984	0	0	0	0.378568	7.73928	0	0	0	0.0380395
	NOD1	0.0169571	0	0	0	0.21922	7.73519	0	0	0	0.0380961
	CCDC150P1	0.05289	0	0	0	0.664763	7.95622	0	0	0	0.0381341
	TGFB3	0.0168799	0.0398331	0	0	0.254497	6.63267	15.6517	0	0	0.0382121
	MKNK2	0.0314044	0	0	0	0.406596	7.72373	0	0	0	0.0382576
	ARHGAP31	0.0164434	0	0	0	0.212959	7.72139	0	0	0	0.0382832
	CERNA1	0.0156715	0.0130944	0	0.0140899	0.227461	6.88976	5.75675	0	6.19445	0.038306
	UQCRC1	0.0177644	0	0	0	0.230174	7.7178	0	0	0	0.0383253
	WDFY3.AS2	0.0122393	0	0	0	0.158933	7.70094	0	0	0	0.0383349
	SEM1	0.0127707	0	0	0	0.165558	7.71374	0	0	0	0.0383688
	TP53INP1	0.011909	0	0	0	0.154424	7.7119	0	0	0	0.0383985
	RBM3	0.0432768	0	0.0553735	0	0.621399	6.96442	0	8.9111	0	0.0384413
	OLA1	0.0117618	0	0	0	0.152641	7.70555	0	0	0	0.0384882
	EXTL2	0.014336	0	0	0	0.186133	7.70203	0	0	0	0.0385372
	ANTXR2	0.00802247	0	0	0	0.104176	7.70084	0	0	0	0.0385517
	ELF1	0.0099132	0	0	0	0.127947	7.7479	0	0	0	0.0385779
	CHMP7	0.00218969	0.0019878	0	0	0.0300998	7.27476	6.60402	0	0	0.0386242
	PLCL2	0.0095091	0.0144778	0	0	0.136273	6.97798	10.6241	0	0	0.0386518
	S1PR3	0.0257006	0	0	0	0.33422	7.68974	0	0	0	0.038705
	NSMCE2	0.00932701	0	0	0	0.121462	7.67897	0	0	0	0.0388403
	TSSC1	0.00890877	0.0118758	0	0	0.126319	7.05262	9.40146	0	0	0.0388589
	CHRAC1	0.0345149	0.040184	0	0	0.484386	7.1255	8.29586	0	0	0.0389714
	DPP9	0.0278477	0	0	0	0.363305	7.6651	0	0	0	0.0390101
	CDK11A	0.0302705	0	0	0.0293378	0.423915	7.1407	0	0	6.92069	0.0390701
	LYSMD2	0.0177371	0	0	0	0.231607	7.65826	0	0	0	0.0390977
	LOC101927550	0.0310583	0	0	0	0.405711	7.65528	0	0	0	0.0391433
	GATC	0.00919852	0	0	0	0.120243	7.64995	0	0	0	0.0392082
	LINC01003	0.0455146	0	0	0	0.595265	7.6461	0	0	0	0.0392641
	SVIL	0.0187451	0	0	0	0.245201	7.64479	0	0	0	0.0392848
	ENTPD4	0.00345317	0	0	0	0.0451776	7.64355	0	0	0	0.0393028
	KANK1	0.00986637	0	0	0	0.129146	7.63971	0	0	0	0.0393587
	IARS	0.00727948	0	0	0.00654655	0.101624	7.16317	0	0	6.44196	0.0393829
	TNNI3K	0.0190622	0	0	0	0.249575	7.63785	0	0	0	0.0393835
	CD22	0.0460852	0.117702	0	0	0.710507	6.48624	16.5659	0	0	0.0394118
	FAM196B	0.022804	0	0	0	0.298656	7.63555	0	0	0	0.0394194
	TMCC3	0.0124446	0.0155725	0	0	0.176423	7.05383	8.82676	0	0	0.039456
	PLPP5	0.00284352	0	0	0	0.0372548	7.63263	0	0	0	0.0394629
	SSH2	0.0123573	0.0150642	0	0	0.174898	7.06543	8.61313	0	0	0.0395188
	X11.Mar	0.0218859	0.0245755	0	0	0.308011	7.10555	7.9788	0	0	0.0396065
	KSR1	0.0207715	0	0	0	0.27252	7.62202	0	0	0	0.039612
	FAHD1	0.00998847	0.0160037	0	0	0.145234	6.8775	11.0192	0	0	0.0396969
	TMEM70	0.0164569	0.0173028	0	0	0.23071	7.13317	7.4998	0	0	0.0397094
	NDE1	0.0223967	0.0243371	0	0	0.315005	7.10994	7.72595	0	0	0.0398164
	IAH1	0.00689869	0	0	0	0.0906852	7.60729	0	0	0	0.0398184
	MALAT1	0.0449714	0.046753	0	0	0.630617	7.13134	7.41385	0	0	0.0398316
	ZNF25	0.00956597	0	0.0103994	0	0.137029	6.98097	0	7.58918	0	0.0398385
	RNF8	0.00988709	0	0	0	0.130012	7.60473	0	0	0	0.0398488
	SLC35F1	0.00362578	0	0	0	0.0476863	7.6034	0	0	0	0.0398619
	VWC2	0.0149159	0	0	0	0.196303	7.59841	0	0	0	0.0399248
	NUBPL	0.00784165	0	0	0	0.103328	7.58911	0	0	0	0.0400545
	ZNF571.AS1	0.0126386	0	0	0	0.165968	7.61508	0	0	0	0.040069
	CDKN1A	0.0839551	0	0	0	1.10668	7.58623	0	0	0	0.0400946
	BEST1	0.0208168	0.0441036	0	0	0.314107	6.62727	14.0409	0	0	0.0401388
	JAZF1.AS1	0.023706	0.0315773	0	0	0.339936	6.97367	9.2892	0	0	0.0401457
	LINC00672	0.0133366	0.0259098	0	0	0.19904	6.70049	13.0174	0	0	0.0401643
	CFAP57	0.0112153	0.0130019	0	0	0.159022	7.05265	8.17617	0	0	0.0401684
	SERPINE2	0.00486748	0.00811607	0	0	0.0713461	6.82236	11.3756	0	0	0.0401719
	JAG1	0.00856976	0	0	0	0.113146	7.57405	0	0	0	0.0402644
	GNA13	0.00705028	0	0.00831892	0	0.0995996	7.07862	0	8.35237	0	0.0402968
	TJAP1	0.0222497	0.0238639	0	0	0.314292	7.07932	7.5929	0	0	0.0404045
	ATP11A	0.0269317	0.0338877	0	0	0.385181	6.99194	8.79785	0	0	0.0404114
	LANCL3	0.0121308	0.0233614	0	0	0.181674	6.67725	12.859	0	0	0.0407027
	PRRG3	0.030679	0.0299933	0	0	0.431953	7.10238	6.94365	0	0	0.0407304
	KDELR1	0.00986261	0	0	0	0.131013	7.52798	0	0	0	0.0408926
	FAM174A	0.0185235	0.0178346	0	0	0.261254	7.09023	6.82654	0	0	0.0410472
	LINC00504	0.0506567	0.0791807	0	0.0566989	0.800885	6.32509	9.88665	0	7.07954	0.0411508
	MCHR1	0.0218224	0.0219852	0	0	0.309198	7.05777	7.1104	0	0	0.0412474
	ZNF155	0.00666284	0	0.0155052	0	0.105464	6.31764	0	14.7018	0	0.0412695
	JMJD6	0.0111453	0	0	0	0.148546	7.50292	0	0	0	0.0412771
	TMEM183A	0.0133491	0.0218951	0	0	0.197298	6.76599	11.0975	0	0	0.0413337
	DDAH1	0.00471887	0	0	0	0.0621651	7.59088	0	0	0	0.0413399
	ANAPC5	0.00242453	0	0	0	0.0323368	7.49775	0	0	0	0.0413475
	CCDC25	0.00759459	0	0	0	0.101371	7.49185	0	0	0	0.0414324
	NTHL1	0.0203121	0	0	0	0.271447	7.4829	0	0	0	0.0415546
	TNFRSF1B	0.059783	0	0	0	0.799235	7.48003	0	0	0	0.0415988
	TMEM39A	0.00675647	0	0	0	0.0903418	7.47878	0	0	0	0.0416216
	ATP1B1	0.00960056	0	0	0	0.128377	7.47841	0	0	0	0.0416271
	SLC25A3	0.00857183	0	0	0	0.114501	7.48624	0	0	0	0.0417217
	FRA10AC1	0.0130011	0.011852	0	0	0.183889	7.07005	6.44518	0	0	0.0417803
	G3BP1	0.00290472	0.0026509	0	0	0.0410966	7.06805	6.45043	0	0	0.0418121
	PPP1R2	0.0168106	0	0	0	0.225238	7.46347	0	0	0	0.0418542
	PDLIM3	0.0102983	0	0	0	0.138163	7.45371	0	0	0	0.0419964
	FTCDNL1	0.00963469	0	0	0	0.135617	7.10436	0	0	0	0.042053
	SENP5	0.00315518	0	0	0	0.0423684	7.44703	0	0	0	0.0420841
	AK4	0.0111459	0	0	0	0.149711	7.44496	0	0	0	0.0421117
	LARS2	0.00359795	0	0	0	0.0483374	7.44341	0	0	0	0.0421317
	GTF2H1	0.00949527	0.00855883	0	0	0.134644	7.05215	6.35665	0	0	0.0421421
	GMIP	0.0263859	0	0	0	0.354891	7.43494	0	0	0	0.0422663
	VDAC3	0.0192241	0	0	0	0.25876	7.4293	0	0	0	0.042354
	MAP3K8	0.0296249	0	0	0	0.399135	7.42229	0	0	0	0.0424541
	HNRNPM	0.00618473	0.00951793	0	0	0.0916612	6.74738	10.3838	0	0	0.0424589
	COMMD5	0.0113027	0.0173892	0	0.0105655	0.177737	6.35921	9.78363	0	5.94443	0.0424769
	IKBKB	0.00779299	0	0	0	0.105056	7.41793	0	0	0	0.0425155
	TMEM203	0.00671786	0.0124558	0	0	0.101711	6.60486	12.2462	0	0	0.0426177
	CA12	0.0492652	0	0	0	0.664828	7.41022	0	0	0	0.0426412
	IFT57	0.00958921	0.016742	0	0	0.144223	6.64888	11.6084	0	0	0.0426474
	NUMB	0.0138156	0	0	0	0.186618	7.40317	0	0	0	0.0427433
	EFEMP1	0.0260869	0.0599953	0	0	0.406552	6.41661	14.7571	0	0	0.0427523
	C1orf198	0.00832539	0.0121264	0	0	0.123039	6.76645	9.85575	0	0	0.0427571
	HNRNPH3	0.0236572	0.0217017	0	0	0.337634	7.00676	6.4276	0	0	0.0427737
	PAICS	0.00365064	0	0	0	0.0482575	7.56491	0	0	0	0.0428365
	CSTF1	0.00506266	0	0	0.006073	0.0745619	6.78987	0	0	8.14491	0.0428469
	RPAP1	0.0123135	0	0	0	0.166547	7.39343	0	0	0	0.0428731
	OPTN	0.00463171	0	0	0	0.0627221	7.3845	0	0	0	0.0430174
	TPTEP1	0.0247305	0.103781	0	0	0.431642	5.7294	24.0433	0	0	0.0430416
	MFAP3L	0.00865536	0	0	0	0.117246	7.38222	0	0	0	0.0430505
	OSCP1	0.00962367	0.0118588	0	0	0.140529	6.84817	8.43867	0	0	0.0430512
	PGRMC1	0.0113715	0	0	0	0.154395	7.3652	0	0	0	0.043299
	UBXN2B	0.010044	0.0089374	0	0	0.143851	6.98224	6.21297	0	0	0.0433791
	BBS7	0.0084344	0	0	0	0.11464	7.35726	0	0	0	0.043406
	HMGCR	0.0140278	0.0169181	0	0	0.20522	6.8355	8.24384	0	0	0.0434488
	CDT1	0.019741	0	0	0	0.268456	7.35353	0	0	0	0.0434502
	LRPPRC	0.00620478	0	0	0	0.0844254	7.34942	0	0	0	0.0435172
	PNMA2	0.00676808	0	0	0	0.0921171	7.34725	0	0	0	0.043542
	QARS	0.00681674	0	0	0	0.0927894	7.34647	0	0	0	0.0435517
	PDE1A	0.0151033	0	0	0	0.205604	7.34582	0	0	0	0.04356
	ZNF343	0.00795766	0	0.00717744	0	0.113399	7.01738	0	6.32935	0	0.0435959
	MRPL1	0.0174124	0	0	0	0.237168	7.34178	0	0	0	0.0436118
	ADAMTS9	0.0483438	0	0	0	0.658527	7.3412	0	0	0	0.0436249
	ADPRM	0.00513138	0	0	0	0.0683476	7.50777	0	0	0	0.043676
	CAB39L	0.00852998	0	0	0	0.11626	7.33697	0	0	0	0.0436822
	CNN3	0.0121057	0	0	0	0.165056	7.33428	0	0	0	0.0437188
	TXLNG	0.00354387	0.0069665	0	0	0.0545486	6.49671	12.7712	0	0	0.0437519
	ITPRIPL2	0.00851857	0	0	0.00871655	0.124766	6.82764	0	0	6.98632	0.0438347
	SLC9A6	0.00711539	0	0	0	0.0971256	7.32597	0	0	0	0.0438396
	EXO5	0.0113135	0	0	0	0.154432	7.32583	0	0	0	0.0438403
	CDC123	0.0114518	0.0126879	0	0	0.16709	6.85367	7.59343	0	0	0.0438582
	NYNRIN	0.0164767	0	0	0	0.225122	7.31902	0	0	0	0.04395
	UHRF1BP1L	0.00604521	0.00541538	0	0	0.0871078	6.93992	6.21687	0	0	0.044017
	MAP3K14	0.0145767	0	0	0	0.199292	7.31425	0	0	0	0.0440218
	DOCK8	0.0268011	0.0381469	0	0	0.407248	6.58103	9.36699	0	0	0.0440439
	ANOS1	0.00653286	0	0	0	0.0894147	7.30624	0	0	0	0.0441481
	PTCHD4	0.00557613	0	0	0	0.076334	7.30491	0	0	0	0.0441675
	TAF4	0.0174118	0	0	0	0.238327	7.30586	0	0	0	0.0441958
	FIGNL1	0.00745322	0	0	0	0.0979565	7.60871	0	0	0	0.0442255
	C20orf196	0.0128827	0	0	0	0.176474	7.30008	0	0	0	0.044242
	ARL16	0.012047	0.0198963	0	0	0.182908	6.58639	10.8778	0	0	0.0444899
	PACRG	0.0092538	0	0	0	0.127217	7.27404	0	0	0	0.0446314
	LCP1	0.0554033	0	0	0	0.761737	7.27328	0	0	0	0.0446431
	RUNX1T1	0.0218951	0	0	0	0.301393	7.26462	0	0	0	0.0447736
	GXYLT1	0.0144374	0	0	0	0.195755	7.37522	0	0	0	0.0448026
	IL10RB	0.0135983	0	0	0	0.187255	7.26189	0	0	0	0.0448109
	FLNB	0.0131921	0.0141986	0	0	0.193718	6.80994	7.32956	0	0	0.0448578
	MRPL32	0.0103684	0	0	0	0.142988	7.25126	0	0	0	0.0449689
	MED20	0.00390945	0	0	0	0.0539382	7.24801	0	0	0	0.0450228
	C16orf59	0.0151036	0.0187056	0	0	0.224416	6.73018	8.33524	0	0	0.0450269
	KCMF1	0.00446428	0	0	0	0.0616194	7.24492	0	0	0	0.0450635
	C16orf89	0.0139671	0	0	0	0.192877	7.24147	0	0	0	0.045107
	FAM162A	0.00864613	0	0	0	0.119478	7.2366	0	0	0	0.0451836
	RAP1B	0.00630606	0	0	0	0.087176	7.23371	0	0	0	0.0452313
	TRPS1	0.00760578	0	0	0	0.10517	7.23192	0	0	0	0.0452589
	SMOC1	0.0146817	0	0	0	0.203032	7.23121	0	0	0	0.0452685
	WDR47	0.00748212	0.00759861	0	0	0.109839	6.8119	6.91796	0	0	0.0452741
	FNBP1L	0.00756346	0	0	0	0.104613	7.22996	0	0	0	0.0452823
	SPEF1	0.0299424	0.0352509	0	0	0.444503	6.73617	7.93042	0	0	0.0453583
	CAVIN3	0.0239664	0	0	0	0.325472	7.3636	0	0	0	0.0453769
	TMEM119	0.0662205	0.0718407	0	0	0.994586	6.65809	7.22318	0	0	0.0454646
	MAP4K4	0.0151552	0	0	0	0.209748	7.22544	0	0	0	0.0455253
	FKBPL	0.0211238	0	0	0.0212556	0.313348	6.74132	0	0	6.78339	0.0455253
	FNDC5	0.00619544	0.0110395	0	0	0.0956747	6.47553	11.5385	0	0	0.045544
	TGM2	0.0568251	0	0	0	0.788728	7.20466	0	0	0	0.0456696
	PRR4	0.00721031	0	0	0	0.100093	7.2036	0	0	0	0.0456841
	BTN3A2	0.0316547	0	0	0	0.439596	7.20086	0	0	0	0.0457331
	PDE3A	0.0155391	0	0	0	0.215804	7.20054	0	0	0	0.0457359
	TP53	0.0261269	0	0	0	0.362873	7.2	0	0	0	0.04574
	AKR1C1.AKR1C2	0.0233316	0.0388134	0	0	0.358708	6.50434	10.8203	0	0	0.0458912
	PAFAH1B1	0.00630464	0	0	0	0.0877107	7.18799	0	0	0	0.0459105
	ALDH6A1	0.00562565	0	0	0	0.0759164	7.41033	0	0	0	0.0459133
	PEX6	0.0123523	0	0	0	0.164616	7.50373	0	0	0	0.0459202
	THOC7	0.00915253	0.0143741	0	0	0.126517	7.23426	11.3614	0	0	0.0459809
	LARP6	0.0102862	0	0	0	0.143224	7.18187	0	0	0	0.0460106
	MEIS2	0.00254334	0	0	0	0.0354511	7.1742	0	0	0	0.0461321
	CHD7	0.0111026	0	0	0	0.152416	7.2844	0	0	0	0.0461459
	RNF182	0.0114357	0	0	0	0.155438	7.35707	0	0	0	0.046157
	AP5S1	0.00862183	0.00801402	0	0	0.126852	6.79674	6.31759	0	0	0.0461653
	LUC7L2	0.00611316	0	0.0134914	0	0.0938891	6.51104	0	14.3695	0	0.0461784
	PRSS3	0.0318482	0.0314965	0	0	0.471009	6.76171	6.68703	0	0	0.0463399
	CCNA2	0.0276913	0	0	0	0.386838	7.15838	0	0	0	0.0463758
	NME1.NME2	0.0372946	0.0409608	0	0	0.555802	6.71005	7.36968	0	0	0.0464262
	RANBP10	0.0246325	0	0	0	0.344296	7.15447	0	0	0	0.0464393
	NIPSNAP2	0.0042665	0	0	0	0.0596716	7.14997	0	0	0	0.0465159
	SMYD2	0.00973936	0.0158717	0	0	0.150231	6.48291	10.5649	0	0	0.0465732
	LOC100132077	0.0359393	0	0	0	0.502976	7.14534	0	0	0	0.046585
	GPR150	0.0250382	0	0	0	0.35052	7.14315	0	0	0	0.0466264
	TTC7A	0.0116138	0	0	0	0.162661	7.13988	0	0	0	0.0466761
	MYL12B	0.0158942	0.0177344	0	0	0.237626	6.68876	7.46317	0	0	0.0466782
	LAMC1	0.00834663	0	0	0	0.11693	7.13816	0	0	0	0.0466982
	LPIN3	0.0316477	0	0	0	0.443552	7.13505	0	0	0	0.046761
	ITGA10	0.0264483	0	0	0	0.370723	7.13424	0	0	0	0.0467748
	CP	0.184632	0.251223	0	0	2.80616	6.57953	8.95255	0	0	0.0468211
	MYH7	0.0238175	0.0282603	0	0	0.358505	6.64356	7.88282	0	0	0.0469584
	BFSP1	0.0177572	0	0	0	0.249363	7.12103	0	0	0	0.0469722
	TTC6	0.0447251	0	0	0	0.628551	7.11559	0	0	0	0.0470523
	MCRS1	0.00808228	0	0	0	0.113621	7.11338	0	0	0	0.0470993
	KRI1	0.0114735	0	0	0	0.16138	7.10961	0	0	0	0.0471552
	PARP14	0.0162163	0	0	0.0155997	0.242934	6.67519	0	0	6.42137	0.0471731
	TMEM209	0.00547111	0.00755321	0	0	0.0835183	6.55079	9.04378	0	0	0.0472014
	PDXDC1	0.00244387	0	0	0	0.0343897	7.10639	0	0	0	0.0472118
	PTOV1.AS1	0.0139495	0.0145982	0	0	0.208575	6.68798	6.99903	0	0	0.0472242
	SETD1B	0.0343152	0	0	0	0.482978	7.10493	0	0	0	0.0472325
	PYGO2	0.011155	0	0	0	0.157115	7.09985	0	0	0	0.0473236
	ZNF221	0.0077209	0	0	0	0.108799	7.09648	0	0	0	0.0473899
	TSTA3	0.014727	0.0225163	0	0	0.227236	6.48092	9.90879	0	0	0.047412
	PDXP	0.0472059	0	0	0	0.665358	7.09482	0	0	0	0.0474175
	SLC7A5	0.0222905	0	0	0	0.314197	7.09444	0	0	0	0.0474237
	IL17RB	0.00908592	0	0	0	0.128085	7.09366	0	0	0	0.0474327
	DISP1	0.012087	0	0	0	0.170419	7.09253	0	0	0	0.0474451
	USP54	0.00617463	0.0220806	0	0	0.107585	5.73929	20.5239	0	0	0.0476053
	FAT3	0.00580406	0	0	0	0.0819722	7.08052	0	0	0	0.0476474
	ANKRD2	0.0618151	0	0	0	0.873222	7.07897	0	0	0	0.0476764
	POLDIP3	0.00618856	0	0	0	0.0875271	7.07045	0	0	0	0.0478158
	VASP	0.0210172	0	0	0	0.297286	7.0697	0	0	0	0.0478241
	ALG1	0.00478752	0	0	0	0.0677256	7.069	0	0	0	0.0478421
	DTD1	0.0177039	0	0	0	0.250612	7.06426	0	0	0	0.0479415
	HSPB1	0.106959	0	0	0	1.51438	7.06289	0	0	0	0.0479622
	ARF5	0.015204	0.0148946	0	0	0.227674	6.67795	6.54208	0	0	0.0479691
	GREB1L	0.0144969	0.0340997	0	0	0.236153	6.13876	14.4397	0	0	0.0480305
	PHB2	0.0136829	0	0	0	0.194087	7.04989	0	0	0	0.0481651
	TRIM14	0.0187545	0	0	0.0308294	0.297878	6.29604	0	0	10.3497	0.048192
	LINC02486	0.00846028	0	0	0	0.120134	7.04237	0	0	0	0.0482804
	S100A9	0.334338	0	0	0	4.7478	7.04196	0	0	0	0.048288
	PPP4R4	0.0102217	0.0103338	0	0	0.15388	6.64264	6.7155	0	0	0.0483474
	MOSPD2	0.0105789	0.0116134	0	0	0.160125	6.60665	7.25272	0	0	0.0483508
	ADIPOR2	0.00402292	0.010733	0	0	0.0669462	6.00918	16.0322	0	0	0.048384
	C1QBP	0.0167914	0.0177301	0	0	0.253918	6.61289	6.9826	0	0	0.0485634
	LNP1	0.0159496	0.016848	0	0	0.24129	6.61015	6.98247	0	0	0.048609
	PTPN12	0.0109333	0.0126895	0	0	0.166309	6.57411	7.63009	0	0	0.0486352
	CHKB	0.0126272	0	0	0	0.179951	7.01699	0	0	0	0.0486932
	PPP3CC	0.00392255	0	0	0	0.055916	7.01508	0	0	0	0.0487277
	GTF2H2	0.0384462	0	0	0	0.547974	7.01606	0	0	0	0.0487436
	APLNR	0.0629195	0	0	0	0.897217	7.01274	0	0	0	0.0487754
	HDAC7	0.0203872	0	0	0	0.290734	7.01233	0	0	0	0.048783
	EMX2	0.0396906	0	0	0	0.566473	7.00662	0	0	0	0.0488941
	TMEM189	0.0140442	0	0	0	0.200506	7.00436	0	0	0	0.0489314
	HIBCH	0.0108486	0	0	0	0.155012	6.99857	0	0	0	0.0490156
	PIM3	0.0167042	0	0	0	0.237139	7.04403	0	0	0	0.049028
	NCKAP5	0.0173072	0.0315638	0	0	0.275308	6.28648	11.4649	0	0	0.0490356
	HMGB2	0.0157969	0	0	0	0.225876	6.99361	0	0	0	0.0490922
	PHF12	0.0205145	0	0	0	0.293333	6.99359	0	0	0	0.0490929
	ATP6AP2	0.0128716	0	0	0	0.184138	6.99017	0	0	0	0.0491495
	RAB3GAP1	0.00481871	0	0	0	0.0689359	6.99014	0	0	0	0.0491502
	SERTAD2	0.0156439	0.0165001	0	0	0.237692	6.58158	6.9418	0	0	0.0491633
	NCBP2	0.00649554	0	0	0	0.0930023	6.98428	0	0	0	0.0492614
	NUPR1	0.07942	0	0	0	1.13752	6.98188	0	0	0	0.0493152
	DNMBP	0.0124406	0	0	0	0.178215	6.98067	0	0	0	0.0493297
	IL17RD	0.00892535	0	0	0	0.127856	6.98076	0	0	0	0.0493297
	MRO	0.013425	0	0	0	0.192354	6.97932	0	0	0	0.0493621
	MRPS16	0.00521714	0	0	0	0.0747739	6.97722	0	0	0	0.0493987
	IGF1R	0.0248715	0.0317625	0	0	0.383762	6.48098	8.27662	0	0	0.0494105
	DUSP18	0.0176036	0	0	0	0.252353	6.97576	0	0	0	0.0494229
	ENSA	0.00994777	0.0124265	0	0	0.153259	6.4908	8.10815	0	0	0.0494346
	ZNF326	0.0141197	0.0256659	0	0	0.225289	6.26738	11.3924	0	0	0.0494926
	SNX29	0.00678737	0.00945635	0	0	0.105593	6.42785	8.95545	0	0	0.0495333
	CLK2	0.00890328	0	0	0	0.127838	6.96448	0	0	0	0.0495975
	RAB13	0.0336041	0	0	0	0.482532	6.96412	0	0	0	0.0496065
	DCAF6	0.00541892	0.0114084	0.00650344	0	0.0933629	5.80414	12.2194	6.96577	0	0.0496486
	ATXN2	0.00830264	0.00953303	0	0	0.127391	6.51743	7.48327	0	0	0.0496942
	PHYKPL	0.0100438	0	0	0	0.144334	6.95873	0	0	0	0.0497004
	GLIS3	0.0140828	0.0153901	0	0	0.215444	6.53661	7.1434	0	0	0.0497577
	INPP5D	0.0260296	0	0	0	0.374337	6.95353	0	0	0	0.0497881
	CD74	0.0829349	0	0	0	1.19339	6.94954	0	0	0	0.0498509
	NPM2	0.0100091	0	0	0	0.144099	6.94599	0	0	0	0.0499054
	XAF1	0.02379	0	0	0.0322054	0.374871	6.34618	0	0	8.59106	0.0499337
	CKAP4	0.00279261	0.00424905	0.00302227	0	0.0464842	6.00766	9.14084	6.50171	0	0.04998
	DDHD2	0.00735062	0	0	0	0.105896	6.94136	0	0	0	0.0499869
