# Supplementary material for: Diurnal rhythms in gene expression in the prefrontal cortex in schizophrenia
Source: Nat Commun. 2019 Aug 9;10:3355. doi: 10.1038/s41467-019-11335-1 (PMC6689017; doi:10.1038/s41467-019-11335-1)
Supplement: Supplementary file 13 — Supplementary Data 11 [file 41467_2019_11335_MOESM13_ESM.xlsx]

## Sheet: Sheet1
Night DE analysis	Genes	Variance_Diagnosis	Variance_Age	Variance_Sex	Variance_PMI	Variance_total	Percent_Variance_Diagnosis	Percent_Variance_Age	Percent_Variance_Sex	Percent_Variance_PMI	DE_pvalue
	MAP3K20	0.046541	0	0.0203119	0	0.0968218	48.0687	0	20.9786	0	3.45161e-06
	C5orf49	0.0492898	0	0	0.00581499	0.103946	47.4188	0	0	5.59426	1.03548e-05
	SLC30A10	0.0776951	0.0104434	0.0173657	0	0.147947	52.5154	7.05888	11.7378	0	2.07097e-05
	RBL2	0.0187701	0	0.00726595	0	0.0443542	42.3186	0	16.3816	0	3.17548e-05
	CRYBG3	0.0444908	0	0.0177757	0	0.106346	41.8361	0	16.715	0	3.52064e-05
	NPTX2	0.271151	0	0.0688987	0	0.630451	43.009	0	10.9285	0	4.48709e-05
	VWF	0.340309	0	0.0694698	0	0.820906	41.4552	0	8.46258	0	7.59354e-05
	SLC2A12	0.0283509	0	0.00492262	0.00694911	0.0763944	37.1113	0	6.4437	9.09636	9.80257e-05
	SMAD9	0.106847	0	0.0243734	0	0.279411	38.2401	0	8.72312	0	0.00010631
	ATOH7	0.189958	0	0	0	0.443199	42.8606	0	0	0	0.00010769
	CFAP54	0.0754445	0	0.0121812	0	0.20825	36.2278	0	5.84932	0	0.00010769
	OCLN	0.144588	0	0.0617644	0.0269227	0.435302	33.2155	0	14.1889	6.18484	0.000112522
	PERP	0.101005	0.0220657	0.0515662	0	0.239537	42.1669	9.21181	21.5274	0	0.000118735
	PM20D2	0.0639768	0	0.016326	0	0.1609	39.7617	0	10.1467	0	0.000127019
	ITGA2	0.131734	0	0.0534764	0.05094	0.401183	32.8363	0	13.3297	12.6975	0.000153251
	NPHP3	0.0516729	0	0.0213047	0	0.13969	36.9911	0	15.2514	0	0.000168438
	IGFBP3	0.0729166	0	0.0163363	0	0.191189	38.1385	0	8.5446	0	0.000216761
	ARL4D	0.164295	0	0	0	0.406143	40.4524	0	0	0	0.000231948
	RELL2	0.0959443	0.0201271	0	0	0.204582	46.8977	9.83818	0	0	0.000233329
	PODXL	0.110002	0	0.0306914	0	0.297533	36.9712	0	10.3153	0	0.000249206
	POLQ	0.129669	0	0.0600103	0	0.363049	35.7165	0	16.5295	0	0.000249896
	FLT1	0.133682	0	0.0389571	0	0.364033	36.7225	0	10.7015	0	0.000261632
	HPS4	0.018612	0	0.00396796	0	0.0498641	37.3255	0	7.95755	0	0.000274748
	SWAP70	0.0338702	0	0.0197218	0	0.100442	33.7212	0	19.6351	0	0.00027958
	CNOT6	0.0542052	0	0.0141318	0	0.150701	35.9687	0	9.37738	0	0.000289935
	SCN1B	0.0691379	0.0220322	0	0	0.151531	45.6262	14.5397	0	0	0.000291316
	CORT	0.283773	0	0.122715	0	0.814287	34.8492	0	15.0702	0	0.000301671
	MKLN1	0.0284176	0	0.00818795	0	0.0770588	36.8778	0	10.6256	0	0.000303051
	SMAD4	0.0526306	0	0.014676	0	0.143137	36.7695	0	10.2532	0	0.000307883
	FKBP14	0.0435147	0	0	0	0.111383	39.0677	0	0	0	0.000309264
	TMEM38A	0.0470377	0	0	0	0.122946	38.2587	0	0	0	0.00034378
	MAP7	0.0252279	0	0.00646156	0.0112836	0.0831266	30.3487	0	7.77315	13.574	0.000349993
	HSPBAP1	0.0191768	0	0.00862856	0	0.0563181	34.0509	0	15.3211	0	0.000350683
	ANTXR2	0.0468245	0	0.0140151	0	0.132506	35.3376	0	10.577	0	0.000358967
	ANXA4	0.0644387	0	0.0267563	0	0.185457	34.7459	0	14.4272	0	0.000371393
	CCDC175	0.0672739	0	0.0337223	0	0.203221	33.1038	0	16.5939	0	0.000403148
	NPY	0.271718	0.0685666	0	0	0.864945	31.4145	7.92728	0	0	0.00043007
	AIDA	0.044001	0	0.0141775	0	0.132031	33.3263	0	10.738	0	0.000434903
	IGFBP5	0.074317	0	0.0338132	0	0.222071	33.4653	0	15.2263	0	0.000465967
	CCDC189	0.0917545	0	0	0	0.261488	35.0894	0	0	0	0.00047149
	SCN9A	0.0697657	0.0209633	0.0329378	0	0.254293	27.4351	8.24376	12.9527	0	0.000487367
	PAPSS2	0.0715051	0	0.0154891	0	0.205348	34.8214	0	7.54286	0	0.000495651
	CPNE9	0.0739184	0	0	0	0.199543	37.0439	0	0	0	0.000497032
	ZSCAN30	0.0460482	0	0.0183738	0	0.138523	33.2424	0	13.2641	0	0.000499793
	CP	0.890917	0	0	0	2.48607	35.8363	0	0	0	0.000510838
	COX7A1	0.233734	0	0.136854	0	0.743465	31.4384	0	18.4076	0	0.000539832
	PGAM1	0.0616978	0	0	0	0.170423	36.2028	0	0	0	0.000539832
	ITGA1	0.0733931	0	0	0	0.210506	34.865	0	0	0	0.000543283
	EPB41	0.0476268	0	0.0330525	0	0.155953	30.5392	0	21.1939	0	0.000548115
	TMEM100	0.137256	0	0	0	0.396045	34.6566	0	0	0	0.000577109
	ZNF226	0.0300491	0	0.0104225	0	0.0922643	32.5685	0	11.2964	0	0.00057918
	EIF3F	0.0153499	0.0149812	0.00985874	0	0.0483583	31.742	30.9795	20.3869	0	0.000580561
	PNOC	0.147202	0	0.0746232	0	0.465618	31.6144	0	16.0267	0	0.000612315
	TNFRSF10B	0.0834156	0	0	0	0.244736	34.084	0	0	0	0.000645451
	AFF1	0.0829418	0	0.0291641	0	0.24934	33.2645	0	11.6965	0	0.000662019
	KDELR3	0.0407377	0.0269079	0	0	0.159186	25.5912	16.9034	0	0	0.000674444
	PKD2	0.0198244	0	0.00671268	0	0.0596393	33.2406	0	11.2555	0	0.000678586
	FLAD1	0.0276982	0	0	0	0.0782214	35.41	0	0	0	0.000679967
	TYW5	0.0368327	0	0.0180114	0	0.117576	31.3268	0	15.319	0	0.00068756
	ZKSCAN8	0.0643237	0	0.0254392	0	0.199031	32.3185	0	12.7816	0	0.000699986
	ATP10A	0.113661	0	0.0293168	0	0.34419	33.0228	0	8.51763	0	0.000706889
	COPS7A	0.0395804	0	0	0	0.118198	33.4866	0	0	0	0.000720696
	IL1R1	0.214607	0	0	0	0.638125	33.6309	0	0	0	0.000721386
	TMEM255A	0.148185	0	0.0516381	0	0.475626	31.1557	0	10.8569	0	0.000721386
	ZC3HAV1	0.0957383	0	0.0336557	0	0.297923	32.1352	0	11.2968	0	0.000737264
	STX17	0.017792	0	0.00653221	0	0.0547488	32.4975	0	11.9312	0	0.000740715
	C4orf36	0.0419191	0	0.0137189	0	0.126864	33.0426	0	10.8139	0	0.000748309
	RERG	0.0680297	0.0379335	0	0	0.204476	33.2702	18.5515	0	0	0.000780064
	C12orf10	0.0353714	0	0	0	0.109934	32.175	0	0	0	0.000782825
	PELI2	0.042584	0	0.0182253	0	0.136294	31.2442	0	13.372	0	0.000806986
	FGD4	0.0284941	0	0.0148856	0	0.0939787	30.3197	0	15.8394	0	0.000864283
	MATN2	0.0191581	0	0.00893364	0.0104212	0.0720644	26.5848	0	12.3967	14.4609	0.000872567
	MDM2	0.0304837	0	0.00722099	0	0.101864	29.9258	0	7.08882	0	0.000881541
	TOR1AIP2	0.024659	0	0.00902903	0	0.0769934	32.0274	0	11.727	0	0.000882921
	PCBD2	0.0411465	0	0.0134074	0	0.130215	31.5989	0	10.2963	0	0.000907773
	SGMS2	0.0584978	0	0.0135775	0	0.198063	29.5349	0	6.85513	0	0.000912605
	KDM5A	0.0207966	0	0.00989466	0	0.0685041	30.3582	0	14.4439	0	0.000938837
	ZNF471	0.0458694	0	0.0146732	0	0.143911	31.8734	0	10.196	0	0.000938837
	PCP4L1	0.181217	0	0	0	0.564107	32.1247	0	0	0	0.000938837
	SEMA7A	0.0309754	0	0	0	0.0952135	32.5326	0	0	0	0.000949192
	MGST1	0.135923	0.0361839	0.0844029	0	0.411202	33.055	8.79953	20.5259	0	0.000978186
	ZNF662	0.0407646	0	0.0199167	0	0.133418	30.554	0	14.928	0	0.000988541
	RDH12	0.100733	0	0	0	0.308352	32.6683	0	0	0	0.000993373
	PLCE1	0.0545022	0	0.0214592	0	0.177279	30.7438	0	12.1048	0	0.000996134
	IRAK3	0.119996	0	0	0	0.371737	32.2798	0	0	0	0.00100787
	CNOT11	0.0222194	0	0.0166606	0	0.0787734	28.2068	0	21.1501	0	0.0010127
	ZKSCAN1	0.0238194	0	0.00594838	0	0.0740951	32.1471	0	8.02803	0	0.00101408
	ZNF831	0.062231	0	0	0	0.183343	33.9424	0	0	0	0.00102927
	ZNF37A	0.059818	0	0.0251601	0	0.192837	31.02	0	13.0473	0	0.0010417
	KIF13A	0.0332806	0	0.0171657	0	0.112208	29.6597	0	15.2981	0	0.00104722
	MIR22HG	0.0671866	0	0	0	0.203717	32.9803	0	0	0	0.00108795
	ABRAXAS1	0.0172467	0	0.00809271	0	0.0629327	27.405	0	12.8593	0	0.00109347
	PRKX	0.0949291	0	0	0	0.2976	31.8982	0	0	0	0.00109692
	ZNF197	0.0200191	0	0.00522056	0	0.0641011	31.2305	0	8.14427	0	0.0011128
	STARD8	0.172387	0	0	0	0.541686	31.8241	0	0	0	0.00111625
	CAMK1	0.0728764	0	0.0179558	0	0.238584	30.5454	0	7.52601	0	0.00113351
	HAUS3	0.0274056	0	0.00687446	0	0.0903072	30.347	0	7.61231	0	0.00113489
	TRPM6	0.0619029	0	0.0153051	0.0537769	0.247544	25.0068	0	6.18278	21.7241	0.00115008
	FAM161A	0.0253138	0	0.0242856	0	0.0959684	26.3772	0	25.3059	0	0.00119564
	NPHP1	0.0261035	0	0	0.00728778	0.0871007	29.9693	0	0	8.36707	0.00119978
	ATAD2B	0.0202709	0	0	0	0.0610267	33.2165	0	0	0	0.00120047
	FTSJ1	0.035593	0	0	0	0.10729	33.1746	0	0	0	0.0012122
	ADCY10P1	0.161968	0	0.0393052	0	0.519157	31.1984	0	7.57097	0	0.0012343
	CD2AP	0.0240665	0	0.0100418	0	0.0797662	30.1713	0	12.5891	0	0.0012626
	THADA	0.00668857	0.00247764	0.00434815	0	0.0285165	23.4551	8.68842	15.2478	0	0.00127433
	AKAP1	0.0386577	0	0.0234891	0	0.136283	28.3657	0	17.2355	0	0.00128055
	ADGRL4	0.115487	0	0.0603714	0	0.398249	28.9987	0	15.1592	0	0.00130195
	NANOS1	0.0244217	0	0	0	0.0743054	32.8666	0	0	0	0.00131368
	ICE2	0.0283277	0	0.00906638	0	0.101879	27.8053	0	8.8992	0	0.00133577
	FAM71E1	0.0794759	0	0	0	0.252758	31.4435	0	0	0	0.0013406
	PRX	0.179418	0	0	0	0.57923	30.9752	0	0	0	0.00138617
	ZNHIT6	0.0334782	0	0.0150227	0	0.112517	29.7539	0	13.3515	0	0.00138755
	ZFAND4	0.0445069	0	0.0225416	0	0.154693	28.7712	0	14.5719	0	0.00139307
	MON1B	0.0567118	0	0.0312283	0	0.19614	28.9139	0	15.9214	0	0.00143863
	MTMR3	0.0201669	0	0.00866926	0	0.0692065	29.1401	0	12.5267	0	0.00145175
	SSFA2	0.0208826	0	0	0	0.0693376	30.1173	0	0	0	0.00145658
	APBA2	0.021125	0	0	0	0.0717799	29.4302	0	0	0	0.00145865
	SOWAHC	0.0356018	0	0.0137208	0.0117972	0.127838	27.8491	0	10.733	9.22828	0.00146417
	C16orf45	0.0405468	0	0	0	0.150234	26.989	0	0	0	0.00146555
	NPL	0.086859	0	0	0	0.282723	30.7224	0	0	0	0.00147453
	IKZF2	0.114865	0	0	0	0.360938	31.824	0	0	0	0.00149869
	STOM	0.0915699	0.0269665	0	0	0.283814	32.2641	9.50149	0	0	0.00150421
	CAPN7	0.0182443	0	0.00956303	0	0.064381	28.338	0	14.8538	0	0.00151802
	NDRG4	0.0346341	0	0	0	0.114356	30.2862	0	0	0	0.00152078
	MORC4	0.0324721	0	0.0142859	0	0.112497	28.865	0	12.6989	0	0.00152354
	SLC22A3	0.0576182	0	0	0	0.188744	30.5272	0	0	0	0.00153113
	TRAPPC2B	0.0734345	0	0	0	0.22865	32.1166	0	0	0	0.00153182
	TMEM161B.AS1	0.0574401	0.0217531	0	0	0.170174	33.7537	12.7828	0	0	0.00153251
	DFNA5	0.0393253	0	0.0121891	0	0.129412	30.3877	0	9.41889	0	0.00154011
	TBX3	0.095954	0.0373568	0.035592	0	0.295334	32.49	12.649	12.0515	0	0.00154908
	LINC01003	0.107049	0	0.0532688	0	0.376697	28.4178	0	14.141	0	0.00155046
	CFAP70	0.0316609	0.0144603	0.0121449	0	0.131575	24.0629	10.9901	9.23038	0	0.00160983
	C2CD2	0.0379061	0.0115383	0.0133371	0	0.149887	25.2898	7.69804	8.89811	0	0.00162502
	MBTD1	0.0263678	0	0.0116641	0	0.0903073	29.1978	0	12.916	0	0.00162571
	LRRC34	0.0325952	0	0	0	0.104245	31.2678	0	0	0	0.00163123
	PPP2R1B	0.0318177	0	0.0298842	0	0.124409	25.575	0	24.0209	0	0.00164642
	GABPB2	0.0297886	0	0	0	0.098651	30.196	0	0	0	0.0016478
	HINT2	0.0314279	0	0	0	0.0990212	31.7386	0	0	0	0.00167265
	NKAPL	0.0651053	0	0	0	0.216304	30.099	0	0	0	0.00168508
	B9D1	0.0550208	0	0	0	0.188088	29.2527	0	0	0	0.00168715
	STK32A	0.0308281	0	0.0161673	0	0.110322	27.9438	0	14.6546	0	0.00169198
	KIF6	0.0561815	0	0.0244354	0.0266926	0.23662	23.7434	0	10.3269	11.2808	0.00169888
	JRKL	0.0358788	0	0.0149464	0	0.12539	28.6136	0	11.9199	0	0.00169888
	DNAH7	0.0416596	0	0.0222178	0	0.149864	27.7983	0	14.8253	0	0.00171959
	MCHR1	0.135239	0	0	0	0.443667	30.4822	0	0	0	0.00172995
	UBE3D	0.0197101	0	0.0136437	0	0.0735136	26.8116	0	18.5594	0	0.00173547
	TAP2	0.0288747	0	0.0224416	0	0.109564	26.3542	0	20.4826	0	0.00173547
	FAT4	0.0369238	0	0.0252916	0	0.137777	26.7996	0	18.3568	0	0.00176032
	FKBP5	0.273747	0.194177	0	0	1.18791	23.0443	16.346	0	0	0.00176101
	CDK5	0.0806448	0	0.0222213	0	0.283762	28.4199	0	7.83096	0	0.00176791
	LBH	0.148694	0	0	0	0.498578	29.8236	0	0	0	0.00178724
	STPG1	0.0118127	0	0	0	0.045537	25.9409	0	0	0	0.00180174
	FAM131A	0.0652682	0	0.0265541	0	0.224952	29.0144	0	11.8044	0	0.00181278
	GMDS.AS1	0.027067	0	0	0.0105612	0.101377	26.6994	0	0	10.4178	0.00181624
	DPYSL3	0.0324994	0	0.0248593	0	0.123995	26.2103	0	20.0487	0	0.00182314
	HAR1A	0.0567714	0	0.0569904	0	0.228132	24.8853	0	24.9813	0	0.00183557
	CCDC82	0.0493368	0	0.0162084	0	0.180022	27.406	0	9.00358	0	0.00187146
	CTPS2	0.00887536	0	0.00467529	0	0.0322836	27.4919	0	14.482	0	0.00188734
	DGKG	0.0277104	0.0140075	0.0118279	0	0.122765	22.572	11.41	9.63456	0	0.00190736
	STXBP4	0.0353854	0	0.0104469	0	0.129409	27.3439	0	8.07281	0	0.00192807
	NDUFS3	0.054247	0	0	0	0.177461	30.5684	0	0	0	0.00194878
	RAD51B	0.0390568	0	0	0	0.129227	30.2235	0	0	0	0.00196051
	DNALI1	0.0708977	0	0.0600365	0	0.277927	25.5095	0	21.6015	0	0.00196673
	PNISR	0.0555081	0	0.0242009	0	0.195148	28.4441	0	12.4013	0	0.00199986
	CSGALNACT1	0.0162314	0	0.0061168	0	0.0575951	28.1819	0	10.6203	0	0.00199986
	HERC2P3	0.27093	0	0.0907596	0	0.953522	28.4137	0	9.51835	0	0.00201505
	ELOA	0.0178989	0	0.0207245	0	0.0750792	23.84	0	27.6035	0	0.00201781
	MAATS1	0.0598126	0	0.0195816	0	0.210394	28.4289	0	9.30714	0	0.00203093
	GXYLT1	0.0533338	0	0	0	0.183036	29.1384	0	0	0	0.00205992
	GATAD1	0.0240823	0	0.00816374	0	0.0829202	29.0428	0	9.8453	0	0.00206544
	CEP350	0.0221809	0	0.0139222	0	0.0834338	26.585	0	16.6865	0	0.00207442
	CALCOCO2	0.0525839	0	0.0365383	0	0.200788	26.1887	0	18.1974	0	0.00208339
	MLF2	0.0331715	0	0.0161031	0	0.120084	27.6237	0	13.4099	0	0.00209582
	DPY19L3	0.0665624	0	0	0	0.215441	30.8959	0	0	0	0.00209858
	OSBPL11	0.0162213	0	0.0049358	0	0.0612795	26.471	0	8.05457	0	0.00210893
	CYYR1	0.0783206	0	0.0389615	0	0.288008	27.1939	0	13.5279	0	0.00216209
	KCNK1	0.0788403	0	0	0	0.271597	29.0284	0	0	0	0.00216278
	G3BP1	0.0138666	0	0.0070346	0	0.051102	27.1352	0	13.7658	0	0.00216278
	RHOBTB3	0.065275	0	0	0	0.225199	28.9855	0	0	0	0.00217796
	FAM114A2	0.0169068	0.00824048	0.00674674	0	0.0554278	30.5023	14.867	12.1721	0	0.0021828
	BCCIP	0.0196369	0	0.0070338	0	0.0702316	27.9602	0	10.0152	0	0.00218556
	SLC35F5	0.0266689	0	0	0	0.0967993	27.5507	0	0	0	0.00219177
	TMEM218	0.0333171	0	0	0	0.115078	28.9517	0	0	0	0.00219384
	LEPR	0.0465369	0	0.0148536	0	0.165747	28.0771	0	8.96157	0	0.0022394
	TMEM2	0.0459	0	0.0169087	0	0.161082	28.4947	0	10.4969	0	0.00224562
	MTR	0.0254713	0	0.0094167	0	0.0894228	28.4841	0	10.5305	0	0.00224907
	NNAT	0.105552	0	0	0	0.360056	29.3155	0	0	0	0.00225321
	PSMG3	0.0859294	0	0.0679463	0	0.339296	25.3258	0	20.0257	0	0.00228842
	AGO4	0.0346701	0	0	0	0.117735	29.4477	0	0	0	0.00229601
	ALAS1	0.0380228	0	0	0	0.131356	28.9465	0	0	0	0.00230982
	TRMT10B	0.0208947	0	0	0	0.0728193	28.6939	0	0	0	0.00231534
	NHLRC2	0.0683799	0	0.0259473	0	0.249564	27.3997	0	10.397	0	0.0023464
	GATS	0.0663217	0	0.0425042	0	0.250257	26.5014	0	16.9842	0	0.0023609
	CENPC	0.0199391	0	0.0121851	0	0.0762344	26.155	0	15.9837	0	0.00237954
	SMG6	0.0596509	0	0.0272052	0	0.220882	27.0058	0	12.3167	0	0.00239265
	BBX	0.0242129	0	0.00982384	0	0.0887502	27.282	0	11.0691	0	0.00239749
	TTC26	0.0282389	0	0	0	0.0970903	29.0852	0	0	0	0.00243062
	ITGA6	0.0674927	0.0329227	0.0206003	0	0.222051	30.3951	14.8266	9.2773	0	0.00244167
	RCL1	0.0271977	0	0.0109904	0	0.100056	27.1826	0	10.9843	0	0.00246445
	PSMA3.AS1	0.0362814	0	0	0	0.12876	28.1774	0	0	0	0.00247756
	SPEF1	0.111647	0	0.0718925	0	0.43275	25.7993	0	16.6129	0	0.00248654
	TEX9	0.0300504	0	0.0100673	0	0.109239	27.5089	0	9.21586	0	0.00249275
	NUP205	0.00653	0	0.00371141	0	0.0249333	26.1898	0	14.8853	0	0.0025038
	XRN1	0.0198731	0	0.00931419	0	0.0733629	27.0888	0	12.6961	0	0.00250725
	UQCRC1	0.068427	0	0	0	0.243361	28.1175	0	0	0	0.00251967
	TRO	0.0137276	0.0049702	0	0	0.0425182	32.2864	11.6896	0	0	0.00251967
	GXYLT2	0.0544948	0	0.0174807	0	0.197781	27.5531	0	8.83842	0	0.00251967
	PRRC1	0.0410824	0	0.024969	0	0.156729	26.2124	0	15.9313	0	0.00252382
	CXXC5	0.0159361	0	0	0	0.0595861	26.7447	0	0	0	0.00255764
	ACOT4	0.0348144	0	0	0.0276515	0.14869	23.4141	0	0	18.5967	0.00256455
	USP47	0.0180138	0	0.0121204	0	0.0705853	25.5206	0	17.1714	0	0.002568
	CYP2U1	0.0264655	0.00936428	0.0166915	0	0.0914328	28.9453	10.2417	18.2555	0	0.00256869
	CMAHP	0.0808259	0	0.0368147	0	0.302777	26.6949	0	12.159	0	0.00257628
	ADAMTS9.AS2	0.072209	0	0	0	0.256273	28.1766	0	0	0	0.00258042
	PYGO1	0.0497097	0	0.0142523	0	0.19839	25.0566	0	7.18398	0	0.00260942
	CXorf36	0.116602	0	0.0346886	0.0518994	0.473523	24.6243	0	7.32564	10.9603	0.00265705
	FSD2	0.062074	0	0	0	0.224195	27.6875	0	0	0	0.00270399
	PDE5A	0.0361229	0	0.0217891	0	0.140519	25.7067	0	15.5061	0	0.00270744
	LOC100996251	0.124865	0	0.0461853	0	0.462895	26.9749	0	9.97749	0	0.00270744
	SCAND2P	0.0330889	0	0	0	0.118414	27.9435	0	0	0	0.00272056
	JHDM1D.AS1	0.0455826	0	0	0	0.171025	26.6526	0	0	0	0.00272401
	FZD4	0.045515	0	0.0275582	0	0.17767	25.6177	0	15.5109	0	0.00276129
	DZIP1	0.027207	0	0.0195807	0	0.108764	25.0147	0	18.0029	0	0.00276681
	AFF4	0.0310335	0	0.0175814	0	0.117859	26.331	0	14.9173	0	0.00276888
	CSNK1A1.1	0.0866998	0	0	0	0.309685	27.9961	0	0	0	0.00279442
	CNOT6L	0.0475771	0	0.015801	0	0.171531	27.7368	0	9.21179	0	0.00282204
	BCL2	0.0394304	0	0	0	0.140186	28.1272	0	0	0	0.00282204
	NAXE	0.0416298	0	0.0154749	0	0.155606	26.7533	0	9.94491	0	0.00289797
	CAVIN2	0.103113	0	0	0	0.37352	27.6057	0	0	0	0.00293111
	RBM7	0.0506232	0	0	0	0.174686	28.9795	0	0	0	0.00294008
	PHF10	0.0401586	0	0	0	0.143913	27.9047	0	0	0	0.00295113
	RAPGEF4.AS1	0.050655	0	0.0427116	0	0.209787	24.1459	0	20.3595	0	0.00296424
	CEP78	0.0234791	0	0.0168033	0	0.0934478	25.1253	0	17.9815	0	0.00297736
	ZNF619	0.0209486	0	0.00824972	0	0.0792627	26.4294	0	10.4081	0	0.00298633
	ATM	0.0176099	0	0	0	0.0696639	25.2784	0	0	0	0.00300773
	ZNF704	0.0405602	0	0.0273873	0	0.162669	24.9341	0	16.8362	0	0.00301049
	GPRIN3	0.0573275	0	0.0335936	0	0.225979	25.3685	0	14.8658	0	0.00303051
	SLC14A1	0.365114	0	0	0	1.33052	27.4414	0	0	0	0.0030388
	CCDC71L	0.0229393	0.00939863	0.0128334	0	0.0806816	28.4319	11.649	15.9063	0	0.00306986
	KRT17P1	0.289945	0	0	0.140633	1.20307	24.1003	0	0	11.6895	0.00309609
	HDAC2.AS2	0.0380274	0	0.0133991	0	0.143624	26.4771	0	9.32929	0	0.00311404
	MANEA.AS1	0.0985103	0	0	0	0.349513	28.185	0	0	0	0.00313544
	SNAP47	0.0231208	0	0	0	0.0912073	25.3497	0	0	0	0.00315339
	RGS8	0.0619778	0	0.0608135	0	0.266784	23.2314	0	22.795	0	0.00320033
	NEK1	0.0169874	0	0.020625	0	0.0765166	22.2009	0	26.955	0	0.00320033
	HELLS	0.0450831	0	0.0140496	0	0.174467	25.8404	0	8.05288	0	0.00322242
	GPATCH2L	0.0240189	0	0.00961547	0	0.0909429	26.411	0	10.5731	0	0.00323761
	MYBPC1	0.051334	0	0	0	0.18943	27.0992	0	0	0	0.00326867
	ENAH	0.0306816	0	0	0	0.115752	26.5062	0	0	0	0.00330871
	FNDC5	0.0327453	0	0	0	0.133022	24.6165	0	0	0	0.00331769
	ZNF780B	0.017488	0	0	0	0.0649936	26.9072	0	0	0	0.00332735
	C15orf41	0.0377624	0	0.0292364	0	0.154128	24.5006	0	18.9689	0	0.00335151
	APAF1	0.0251732	0	0.017412	0	0.102949	24.452	0	16.9131	0	0.0033598
	CASC2	0.0273583	0	0.0133471	0	0.112642	24.2879	0	11.8492	0	0.0033667
	RPGR	0.0169883	0	0.00772319	0	0.0663183	25.6164	0	11.6456	0	0.00338189
	ERBIN	0.0338494	0	0.0124223	0	0.133952	25.2698	0	9.27373	0	0.00338948
	COG5	0.0101089	0	0.00646806	0	0.0409848	24.665	0	15.7816	0	0.00339569
	MYT1	0.067989	0.0270203	0.0347402	0	0.314631	21.6091	8.58793	11.0416	0	0.00339983
	WWC2	0.0318728	0	0	0	0.114245	27.8986	0	0	0	0.00340191
	ZNF548	0.0179245	0	0	0	0.0636873	28.1446	0	0	0	0.00340674
	SLFN5	0.0346056	0	0.0141584	0	0.134052	25.8151	0	10.5619	0	0.00340812
	FAM228B	0.0273746	0	0	0	0.100683	27.1889	0	0	0	0.00341847
	TUBA1B	0.0572609	0	0	0	0.205916	27.8079	0	0	0	0.00342261
	UBXN2A	0.015837	0	0	0	0.058934	26.8725	0	0	0	0.00343987
	BAD	0.0406347	0	0.0269364	0.0144385	0.17361	23.4058	0	15.5155	8.31665	0.0034523
	CFL1	0.0372159	0	0	0	0.134909	27.5859	0	0	0	0.00349855
	NCBP3	0.0252191	0	0.0169863	0	0.103511	24.3636	0	16.4101	0	0.00352616
	ZNF410	0.020063	0	0	0	0.0724148	27.7056	0	0	0	0.00355516
	ZC3H12C	0.029277	0	0.013595	0	0.115421	25.3653	0	11.7786	0	0.00356206
	FABP3	0.198925	0	0	0	0.703851	28.2624	0	0	0	0.00358001
	ARFIP2	0.0354388	0	0	0	0.146325	24.2192	0	0	0	0.00359934
	CCDC93	0.0292229	0	0.0205757	0	0.12108	24.1351	0	16.9935	0	0.0036021
	PCF11	0.0171601	0	0.0140293	0	0.0727793	23.5783	0	19.2765	0	0.00362419
	NREP	0.0460077	0.0392156	0	0	0.22596	20.361	17.3551	0	0	0.00366561
	PEMT	0.0333007	0	0	0	0.119162	27.9457	0	0	0	0.00371117
	ZMYM6	0.024902	0	0.0201741	0	0.104307	23.8737	0	19.341	0	0.00371807
	SCARNA10	0.342367	0	0.220552	0	1.40845	24.308	0	15.6592	0	0.00372221
	CSNK1G1	0.0173918	0	0.0116357	0	0.0720438	24.1406	0	16.1508	0	0.00377123
	ZMAT1	0.0647748	0	0.0406665	0	0.28363	22.8378	0	14.3378	0	0.00381334
	NUDT22	0.0386318	0	0.0137044	0	0.147378	26.2128	0	9.29882	0	0.00382507
	KCNS3	0.0658607	0	0.0367371	0	0.267584	24.6131	0	13.7292	0	0.00382645
	NEUROD1	0.0783012	0	0	0	0.280581	27.9068	0	0	0	0.00383405
	OPN3	0.0568561	0	0	0	0.219566	25.8948	0	0	0	0.00384026
	PRKD3	0.0309744	0	0.0139511	0	0.123528	25.0748	0	11.2939	0	0.00389203
	HEATR1	0.0294756	0	0.0140622	0	0.11921	24.7258	0	11.7961	0	0.00392655
	NT5C2	0.0334823	0	0.0181371	0	0.13616	24.5904	0	13.3204	0	0.00392724
	SPICE1	0.0280082	0.0161159	0.0122413	0	0.138081	20.2839	11.6713	8.86532	0	0.00398868
	UQCRQ	0.071526	0	0.030207	0	0.284849	25.1101	0	10.6046	0	0.00399006
	TIMM8B	0.0360551	0	0.0382889	0	0.162674	22.1641	0	23.5373	0	0.00400939
	NXPH2	0.214991	0	0.13093	0	0.873281	24.6187	0	14.9928	0	0.00401215
	PALMD	0.0503739	0.0489615	0.0281607	0	0.176906	28.4749	27.6765	15.9184	0	0.0040156
	SGCB	0.0294114	0	0.0169741	0	0.118301	24.8616	0	14.3483	0	0.00402112
	ANXA11	0.0412367	0	0.0322968	0	0.176475	23.3668	0	18.301	0	0.0040301
	PDE4DIP	0.0147137	0	0.0102466	0	0.061942	23.754	0	16.5422	0	0.00403838
	CRYM	0.189325	0	0	0	0.698161	27.1177	0	0	0	0.00405288
	SST	0.316761	0	0.131951	0	1.26363	25.0676	0	10.4422	0	0.00405357
	RBM12B	0.0523005	0	0	0	0.204408	25.5863	0	0	0	0.00406047
	CBLB	0.0430089	0	0.0186739	0	0.170687	25.1976	0	10.9404	0	0.00407566
	SF3B3	0.0216467	0	0.0166338	0	0.0925866	23.38	0	17.9657	0	0.00407566
	VPS11	0.0171521	0	0	0	0.0638586	26.8596	0	0	0	0.00408463
	PEX11B	0.0618718	0	0	0	0.236754	26.1334	0	0	0	0.00410672
	PTPRB	0.0413397	0	0	0	0.158758	26.0395	0	0	0	0.00412191
	PIP5K1A	0.0141756	0	0.00915983	0	0.0593058	23.9025	0	15.4451	0	0.00412191
	OPHN1	0.0520084	0	0.0242352	0	0.205177	25.3481	0	11.8118	0	0.00415781
	SMOC1	0.0631528	0	0.0269452	0	0.25354	24.9084	0	10.6276	0	0.00415781
	FOXN3	0.0421068	0	0.0180262	0	0.170301	24.7249	0	10.5849	0	0.00419439
	PRCP	0.0149312	0.00629852	0.00858698	0	0.0554451	26.9297	11.3599	15.4873	0	0.00423305
	ANP32E	0.0572106	0	0.025346	0	0.239961	23.8416	0	10.5625	0	0.00424824
	NECAB3	0.0232929	0	0	0	0.102868	22.6435	0	0	0	0.00425031
	TRPC3	0.0474695	0	0	0	0.183546	25.8625	0	0	0	0.00428414
	COX8A	0.07875	0	0.0578577	0	0.33779	23.3133	0	17.1283	0	0.00433246
	PABPC5	0.0287702	0.0206849	0.0246301	0	0.115664	24.8739	17.8835	21.2944	0	0.00436076
	GDF7	0.0302515	0	0	0	0.117335	25.7821	0	0	0	0.00436421
	SCO2	0.0458315	0	0	0	0.1676	27.3458	0	0	0	0.00436698
	ARNT	0.0230198	0	0.00806824	0	0.0907508	25.3659	0	8.89055	0	0.00437526
	RPS6KA5	0.0234366	0	0.0144733	0	0.0984809	23.7981	0	14.6966	0	0.00438078
	TNFSF4	0.0428202	0	0	0	0.166319	25.7459	0	0	0	0.00438837
	HNRNPH1	0.0363852	0	0	0	0.143984	25.2703	0	0	0	0.00439804
	ZBTB43	0.0225467	0	0.0142257	0	0.0952533	23.6702	0	14.9346	0	0.00445948
	ZMYND12	0.0462436	0.0248883	0.0241129	0	0.173853	26.5993	14.3157	13.8697	0	0.00449192
	ACSS3	0.0625237	0	0	0	0.243813	25.6441	0	0	0	0.00449814
	NDUFB2	0.036805	0	0.0239082	0	0.156436	23.5272	0	15.2831	0	0.00453472
	CCDC171	0.0236926	0	0.0202633	0	0.104752	22.6178	0	19.3441	0	0.00453817
	ATP6V1G2	0.0833621	0	0	0	0.340642	24.4721	0	0	0	0.00455405
	FAN1	0.00487695	0	0.00418283	0	0.0216129	22.565	0	19.3534	0	0.00459892
	MGA	0.00961101	0	0.00826214	0	0.0426142	22.5536	0	19.3882	0	0.00460445
	CERS5	0.0283105	0	0	0	0.109418	25.8737	0	0	0	0.00461549
	FLYWCH2	0.0476756	0	0	0	0.176068	27.0779	0	0	0	0.00461825
	LINC00672	0.0594989	0	0.0202703	0	0.236288	25.1807	0	8.57866	0	0.00463275
	ZNF134	0.0134773	0	0	0	0.052848	25.502	0	0	0	0.00463413
	ZMYM1	0.016555	0	0.0112365	0	0.0707279	23.4066	0	15.8869	0	0.00466934
	ZNF550	0.0205724	0	0.00786191	0	0.0835136	24.6336	0	9.41393	0	0.00467417
	TMEM191A	0.0435072	0	0.0282142	0	0.184358	23.5993	0	15.3041	0	0.0046859
	LRBA	0.00998779	0	0.00776401	0	0.0437343	22.8374	0	17.7527	0	0.00469902
	CD109	0.0652032	0	0.0224389	0	0.263047	24.7876	0	8.53036	0	0.00470316
	RFX3	0.0275084	0	0	0	0.11201	24.5589	0	0	0	0.00470661
	BTG1	0.0511818	0	0	0	0.193375	26.4677	0	0	0	0.00471904
	SLC25A30	0.0182844	0.0102699	0	0.00728178	0.0925015	19.7666	11.1024	0	7.87206	0.00475079
	CBFB	0.0482192	0	0	0	0.179261	26.899	0	0	0	0.0047577
	SEC63	0.0243366	0	0.0166926	0	0.10503	23.1712	0	15.8932	0	0.00477426
	CCK	0.150074	0	0	0	0.562265	26.691	0	0	0	0.00481016
	LOC107133515	0.0242473	0	0.020736	0	0.108181	22.4136	0	19.1679	0	0.0048143
	PGR	0.0479633	0	0	0	0.189465	25.3151	0	0	0	0.00483018
	PDE3B	0.0102804	0	0.00577857	0	0.0434251	23.674	0	13.307	0	0.00483432
	KBTBD4	0.0466636	0	0	0	0.19433	24.0125	0	0	0	0.00484261
	CIAPIN1	0.0618477	0	0	0	0.234046	26.4255	0	0	0	0.00484813
	SATB2.AS1	0.0357487	0	0	0	0.134248	26.6288	0	0	0	0.00489645
	HCFC1R1	0.0347526	0	0	0	0.137715	25.2352	0	0	0	0.00490266
	AP2M1	0.071281	0	0	0	0.298414	23.8866	0	0	0	0.00490266
	WDR33	0.0111396	0	0.00871846	0	0.0492354	22.6252	0	17.7077	0	0.00493304
	SHPRH	0.0164292	0	0.0112456	0	0.0713146	23.0376	0	15.769	0	0.00496686
	ZNF561.AS1	0.0583721	0	0	0	0.247218	23.6116	0	0	0	0.00497446
	ZNF511	0.0362541	0	0	0	0.140641	25.7778	0	0	0	0.00501933
	CRTAC1	0.04463	0	0	0	0.17174	25.987	0	0	0	0.00502209
	ZBTB40	0.0298403	0	0.0165661	0	0.126707	23.5506	0	13.0743	0	0.00503245
	TUBB2A	0.0825567	0	0	0	0.314666	26.2363	0	0	0	0.00504211
	PPIA	0.0742036	0	0	0	0.287698	25.7922	0	0	0	0.00510976
	BZW1P2	0.0722731	0.0249943	0	0	0.320456	22.5532	7.79961	0	0	0.00511597
	NFYA	0.0117061	0	0.0112994	0	0.0537945	21.7608	0	21.0047	0	0.00511805
	INSR	0.0246157	0.0124097	0.0130389	0	0.124691	19.7414	9.95239	10.457	0	0.00512564
	HOMEZ	0.0394714	0	0.0148965	0	0.162617	24.2726	0	9.16044	0	0.00513944
	MAP3K2	0.0230947	0	0.00971402	0	0.0959897	24.0596	0	10.1199	0	0.00516568
	UHRF1BP1	0.0275937	0	0.0208075	0	0.119919	23.0103	0	17.3513	0	0.00518846
	SLC7A5	0.123658	0	0	0	0.494721	24.9954	0	0	0	0.0051995
	APBB3	0.0209766	0	0.00823966	0	0.0869255	24.1316	0	9.47899	0	0.00522988
	ARHGAP29	0.0265336	0	0.0208969	0	0.118376	22.4148	0	17.653	0	0.00523126
	USP53	0.027614	0	0.0112329	0	0.114741	24.0664	0	9.78985	0	0.00523195
	ZCCHC6	0.0149826	0	0.00771897	0	0.0635622	23.5716	0	12.144	0	0.00524852
	MCL1	0.0248877	0	0	0	0.0997474	24.9507	0	0	0	0.00524852
	NDN	0.0511775	0	0.0172608	0	0.221184	23.138	0	7.80382	0	0.00530926
	MCRS1	0.0225009	0	0	0	0.0927504	24.2597	0	0	0	0.00531064
	RNF217	0.0455027	0	0.0300471	0	0.194653	23.3763	0	15.4362	0	0.00533135
	PALLD	0.0562111	0	0.0230765	0	0.229658	24.4761	0	10.0482	0	0.00534102
	OLFM1	0.0354006	0.0225516	0	0	0.17237	20.5375	13.0832	0	0	0.00534585
	MRPS12	0.053835	0	0.0305685	0	0.227287	23.6859	0	13.4493	0	0.00536587
	LAMC1	0.0262383	0	0.0240744	0	0.120621	21.7526	0	19.9586	0	0.00542524
	SH3D19	0.0330828	0	0.0136189	0	0.141343	23.406	0	9.63535	0	0.00542593
	NEMP1	0.0356996	0	0.0150915	0	0.149832	23.8263	0	10.0722	0	0.00544664
	CEP128	0.0435396	0	0	0	0.175772	24.7704	0	0	0	0.00546044
	REST	0.0567949	0	0.0210385	0	0.236209	24.0443	0	8.90673	0	0.00546321
	CRYBG1	0.0701735	0	0.0398413	0	0.301167	23.3005	0	13.229	0	0.00550255
	ALOX12P2	0.0805424	0.144791	0	0	0.511221	15.7549	28.3226	0	0	0.00552672
	CCDC191	0.0502817	0	0.0307993	0	0.217314	23.1378	0	14.1727	0	0.00554121
	NBEAL1	0.030837	0	0.0203139	0	0.134695	22.894	0	15.0814	0	0.00561232
	ZC3H6	0.0325759	0	0.0212588	0	0.143448	22.7093	0	14.8199	0	0.00561853
	LOC100130691	0.0305494	0	0.0355651	0	0.153214	19.939	0	23.2127	0	0.00563786
	LPP	0.0443929	0	0	0	0.169983	26.1161	0	0	0	0.00565442
	HSPBP1	0.0422079	0	0.0220984	0	0.181739	23.2245	0	12.1594	0	0.00566823
	WDR92	0.0320252	0.0122868	0	0	0.146054	21.9269	8.41247	0	0	0.00567306
	COL6A6	0.109125	0	0.0610778	0	0.466536	23.3905	0	13.0917	0	0.0056848
	ZNF397	0.0212296	0	0	0	0.0865441	24.5304	0	0	0	0.00574002
	RBM48	0.0504723	0	0	0	0.19701	25.6191	0	0	0	0.00576902
	UBL7	0.045729	0	0	0	0.18205	25.119	0	0	0	0.00576902
	DDX25	0.0267039	0	0	0	0.109828	24.3142	0	0	0	0.00583046
	OMG	0.0539118	0	0	0	0.20793	25.9279	0	0	0	0.00583598
	INTS6.AS1	0.0644434	0	0	0	0.254982	25.2737	0	0	0	0.00586014
	C18orf54	0.0687249	0	0.044716	0	0.349093	19.6867	0	12.8092	0	0.00587533
	COX6B1	0.060873	0	0.0240559	0	0.251736	24.1813	0	9.556	0	0.00587878
	ITGB8	0.0327631	0	0.0117198	0	0.137833	23.7702	0	8.50289	0	0.00588775
	HDAC4	0.0678583	0	0	0	0.271931	24.9542	0	0	0	0.00589397
	VASH2	0.112577	0.0656601	0	0	0.529379	21.2658	12.4032	0	0	0.0059271
	RFX7	0.0632692	0	0	0	0.295454	21.4142	0	0	0	0.00598647
	ZNF813	0.0210873	0	0	0	0.0867034	24.3211	0	0	0	0.00600649
	RNF144A	0.0426027	0	0.0239166	0	0.186083	22.8945	0	12.8527	0	0.00605274
	ENKUR	0.0462235	0.0303822	0.018412	0	0.182256	25.3618	16.67	10.1023	0	0.00607138
	MRPL21	0.0821117	0	0.0379435	0	0.35383	23.2065	0	10.7237	0	0.00607138
	PTGS2	0.0776025	0	0	0	0.319997	24.251	0	0	0	0.0061128
	TDRD6	0.0568013	0.0223858	0.0251001	0	0.279256	20.3403	8.01623	8.98821	0	0.00613282
	APBB1	0.0255538	0	0	0	0.110568	23.1113	0	0	0	0.00615008
	GPAT3	0.0747787	0	0	0	0.309297	24.177	0	0	0	0.00622325
	P2RY14	0.106163	0	0.0404904	0	0.453397	23.415	0	8.93046	0	0.00629711
	FBXO9	0.0271225	0	0	0	0.10673	25.4122	0	0	0	0.0062985
	SMC5	0.0222202	0	0	0	0.0867684	25.6086	0	0	0	0.00630609
	SETDB2	0.00810006	0	0.00755574	0	0.0382343	21.1853	0	19.7617	0	0.00631506
	KDM3A	0.0143434	0	0.00751155	0	0.06288	22.8108	0	11.9458	0	0.00632473
	ABCA1	0.0323222	0	0.0168457	0.0138103	0.156699	20.6269	0	10.7503	8.81326	0.00633025
	RAB33A	0.143296	0	0	0	0.559851	25.5953	0	0	0	0.00633784
	MTMR1	0.00922374	0	0.00761743	0	0.0427404	21.5809	0	17.8226	0	0.00635027
	PLA2G12A	0.0120874	0	0.0114011	0	0.0572703	21.1058	0	19.9076	0	0.00640273
	PATJ	0.0171551	0	0.00763557	0	0.0743074	23.0867	0	10.2757	0	0.00641171
	ABHD6	0.0327436	0	0	0	0.128167	25.5476	0	0	0	0.00641516
	DPP10.AS1	0.07105	0	0	0.0543125	0.336232	21.1312	0	0	16.1533	0.00647591
	PIWIL4	0.0227439	0	0	0	0.094722	24.0113	0	0	0	0.00648005
	SYNE2	0.0410082	0	0.0286177	0	0.186335	22.0078	0	15.3582	0	0.00648419
	VPS54	0.00957435	0	0	0	0.037589	25.4712	0	0	0	0.00650352
	ELOVL7	0.0527078	0	0	0	0.207836	25.3603	0	0	0	0.00651802
	KDM3B	0.0105208	0	0.00407841	0	0.0453399	23.2042	0	8.99517	0	0.00658636
	DLEU7	0.0390759	0	0.0189006	0	0.171489	22.7863	0	11.0215	0	0.00661673
	FAM210B	0.0202074	0.012198	0.0121147	0	0.0824945	24.4954	14.7864	14.6854	0	0.00661811
	MAOB	0.0224208	0	0	0	0.0937929	23.9046	0	0	0	0.00661949
	LINC00634	0.0507385	0	0	0	0.205605	24.6777	0	0	0	0.0066333
	TIGD3	0.0597106	0	0	0	0.262821	22.7191	0	0	0	0.00664573
	SMCHD1	0.0173527	0	0.014155	0	0.08101	21.4204	0	17.4732	0	0.00669267
	IL6ST	0.0253488	0	0	0	0.106314	23.8432	0	0	0	0.00670026
	IKBKB	0.0334918	0	0.0158821	0	0.147125	22.7641	0	10.795	0	0.0067044
	NDUFA12	0.0549127	0	0.0269489	0	0.241986	22.6925	0	11.1366	0	0.00670993
	ZC3H12B	0.0517135	0	0.0388209	0	0.2477	20.8775	0	15.6725	0	0.00672442
	TRIM25	0.0762779	0	0.0423663	0	0.337945	22.5711	0	12.5364	0	0.00676515
	HBP1	0.0106821	0	0	0	0.0449299	23.775	0	0	0	0.00679346
	GRB10	0.0293745	0	0	0	0.123574	23.7707	0	0	0	0.00679898
	HMOX2	0.0697617	0	0	0	0.284306	24.5375	0	0	0	0.00680657
	WDR66	0.0590805	0	0	0	0.235414	25.0964	0	0	0	0.00682797
	RNASE1	0.0766755	0	0	0.0711113	0.393713	19.475	0	0	18.0617	0.00687975
	PHIP	0.0151279	0	0.0127499	0	0.0713501	21.2024	0	17.8695	0	0.00688803
	DNAH9	0.0443586	0	0	0	0.187236	23.6913	0	0	0	0.00691219
	AHNAK	0.0789735	0	0.0313059	0	0.344361	22.9333	0	9.09101	0	0.00694326
	NEBL	0.0233602	0	0.00874417	0	0.0992746	23.5308	0	8.80807	0	0.00694533
	OSMR	0.186314	0	0	0	0.787367	23.6629	0	0	0	0.00696397
	ZNF180	0.0198572	0	0	0	0.0839344	23.658	0	0	0	0.00697156
	MTBP	0.0287932	0.0126983	0	0	0.13799	20.8662	9.20231	0	0	0.00698053
	SORBS1	0.0314668	0	0.0177893	0	0.139451	22.5649	0	12.7567	0	0.00698191
	GLT1D1	0.0420585	0	0	0	0.198357	21.2035	0	0	0	0.00699641
	MAD2L1BP	0.0605271	0	0	0	0.250731	24.1402	0	0	0	0.0070399
	BNIP2	0.0329971	0	0	0	0.13517	24.4116	0	0	0	0.00704197
	AFDN	0.0120816	0	0.00776575	0	0.0551776	21.8958	0	14.0741	0	0.0070468
	ERMP1	0.00865365	0	0.0146643	0.00646171	0.0519269	16.6651	0	28.2404	12.4439	0.00705302
	SBF2	0.0235058	0	0.0197067	0	0.111203	21.1378	0	17.7215	0	0.0070613
	LOC284023	0.0115682	0.00584787	0	0.00509718	0.0613382	18.8597	9.53382	0	8.30997	0.00706751
	STK4	0.0178307	0	0.0137391	0	0.0833977	21.3803	0	16.4741	0	0.00708132
	MMP16	0.0444599	0	0.0320798	0	0.202641	21.9402	0	15.8308	0	0.00712619
	PPME1	0.0320367	0	0	0	0.14417	22.2215	0	0	0	0.00713793
	SPATA2L	0.0539188	0	0.0396622	0	0.251148	21.4689	0	15.7924	0	0.00716485
	GEMIN5	0.0105633	0	0.013839	0	0.0543812	19.4245	0	25.4482	0	0.00717382
	ADGRF5	0.025254	0.0145904	0.02368	0	0.10994	22.9706	13.2712	21.539	0	0.00721869
	DKK2	0.0675103	0	0	0	0.287837	23.4543	0	0	0	0.00724424
	RELN	0.0516127	0	0.0493471	0	0.250694	20.5879	0	19.6842	0	0.00725114
	ERG	0.0558487	0	0.022219	0	0.245893	22.7126	0	9.03605	0	0.00725459
	UBE4B	0.0275518	0	0.0302025	0	0.137235	20.0763	0	22.0079	0	0.00728842
	ANKRD19P	0.154732	0	0	0	0.660948	23.4106	0	0	0	0.00731465
	SLC9A9	0.0280914	0	0	0	0.120035	23.4026	0	0	0	0.00733398
	FLJ20021	0.0642531	0	0	0	0.274561	23.4021	0	0	0	0.00733398
	EZH1	0.0143857	0	0.0074704	0	0.0649323	22.1549	0	11.5049	0	0.00741682
	AMPD3	0.0588568	0	0.0588234	0	0.289268	20.3468	0	20.3353	0	0.0074182
	EEF2K	0.0261075	0.0257747	0	0	0.145495	17.9439	17.7152	0	0	0.00746721
	ALDH1L2	0.0583233	0	0.0248062	0	0.259486	22.4765	0	9.55975	0	0.00749275
	NRG3	0.0219994	0	0.0303967	0	0.11553	19.0421	0	26.3106	0	0.00751415
	ZFAND2A	0.0451362	0	0	0	0.195314	23.1095	0	0	0	0.0075176
	STAT3	0.0298091	0	0.0131868	0	0.133125	22.3918	0	9.90558	0	0.00752865
	DIRAS2	0.0663465	0	0	0	0.26874	24.688	0	0	0	0.00753003
	FZD7	0.0835738	0	0	0	0.338671	24.677	0	0	0	0.00761287
	USF3	0.040552	0	0.0243247	0	0.182759	22.1888	0	13.3097	0	0.00762253
	PCDHA4	0.0187431	0	0.0157846	0.00711883	0.0980157	19.1225	0	16.1041	7.26295	0.00764738
	VSNL1	0.0971822	0	0	0	0.395042	24.6005	0	0	0	0.00765705
	CHD2	0.0138146	0.00975416	0	0	0.0722418	19.1228	13.5021	0	0	0.00767431
	SPEF2	0.0155647	0	0.0120721	0	0.0739597	21.0449	0	16.3226	0	0.00768742
	CCDC50	0.0116932	0	0.00997599	0	0.0562077	20.8035	0	17.7484	0	0.00773298
	MED13L	0.0426769	0	0.0269779	0	0.193282	22.0801	0	13.9578	0	0.00773574
	SVBP	0.0436497	0	0.0264666	0.0166855	0.216576	20.1544	0	12.2205	7.70424	0.0077392
	POLI	0.00835326	0	0.00398075	0	0.0377185	22.1463	0	10.5538	0	0.00774541
	MAP4K5	0.0261251	0	0	0.0103822	0.125415	20.8309	0	0	8.27823	0.00776198
	EIF2B2	0.0285817	0	0	0	0.118411	24.1378	0	0	0	0.00776198
	YIPF6	0.0182741	0	0	0	0.0744465	24.5466	0	0	0	0.00776198
	PTPN21	0.0301472	0.0284377	0	0	0.167247	18.0256	17.0034	0	0	0.00777371
	MRPL36	0.0544408	0	0	0	0.222497	24.4681	0	0	0	0.00777371
	ARHGAP28	0.0255623	0	0	0	0.109097	23.4308	0	0	0	0.00777716
	CYP20A1	0.0179502	0	0	0	0.0776011	23.1314	0	0	0	0.00778269
	LRMDA	0.0861971	0	0	0	0.37293	23.1135	0	0	0	0.00780547
	GLS2	0.0218307	0	0	0	0.103168	21.1604	0	0	0	0.00783308
	TAGLN3	0.192014	0	0	0	0.785493	24.445	0	0	0	0.00784896
	CDK12	0.0489566	0	0.0216385	0	0.214772	22.7947	0	10.0751	0	0.00786967
	PFKP	0.0593698	0.0321508	0	0	0.221144	26.8467	14.5384	0	0	0.00787243
	ZNF669	0.0318336	0	0	0	0.135897	23.4248	0	0	0	0.00788485
	RRAGA	0.0303288	0	0	0	0.133359	22.7422	0	0	0	0.00789452
	PSPH	0.0195658	0	0	0	0.0850322	23.0099	0	0	0	0.00797874
	PCP4	0.118504	0	0	0	0.504373	23.4953	0	0	0	0.00798081
	HNRNPA1	0.0457357	0	0	0	0.220013	20.7877	0	0	0	0.00798219
	TTC9C	0.0299618	0	0	0.0174584	0.145178	20.638	0	0	12.0255	0.00804501
	MBNL3	0.0673203	0	0	0	0.290603	23.1657	0	0	0	0.0080457
	PBRM1	0.0125644	0	0.00932611	0	0.0598631	20.9886	0	15.579	0	0.0080457
	MAP1LC3A	0.0433222	0	0.0175713	0	0.189313	22.8838	0	9.28159	0	0.00805053
	KIAA0586	0.0263346	0	0.0236024	0	0.127065	20.7253	0	18.575	0	0.00807193
	X11.Mar	0.0472174	0	0.0411171	0	0.232757	20.2861	0	17.6653	0	0.00807469
	BLOC1S1	0.0398967	0	0.0474143	0	0.205354	19.4283	0	23.0891	0	0.00808574
	ZBTB34	0.0151309	0	0.0096098	0	0.070865	21.3518	0	13.5607	0	0.00809747
	C19orf70	0.0647992	0	0	0	0.28058	23.0947	0	0	0	0.00811473
	BABAM1	0.0391507	0	0	0	0.166512	23.5122	0	0	0	0.00813268
	MOB1B	0.0446313	0	0	0	0.192925	23.134	0	0	0	0.00813475
	SCAF11	0.0130011	0	0.00701914	0	0.0596565	21.7933	0	11.7659	0	0.00814718
	TJP1	0.0223157	0	0.0118115	0	0.102744	21.7197	0	11.4961	0	0.00814856
	CERKL	0.027582	0	0.0370854	0	0.14595	18.8982	0	25.4097	0	0.00815822
	SHROOM4	0.0512671	0	0.0212559	0.0519976	0.285967	17.9276	0	7.43296	18.1831	0.00819688
	VPS13B	0.0310947	0	0.0251816	0	0.147482	21.0837	0	17.0743	0	0.00822932
	DNAJC27.AS1	0.0500098	0	0	0	0.218847	22.8515	0	0	0	0.00823209
	TAC1	0.34991	0	0	0	1.53161	22.8459	0	0	0	0.00824382
	ZNF493	0.0616282	0	0.028076	0	0.274111	22.4829	0	10.2426	0	0.00825418
	CALD1	0.0204322	0	0.0153676	0	0.0980497	20.8386	0	15.6733	0	0.00827074
	HACD4	0.0446182	0	0	0	0.187532	23.7923	0	0	0	0.00828869
	DDI2	0.0366538	0	0.0168762	0	0.169004	21.6881	0	9.98568	0	0.00829352
	KIF5B	0.0393468	0	0.0162532	0	0.178243	22.0748	0	9.1186	0	0.00830388
	LRRIQ1	0.0631984	0.0331598	0.0298981	0	0.338706	18.6588	9.79013	8.82715	0	0.00830802
	ZNF781	0.0356986	0	0	0	0.153721	23.223	0	0	0	0.00837084
	ZNF789	0.0287636	0	0	0	0.126288	22.7762	0	0	0	0.00837153
	DYNC2H1	0.00977464	0	0.0113324	0.00396572	0.0549104	17.8011	0	20.6379	7.22217	0.0083736
	GALM	0.054177	0	0	0	0.237939	22.7693	0	0	0	0.0083812
	GAPDH	0.0337583	0	0	0	0.155526	21.7059	0	0	0	0.00838258
	LOC102723694	0.0898805	0	0.0891174	0	0.450827	19.9368	0	19.7675	0	0.00842261
	PPP1R3B	0.0812103	0	0	0	0.337039	24.0953	0	0	0	0.00843228
	THSD4	0.0947384	0	0	0	0.416872	22.726	0	0	0	0.00845644
	SLC25A17	0.0261568	0	0	0	0.115169	22.7116	0	0	0	0.00848336
	TRDMT1	0.0171416	0	0.0118477	0	0.0857999	19.9786	0	13.8086	0	0.00848405
	KLF3	0.0412853	0	0	0	0.198145	20.8359	0	0	0	0.00849924
	MRPL27	0.0277487	0	0.0112322	0	0.122844	22.5885	0	9.14342	0	0.00851443
	MBP	0.0812579	0	0.075402	0.0725764	0.512307	15.8612	0	14.7181	14.1666	0.00854066
	KANK1	0.0311809	0	0.0193393	0	0.147178	21.1859	0	13.1401	0	0.00854756
	ZNF207	0.0235073	0	0.0110644	0	0.105419	22.2989	0	10.4956	0	0.00862695
	SYNDIG1	0.0172614	0	0	0	0.0788235	21.8988	0	0	0	0.00863178
	ZNF726	0.0271423	0	0	0	0.119983	22.6217	0	0	0	0.00863869
	BCL2L11	0.053842	0	0.0223661	0	0.245947	21.8917	0	9.09387	0	0.00864007
	PRKAB2	0.0286983	0	0.0220088	0	0.139227	20.6125	0	15.8078	0	0.00864559
	NPY2R	0.119416	0	0	0	0.529975	22.5324	0	0	0	0.00879125
	MCTS1	0.0792213	0	0	0	0.336963	23.5104	0	0	0	0.00883681
	CTBS	0.0435003	0	0.028312	0	0.208009	20.9127	0	13.611	0	0.00888582
	FBLL1	0.0767828	0	0	0	0.343831	22.3315	0	0	0	0.00888582
	PSMC4	0.0305264	0	0	0	0.13924	21.9235	0	0	0	0.00890515
	PYROXD2	0.0584532	0	0	0	0.253952	23.0175	0	0	0	0.00892379
	C2CD6	0.0597827	0	0	0.0348752	0.310775	19.2367	0	0	11.222	0.00892862
	RITA1	0.0174677	0	0	0.00678135	0.0893923	19.5405	0	0	7.58605	0.00895692
	CRIM1	0.0140773	0	0.0166984	0	0.0737861	19.0785	0	22.6309	0	0.00897073
	ABHD14A	0.033193	0	0	0	0.167425	19.8256	0	0	0	0.00897487
	ARHGDIG	0.075699	0	0	0	0.33128	22.8505	0	0	0	0.00899006
	CDK19	0.0194146	0	0	0	0.0874137	22.21	0	0	0	0.00899075
	ZNF518A	0.0203592	0	0.0120277	0	0.094181	21.6171	0	12.7708	0	0.00900387
	GPRIN2	0.0795344	0	0	0.0692319	0.423366	18.7862	0	0	16.3527	0.00902872
	ADRM1	0.0461229	0	0	0	0.21247	21.708	0	0	0	0.00904529
	GMNN	0.0444334	0	0	0	0.198365	22.3998	0	0	0	0.00905012
	CASC10	0.0184817	0	0	0	0.0826484	22.3618	0	0	0	0.00912191
	TBRG4	0.0187434	0	0	0	0.0901399	20.7937	0	0	0	0.0092082
	GINM1	0.00955763	0.0077661	0	0	0.0370174	25.8193	20.9796	0	0	0.00921303
	MGST3	0.0612929	0	0	0	0.260759	23.5056	0	0	0	0.00921441
	C5orf51	0.0302299	0	0.0146942	0	0.141576	21.3524	0	10.379	0	0.00921787
	FCHO2	0.0222699	0	0	0	0.0986661	22.571	0	0	0	0.00922477
	TMOD3	0.0144455	0.00608178	0	0	0.062083	23.2681	9.79621	0	0	0.00924341
	UTP20	0.0108153	0	0.00495528	0	0.0490577	22.0461	0	10.1009	0	0.00926688
	ZNF655	0.0124844	0	0.0108427	0	0.0625189	19.9691	0	17.343	0	0.00934212
	NTHL1	0.0496472	0	0.02161	0	0.226708	21.8992	0	9.53209	0	0.00935869
	ARID2	0.0219415	0	0.0137419	0	0.103259	21.249	0	13.3082	0	0.00937595
	PLD6	0.0273628	0	0	0	0.123094	22.2291	0	0	0	0.00938976
	BEND5	0.0413899	0	0	0	0.181081	22.8572	0	0	0	0.00940701
	HMBOX1	0.022609	0	0.016368	0	0.110633	20.4359	0	14.7948	0	0.00941254
	ATP6V1F	0.0684046	0	0.0283033	0	0.310582	22.0246	0	9.11297	0	0.00941737
	SIX4	0.0663103	0	0.041099	0	0.318918	20.7923	0	12.887	0	0.00942841
	ZNF192P1	0.112104	0	0	0	0.477459	23.4794	0	0	0	0.00944291
	ACIN1	0.0257605	0	0.0204136	0	0.127597	20.189	0	15.9985	0	0.00944567
	LOC105369507	0.134306	0.0887108	0.0560192	0	0.744588	18.0376	11.9141	7.52352	0	0.00944567
	SLF2	0.0144782	0	0	0	0.0653687	22.1485	0	0	0	0.00946017
	DICER1	0.0151478	0	0.00938004	0	0.0729274	20.771	0	12.8622	0	0.00948019
	FBXO30	0.0284394	0	0	0	0.120744	23.5535	0	0	0	0.00948916
	NISCH	0.0418018	0	0.0201127	0	0.196718	21.2496	0	10.2241	0	0.00949607
	PKD1L1	0.13605	0	0	0	0.613596	22.1726	0	0	0	0.00950435
	AHCYL1	0.0382609	0	0.026231	0	0.186582	20.5062	0	14.0587	0	0.00956717
	CCDC150P1	0.216917	0	0	0	1.02368	21.19	0	0	0	0.00959754
	ELK4	0.0510452	0	0	0	0.230293	22.1653	0	0	0	0.0096721
	FDFT1	0.031088	0	0	0	0.133116	23.354	0	0	0	0.00971628
	ARPIN.C15orf38.AP3S2	0.0231371	0	0.0097596	0	0.108292	21.3654	0	9.01228	0	0.00971628
	LACTB2.AS1	0.197936	0	0	0	0.971169	20.3813	0	0	0	0.00975148
	GAB2	0.0290798	0	0.0197633	0	0.142223	20.4467	0	13.896	0	0.00976391
	PRIM2	0.0153983	0	0	0.0076522	0.0774066	19.8927	0	0	9.88571	0.00978669
	NUDT6	0.0220655	0	0	0	0.100159	22.0305	0	0	0	0.00980395
	ERAP1	0.0143122	0	0.0087208	0	0.0692443	20.6691	0	12.5942	0	0.00981637
	SOS1	0.0445747	0	0.0327202	0	0.223922	19.9064	0	14.6123	0	0.00987229
	ACTL6B	0.0510786	0	0	0	0.245097	20.8402	0	0	0	0.00987919
	SMC1A	0.0366445	0.032398	0.0337955	0	0.240227	15.2541	13.4864	14.0682	0	0.00988265
	CEP192	0.0118395	0	0.00855583	0	0.0571204	20.7273	0	14.9786	0	0.00990335
	GNAI3	0.0128837	0	0	0	0.0586224	21.9775	0	0	0	0.00991578
	WDR19	0.020887	0	0.0190889	0	0.106556	19.6019	0	17.9144	0	0.00993097
	SH3YL1	0.0187929	0	0.00980809	0	0.0927063	20.2715	0	10.5797	0	0.00999448
	LRRC58	0.0357126	0	0.0166777	0	0.165642	21.5602	0	10.0686	0	0.00999586
	TESC	0.0590056	0	0	0	0.287963	20.4907	0	0	0	0.0100041
	SLC9B2	0.0329134	0	0	0	0.15545	21.173	0	0	0	0.0100352
	RPRD1B	0.00870468	0	0.00653045	0	0.0433169	20.0954	0	15.076	0	0.0100525
	LHFPL5	0.0408587	0	0	0	0.186645	21.8911	0	0	0	0.0101015
	VSIG10	0.0292561	0	0.0121634	0	0.137988	21.2019	0	8.81486	0	0.010147
	SUCO	0.0146855	0	0.00780169	0	0.0689401	21.3018	0	11.3166	0	0.010176
	URB1.AS1	0.0383495	0	0	0	0.167941	22.8351	0	0	0	0.0101802
	TMEM155	0.0844295	0.0411565	0	0	0.437315	19.3063	9.41118	0	0	0.0101809
	HINFP	0.00863071	0	0	0	0.0395026	21.8484	0	0	0	0.0101829
	ARPC1A	0.0212677	0	0	0	0.0935458	22.7351	0	0	0	0.0101898
	KIAA1958	0.0476062	0	0.0267088	0	0.224319	21.2225	0	11.9066	0	0.0102057
	KRT5	0.319348	0	0	0	1.46323	21.8249	0	0	0	0.010234
	INO80D	0.0468051	0	0	0	0.214176	21.8536	0	0	0	0.0102368
	PRSS3	0.0863709	0	0	0	0.392545	22.0028	0	0	0	0.0102395
	SP1	0.0283349	0	0.020848	0	0.141222	20.064	0	14.7625	0	0.0102499
	MMS22L	0.0405351	0	0.0321102	0	0.207609	19.5248	0	15.4667	0	0.010254
	ARHGAP19	0.0266014	0	0	0	0.11508	23.1155	0	0	0	0.01039
	RCBTB1	0.0258824	0	0	0	0.113119	22.8807	0	0	0	0.0104066
	PPP5C	0.0109953	0	0	0	0.0546911	20.1043	0	0	0	0.0105101
	VIP	0.158442	0	0.110357	0	0.788359	20.0977	0	13.9983	0	0.0105122
	DHX33	0.0137051	0	0.0124088	0	0.0706447	19.4001	0	17.5651	0	0.0105681
	ZNF621	0.0186494	0	0.0245955	0	0.102762	18.1482	0	23.9344	0	0.0105743
	RNF41	0.0254617	0	0	0	0.117476	21.674	0	0	0	0.0105978
	IGFBP6	0.0844589	0	0.0703177	0	0.430667	19.6112	0	16.3276	0	0.0106213
	ZNF445	0.020233	0	0.0142371	0	0.0992715	20.3815	0	14.3416	0	0.0106434
	USP38	0.0117618	0.00728633	0	0.00581987	0.0494495	23.7855	14.7349	0	11.7693	0.0106448
	RAB27A	0.0351638	0	0.0209633	0	0.189302	18.5755	0	11.074	0	0.0106924
	CCDC66	0.0335997	0	0	0	0.14916	22.526	0	0	0	0.0106952
	RBMS1	0.0126833	0	0	0	0.0573398	22.1196	0	0	0	0.0107262
	ZBTB39	0.0268186	0	0.01973	0	0.134851	19.8876	0	14.631	0	0.0107262
	DLEU2	0.0593814	0	0.0259923	0.0273251	0.302698	19.6173	0	8.58687	9.02718	0.0107759
	PUM2	0.0259408	0	0.0122135	0	0.125566	20.6591	0	9.72675	0	0.0107766
	MAPK14	0.0159778	0	0.00754933	0	0.0770284	20.7428	0	9.80072	0	0.0107835
	ZNF292	0.0195562	0	0.0169069	0	0.100552	19.4489	0	16.8141	0	0.0107973
	EXOC3.AS1	0.0327606	0	0	0	0.151904	21.5666	0	0	0	0.0108194
	BOLA1	0.0324438	0	0	0	0.15025	21.5932	0	0	0	0.0108242
	MCMDC2	0.0360649	0	0.0184998	0	0.18467	19.5293	0	10.0177	0	0.0109927
	PHC3	0.0410029	0	0.0187322	0	0.193677	21.1707	0	9.67188	0	0.0110555
	ZCCHC11	0.031747	0	0	0	0.148916	21.3187	0	0	0	0.0110728
	NAT14	0.0413384	0	0.0379685	0	0.210959	19.5955	0	17.9981	0	0.0110859
	TRIP11	0.0197848	0	0.0111107	0	0.0973294	20.3277	0	11.4156	0	0.0110976
	SNX1	0.0107466	0	0.00618662	0	0.0516606	20.8022	0	11.9755	0	0.0111114
	CEP135	0.0140718	0	0	0	0.0656342	21.4397	0	0	0	0.0111183
	KDELC2	0.023317	0	0.0199836	0	0.120411	19.3646	0	16.5962	0	0.0111197
	MTX1	0.0182626	0	0	0	0.0812552	22.4755	0	0	0	0.0111618
	CCDC170	0.0468688	0	0	0	0.218813	21.4195	0	0	0	0.0111653
	ACSM5	0.0866929	0	0	0	0.404805	21.4159	0	0	0	0.0111729
	PRSS53	0.112562	0	0	0	0.525789	21.4083	0	0	0	0.0111922
	CITED1	0.0928394	0	0	0	0.416264	22.303	0	0	0	0.0111949
	CAPN2	0.0133749	0	0	0	0.0624997	21.4	0	0	0	0.0112108
	FARP1	0.031801	0	0.0166539	0	0.151748	20.9565	0	10.9747	0	0.0112322
	ACAT2	0.105639	0	0	0	0.493997	21.3845	0	0	0	0.0112398
	ARID1B	0.0289444	0	0.0219152	0	0.147433	19.6323	0	14.8646	0	0.0112612
	TP53INP1	0.0483894	0	0	0	0.224036	21.5989	0	0	0	0.0113144
	PRPF38A	0.0273099	0	0.0174899	0	0.136656	19.9844	0	12.7985	0	0.0113254
	GABRD	0.0336766	0	0	0	0.167156	20.1468	0	0	0	0.0113413
	MCAT	0.0290087	0	0	0	0.170146	17.0493	0	0	0	0.0113454
	TBL1X	0.0623115	0	0.0333807	0	0.306801	20.3101	0	10.8802	0	0.0113703
	MCM9	0.00934552	0	0.00431228	0	0.0454914	20.5435	0	9.47932	0	0.0114034
	NELL1	0.0486211	0	0	0	0.242925	20.0148	0	0	0	0.0114158
	EMP2	0.0588678	0	0.0285968	0	0.287842	20.4514	0	9.9349	0	0.0114331
	CDC14B	0.0159621	0	0	0	0.0896598	17.8029	0	0	0	0.0114366
	UBL4A	0.0197102	0	0	0	0.092145	21.3904	0	0	0	0.0114524
	ZMYM5	0.0178016	0	0	0	0.0833193	21.3655	0	0	0	0.0114932
	MAOA	0.0266482	0.0120169	0	0	0.12029	22.1533	9.98998	0	0	0.0115153
	ZNF417.ZNF587.1	0.0407021	0	0	0	0.180319	22.5723	0	0	0	0.0115263
	NOL8	0.0315944	0	0.0154915	0	0.150696	20.9656	0	10.2799	0	0.0115795
	TGM2	0.18354	0	0	0	0.865332	21.2103	0	0	0	0.0116526
	NDUFA4	0.0941515	0	0.0569094	0	0.471325	19.9759	0	12.0743	0	0.0116616
	COX6A1	0.0602239	0	0	0	0.284072	21.2002	0	0	0	0.0116706
	GNG12	0.044889	0.024012	0	0	0.172881	25.9653	13.8894	0	0	0.0116851
	VDAC2	0.0329072	0	0	0	0.147892	22.2508	0	0	0	0.0117244
	DAB1	0.0354528	0	0	0	0.178916	19.8154	0	0	0	0.0117265
	ARHGEF33	0.0199149	0	0	0	0.0940974	21.1642	0	0	0	0.01175
	CPNE3	0.0275386	0	0.0130803	0	0.135269	20.3585	0	9.66984	0	0.011752
	RNF25	0.0346365	0	0	0	0.167681	20.6562	0	0	0	0.0117707
	FCHSD2	0.0203205	0	0.00934116	0	0.0996362	20.3947	0	9.37527	0	0.0117872
	MYL12B	0.0600794	0	0	0	0.280813	21.3948	0	0	0	0.0118031
	LINC00116	0.0638387	0	0.0426122	0	0.323742	19.719	0	13.1624	0	0.0118052
	CLEC2D	0.0286137	0	0.0254633	0	0.150474	19.0157	0	16.922	0	0.0118397
	CKMT2.AS1	0.026728	0	0	0	0.126568	21.1175	0	0	0	0.0118639
	PKN2	0.0178273	0	0	0	0.0924593	19.2812	0	0	0	0.0118922
	ITGB1BP1	0.0156067	0	0	0	0.0739503	21.1044	0	0	0	0.0118936
	LINC02217	0.19615	0	0	0	0.929464	21.1036	0	0	0	0.0118942
	MRPL2	0.0188799	0	0	0	0.10431	18.0999	0	0	0	0.0118949
	MYCT1	0.0356794	0.0575618	0.0264383	0	0.190608	18.7188	30.1991	13.8705	0	0.0119529
	ETFBKMT	0.0110495	0	0.00499041	0	0.054311	20.3449	0	9.18859	0	0.0119895
	PLIN2	0.0797265	0	0	0	0.378865	21.0435	0	0	0	0.0120399
	SLC16A9	0.116634	0	0	0	0.554391	21.0383	0	0	0	0.0120516
	ECSIT	0.0262615	0	0	0	0.132691	19.7915	0	0	0	0.0120855
	MINDY2	0.0292456	0	0	0	0.131487	22.2423	0	0	0	0.0120896
	RBMS3	0.0186514	0	0	0	0.0887439	21.0171	0	0	0	0.0121076
	PQLC3	0.0355255	0	0	0	0.169171	20.9997	0	0	0	0.0121614
	TRA2A	0.035715	0.0203019	0	0	0.204846	17.435	9.91079	0	0	0.0122139
	BCDIN3D	0.0203721	0	0.0176798	0	0.107089	19.0236	0	16.5095	0	0.0122325
	SHTN1	0.0363043	0.0164017	0	0.0139097	0.209276	17.3476	7.83735	0	6.64658	0.0122498
	SMAD1	0.0348126	0	0	0	0.166089	20.9603	0	0	0	0.0122649
	PRKAG2.AS1	0.0602381	0	0	0	0.287419	20.9583	0	0	0	0.0122684
	MYO1E	0.0256691	0	0	0.0280291	0.143812	17.849	0	0	19.49	0.0122919
	ARF5	0.0444904	0	0	0	0.230573	19.2956	0	0	0	0.0123664
	FNDC4	0.0410422	0	0	0	0.196567	20.8796	0	0	0	0.0123795
	MRPL33	0.0640547	0	0.0470259	0	0.331514	19.3219	0	14.1852	0	0.012383
	CA10	0.0497518	0	0	0	0.23786	20.9164	0	0	0	0.0123844
	PVALB	0.340284	0	0	0	1.61781	21.0337	0	0	0	0.0123989
	FBXO7	0.011246	0	0	0	0.0538108	20.8992	0	0	0	0.0124237
	TFPI	0.0645521	0	0	0	0.308974	20.8924	0	0	0	0.012441
	METAP1D	0.0194737	0.0154161	0	0	0.112648	17.2873	13.6853	0	0	0.0124714
	NOM1	0.0157785	0.0186138	0	0	0.0990775	15.9254	18.7871	0	0	0.012472
	SDHB	0.0563612	0	0	0	0.257706	21.8704	0	0	0	0.0124776
	ANKRD20A7P	0.205245	0	0	0	0.983181	20.8756	0	0	0	0.0124824
	LRAT	0.108433	0	0	0	0.503029	21.556	0	0	0	0.0125183
	TWF2	0.031879	0	0	0	0.143716	22.182	0	0	0	0.0125224
	DOCK4.AS1	0.101747	0	0	0	0.519853	19.5723	0	0	0	0.0125431
	NEUROD6	0.197846	0	0	0	0.948841	20.8514	0	0	0	0.0125487
	SELENOW	0.0485746	0	0.0325851	0	0.249752	19.4491	0	13.047	0	0.0125866
	N4BP2	0.030475	0.015931	0	0	0.16566	18.3962	9.61674	0	0	0.0125963
	PLOD2	0.0297755	0	0.0155879	0	0.149603	19.903	0	10.4195	0	0.0125984
	SAE1	0.0347954	0	0	0	0.167043	20.8302	0	0	0	0.0126191
	NEO1	0.0266126	0	0.0233285	0	0.141489	18.809	0	16.4879	0	0.0126336
	THOC2	0.0124432	0	0.00875398	0	0.064389	19.325	0	13.5955	0	0.012655
	APOO	0.0319989	0	0	0	0.150369	21.2803	0	0	0	0.0126881
	MUM1L1	0.107241	0	0	0	0.515805	20.791	0	0	0	0.0127068
	ACTR1A	0.0166995	0	0	0	0.0759359	21.9915	0	0	0	0.012724
	GPR107	0.0218891	0	0.00992597	0	0.109001	20.0815	0	9.10627	0	0.0127316
	MAP7D3	0.0403609	0	0	0	0.194293	20.7732	0	0	0	0.0127558
	MAPKAPK5.AS1	0.0510958	0	0	0	0.23214	22.0108	0	0	0	0.0127937
	TEX15	0.0374118	0	0.0392658	0	0.202413	18.4829	0	19.3989	0	0.0128068
	BRIP1	0.0372455	0	0.0514148	0	0.214911	17.3307	0	23.9238	0	0.01286
	NIF3L1	0.0801929	0	0	0	0.364696	21.989	0	0	0	0.0128745
	ADCY2	0.0162092	0	0.0118489	0	0.084595	19.161	0	14.0067	0	0.0128938
	NUP98	0.00884654	0	0.00444755	0	0.0445483	19.8583	0	9.98366	0	0.0129125
	SCARNA6	0.408993	0	0.383041	0	2.20783	18.5247	0	17.3493	0	0.0130105
	CDK5RAP2	0.0375842	0	0	0	0.179484	20.9401	0	0	0	0.0130312
	HMGN1	0.0198444	0	0	0	0.0960172	20.6676	0	0	0	0.0130416
	RNF112	0.0250757	0	0	0	0.121413	20.6533	0	0	0	0.0130871
	PRORSD1P	0.0387617	0	0	0	0.187827	20.6369	0	0	0	0.0131341
	FN1	0.0817697	0	0.0447198	0	0.416243	19.6447	0	10.7437	0	0.0131851
	ZNF718	0.0262661	0	0.0567874	0	0.170431	15.4116	0	33.3199	0	0.0131941
	HMP19	0.0718247	0	0	0	0.338946	21.1906	0	0	0	0.0131976
	UGGT1	0.0127779	0	0.00708706	0	0.0639478	19.9817	0	11.0826	0	0.0132155
	SCAPER	0.0096879	0	0.00942116	0	0.0527565	18.3634	0	17.8578	0	0.0132169
	ZDHHC22	0.033032	0	0.0224741	0	0.171858	19.2206	0	13.0771	0	0.0132307
	LOC100507283	0.0558285	0	0.0584677	0	0.307687	18.1446	0	19.0024	0	0.0132376
	CDK6	0.0384132	0	0.0201457	0	0.193174	19.8853	0	10.4288	0	0.0132604
	MAPK9	0.0221014	0	0	0	0.107443	20.5704	0	0	0	0.013317
	MRPL58	0.0452762	0	0	0	0.210174	21.5422	0	0	0	0.0133308
	QSER1	0.0318277	0	0.0301119	0	0.172391	18.4625	0	17.4672	0	0.0133384
	RNPC3	0.0478751	0	0.0252715	0	0.253794	18.8638	0	9.95748	0	0.013357
	TRAPPC2L	0.0220822	0	0	0	0.118816	18.5852	0	0	0	0.0134316
	PAG1	0.0390373	0	0.0292971	0	0.206084	18.9424	0	14.2161	0	0.0134413
	KIAA0355	0.0209284	0	0.00992013	0	0.105883	19.7656	0	9.36892	0	0.0134854
	SELENOH	0.0688821	0	0.0411265	0	0.355422	19.3804	0	11.5712	0	0.013513
	DIRC2	0.00612339	0.0133824	0.00704505	0	0.0362358	16.8987	36.9315	19.4422	0	0.0135165
	FAM131B	0.0149999	0	0	0	0.0693469	21.6303	0	0	0	0.0135407
	PFDN1	0.0115976	0	0	0	0.0571087	20.308	0	0	0	0.0135772
	SPRY1	0.0392973	0	0.0197196	0	0.194341	20.2208	0	10.1469	0	0.0135855
	STYX	0.0242884	0	0	0	0.117205	20.7229	0	0	0	0.0136035
	SMIM18	0.0950467	0	0	0	0.46474	20.4516	0	0	0	0.0136221
	SYNM	0.0125159	0.0218629	0	0	0.0884918	14.1436	24.7061	0	0	0.0136628
	FAM126A	0.023804	0	0.0111018	0	0.117263	20.2997	0	9.46747	0	0.0137022
	RTTN	0.0180816	0	0.0158801	0	0.0975847	18.5292	0	16.2731	0	0.0137056
	ANGEL2	0.0148362	0	0	0	0.0726618	20.4182	0	0	0	0.013707
	MCMBP	0.00777607	0.00929292	0.0140996	0	0.0449784	17.2884	20.6608	31.3475	0	0.0137112
	USP3	0.0218111	0	0	0	0.106871	20.4089	0	0	0	0.0137312
	LRP6	0.0150393	0	0.00772269	0	0.0748158	20.1017	0	10.3223	0	0.0138154
	TMEM169	0.0253065	0	0	0	0.124171	20.3803	0	0	0	0.0138168
	S100PBP	0.0143467	0	0	0	0.0704076	20.3766	0	0	0	0.0138327
	TMEM43	0.00577137	0	0.0058068	0	0.0319312	18.0744	0	18.1854	0	0.0138837
	ZNF395	0.0251684	0	0	0	0.123672	20.3509	0	0	0	0.0138969
	NAA38	0.0640004	0	0.0662983	0	0.355893	17.9831	0	18.6287	0	0.0139162
	SQLE	0.0406891	0	0	0	0.200053	20.3392	0	0	0	0.0139376
	STK17B	0.100596	0	0	0	0.494845	20.3288	0	0	0	0.0139721
	SRI	0.0184332	0	0	0	0.0908989	20.2788	0	0	0	0.0141116
	POP7	0.0785352	0	0	0	0.379212	20.7101	0	0	0	0.0141122
	BMP6	0.0473126	0	0	0	0.233336	20.2766	0	0	0	0.0141171
	UBE2H	0.00890851	0	0	0	0.0439769	20.2572	0	0	0	0.0141764
	PHACTR4	0.068394	0	0	0	0.37019	18.4754	0	0	0	0.0141916
	NBPF10..includes.others..1	0.0690351	0	0	0	0.341027	20.2433	0	0	0	0.0142234
	ZCCHC14	0.0448801	0	0	0	0.213841	20.9876	0	0	0	0.0142593
	MIR133A1HG	0.0777931	0	0.0501176	0	0.400123	19.4423	0	12.5256	0	0.0143594
	SLC16A1	0.0462687	0	0	0	0.229202	20.1869	0	0	0	0.0143925
	NRP1	0.0315185	0	0.0160747	0	0.162817	19.3582	0	9.87286	0	0.014425
	IGDCC4	0.0890883	0	0.0625061	0	0.474198	18.7872	0	13.1814	0	0.014454
	TET2	0.0354981	0	0.0183486	0	0.178558	19.8804	0	10.276	0	0.0145113
	LOC101928020	0.0709177	0.0636544	0	0	0.431476	16.4361	14.7527	0	0	0.0145195
	ZEB2	0.0276072	0	0.019096	0.020444	0.174916	15.7831	0	10.9172	11.6879	0.0145271
	HSD11B1L	0.0365859	0	0.0217355	0	0.196517	18.6172	0	11.0604	0	0.0145437
	GALNT14	0.0232272	0.038738	0	0	0.163699	14.189	23.6642	0	0	0.0145955
	CUTA	0.0335404	0	0	0	0.177228	18.925	0	0	0	0.0146162
	DENND4C	0.0100804	0	0.008768	0	0.0552179	18.2556	0	15.8789	0	0.0146272
	COX5B	0.0520345	0	0.0548427	0	0.293187	17.7479	0	18.7057	0	0.0146355
	BTN3A3	0.0128069	0	0.0264505	0.00657571	0.0912867	14.0294	0	28.9752	7.20337	0.0146479
	FAM117B	0.0315406	0	0.0145581	0	0.166095	18.9895	0	8.76491	0	0.0146479
	TBC1D2B	0.0282106	0	0	0	0.140435	20.088	0	0	0	0.0146673
	KANSL1L	0.0146514	0	0.0113526	0	0.0792387	18.4902	0	14.3271	0	0.0147377
	RXFP1	0.0735069	0	0	0	0.366931	20.0329	0	0	0	0.0148247
	MRPS11	0.0208029	0	0	0	0.0999636	20.8105	0	0	0	0.0148302
	RAB21	0.021213	0	0.0114993	0	0.110868	19.1336	0	10.372	0	0.0148323
	PRICKLE4	0.0359641	0	0.0298241	0	0.196432	18.3087	0	15.1829	0	0.0148364
	IPP	0.00928237	0	0	0	0.0452233	20.5256	0	0	0	0.0148385
	PAK2	0.0278437	0	0	0	0.142883	19.4871	0	0	0	0.0148592
	ATAD5	0.0379957	0	0.0189458	0	0.191809	19.8091	0	9.87741	0	0.0148709
	COX15	0.0105866	0	0.00508197	0	0.0548744	19.2924	0	9.26109	0	0.0149144
	SS18	0.0128013	0.0120401	0.00809742	0	0.063857	20.0468	18.8548	12.6806	0	0.0149786
	TRMT13	0.0263463	0	0.0134828	0	0.148602	17.7294	0	9.07308	0	0.0149793
	CNTLN	0.0220382	0	0.0237057	0	0.125237	17.5972	0	18.9287	0	0.0149814
	GATC	0.0157457	0.00749839	0	0	0.08761	17.9725	8.55882	0	0	0.0150179
	REXO4	0.0127481	0	0	0	0.063876	19.9576	0	0	0	0.0150456
	CENPBD1P1	0.0121412	0	0	0	0.0579814	20.9397	0	0	0	0.0150835
	INTU	0.0208319	0	0	0	0.104452	19.9441	0	0	0	0.0150918
	RRBP1	0.0310401	0	0.0160166	0	0.162286	19.1269	0	9.86938	0	0.0151111
	CCDC144CP	0.0817286	0	0	0	0.429818	19.0147	0	0	0	0.0151111
	SLC1A6	0.027506	0	0	0	0.142091	19.358	0	0	0	0.0152016
	CNGB1	0.094528	0	0	0	0.474829	19.9078	0	0	0	0.0152175
	RFTN1	0.022884	0	0	0	0.114988	19.9012	0	0	0	0.015234
	JMY	0.0178753	0	0.0093032	0	0.0936877	19.0797	0	9.93001	0	0.0152395
	TOR1B	0.00499313	0	0.00817879	0	0.0309366	16.1399	0	26.4372	0	0.0152934
	CCDC14	0.033474	0	0.0259487	0	0.183076	18.2842	0	14.1737	0	0.0153424
	SCUBE3	0.109334	0.107812	0	0	0.684626	15.97	15.7475	0	0	0.0153493
	ZNF665	0.0406205	0	0.0330006	0	0.22298	18.2171	0	14.7998	0	0.0153686
	ZNF827	0.0224968	0	0.0117935	0	0.115371	19.4996	0	10.2223	0	0.015417
	LCA5	0.0116733	0	0.00836588	0	0.06322	18.4646	0	13.233	0	0.0154466
	PLPP1	0.00982954	0.0142436	0.0108888	0	0.0548381	17.9247	25.974	19.8562	0	0.0154522
	SNRNP25	0.0313565	0	0	0	0.159083	19.7108	0	0	0	0.0154618
	SIN3A	0.0176398	0	0.0219986	0	0.103517	17.0404	0	21.2511	0	0.0154763
	GSS	0.039718	0	0	0	0.195565	20.3094	0	0	0	0.0154791
	LRRC37A16P	0.0209746	0	0	0	0.10897	19.2481	0	0	0	0.0154943
	ANXA5	0.0372963	0.0197641	0.0299548	0	0.184297	20.2371	10.7241	16.2536	0	0.0155253
	PAN3	0.0151964	0	0	0	0.0736522	20.6326	0	0	0	0.0155737
	ACADL	0.0219301	0	0.0129526	0	0.116759	18.7824	0	11.0934	0	0.0155757
	ANKAR	0.0225484	0	0	0	0.110226	20.4564	0	0	0	0.015631
	TMED5	0.0372191	0	0.019575	0	0.197694	18.8266	0	9.9017	0	0.015633
	MLLT10	0.0176678	0	0.0113312	0	0.0933991	18.9165	0	12.1321	0	0.0156703
	MEGF11	0.057128	0.0600812	0	0	0.363918	15.698	16.5096	0	0	0.0156869
	PEX6	0.0330179	0	0	0	0.167187	19.7491	0	0	0	0.0157097
	SCARNA5	0.265667	0	0.154407	0	1.41534	18.7706	0	10.9095	0	0.0157124
	ZNF345	0.0191032	0	0	0	0.0910541	20.9801	0	0	0	0.0157214
	HIPK1	0.020811	0	0.0104121	0	0.110193	18.886	0	9.44903	0	0.0157435
	F2R	0.0576533	0	0	0	0.2923	19.724	0	0	0	0.0157842
	ZNF782	0.0316568	0	0.0167472	0	0.167579	18.8906	0	9.99361	0	0.0158091
	RC3H1	0.0376746	0	0.0290989	0	0.202816	18.5757	0	14.3474	0	0.015847
	DNAJC27	0.0226369	0	0	0	0.110423	20.5002	0	0	0	0.0158595
	SLC35D1	0.0276808	0	0	0	0.144016	19.2207	0	0	0	0.0158836
	TGFB2	0.0603683	0	0	0	0.306885	19.6713	0	0	0	0.0159506
	PDCD4	0.0309035	0	0	0	0.157112	19.6698	0	0	0	0.0159568
	WDFY3.AS2	0.0347081	0	0	0	0.176462	19.6688	0	0	0	0.0159589
	AHCTF1	0.0120304	0	0.0118344	0	0.0683782	17.5939	0	17.3073	0	0.0159913
	KDM6A	0.0123352	0	0.0632305	0	0.116536	10.5849	0	54.2582	0	0.0159982
	ADCYAP1R1	0.035128	0	0.0214992	0	0.188955	18.5907	0	11.378	0	0.0160431
	KLF15	0.0705184	0	0	0	0.359147	19.635	0	0	0	0.0160638
	PDCD7	0.0147791	0	0.00727634	0	0.0781176	18.9191	0	9.31459	0	0.0160693
	ZNF507	0.0237954	0	0.0108935	0	0.122212	19.4707	0	8.91363	0	0.016148
	FNBP1L	0.01681	0	0.0106369	0	0.0908926	18.4943	0	11.7027	0	0.0161756
	AKR1B1	0.035169	0	0	0	0.172738	20.3597	0	0	0	0.0161763
	LIN7B	0.0746585	0	0	0	0.367558	20.312	0	0	0	0.0162039
	STK38	0.0374673	0	0	0	0.191355	19.58	0	0	0	0.0162364
	TNKS2	0.00829612	0	0.00628187	0	0.0457636	18.1282	0	13.7268	0	0.0162667
	C10orf90	0.0697322	0	0.0406254	0	0.416404	16.7463	0	9.75625	0	0.016284
	CDH20	0.0191892	0	0	0	0.0981208	19.5567	0	0	0	0.0163185
	OTUD4	0.0348389	0	0.0169802	0	0.179402	19.4195	0	9.46489	0	0.0163427
	LINC00507	0.193153	0.0975568	0	0	1.1018	17.5308	8.85434	0	0	0.0163496
	METTL16	0.0102328	0	0.0180464	0	0.0654688	15.6301	0	27.565	0	0.0164103
	DECR1	0.0147588	0.0129125	0	0	0.0765573	19.2781	16.8665	0	0	0.0164303
	KCTD7	0.0133918	0	0	0	0.0686404	19.5101	0	0	0	0.0164476
	MED13	0.0149455	0	0.00766315	0	0.0812808	18.3875	0	9.428	0	0.0165249
	X6.Sep	0.0264872	0	0	0	0.141838	18.6744	0	0	0	0.0165532
	KDM7A	0.0171023	0	0.014636	0	0.0961625	17.7848	0	15.2201	0	0.016565
	ANKRD62	0.10434	0.0571964	0.13354	0	0.720702	14.4776	7.93621	18.5291	0	0.0165732
	STOML2	0.0303929	0	0	0	0.16171	18.7947	0	0	0	0.0165836
	BEX3	0.0667098	0	0.0438544	0	0.364586	18.2974	0	12.0285	0	0.0166554
	HMGXB4	0.00820349	0	0	0.00517395	0.0458688	17.8847	0	0	11.2799	0.0166602
	LNX1	0.0577629	0	0	0	0.283282	20.3906	0	0	0	0.0166678
	PDK4	0.10457	0	0	0	0.538052	19.435	0	0	0	0.0166989
	MDFIC	0.0243497	0	0	0	0.123237	19.7584	0	0	0	0.0167265
	ATP5A1	0.0549281	0	0	0	0.278808	19.7011	0	0	0	0.0167306
	ZNF81	0.0194996	0	0.0158081	0	0.106488	18.3116	0	14.845	0	0.0167306
	RAB31	0.0363531	0	0	0	0.187215	19.4179	0	0	0	0.0167555
	KAT6A	0.015298	0	0.0184394	0	0.0908565	16.8375	0	20.2951	0	0.0167928
	ZNF331	0.00874808	0	0.00624582	0	0.0483758	18.0836	0	12.9111	0	0.0168673
	DYNC1LI1	0.040296	0	0	0	0.199711	20.1771	0	0	0	0.0168728
	TUFT1	0.0171099	0	0	0	0.088316	19.3735	0	0	0	0.0168846
	SAMD4A	0.0173988	0	0.0114659	0	0.0966001	18.0112	0	11.8694	0	0.0169143
	CEP104	0.0266365	0.0193325	0.0345136	0	0.192948	13.805	10.0195	17.8875	0	0.0169184
	LEMD2	0.0128465	0	0	0	0.0663489	19.362	0	0	0	0.0169212
	ZNF611	0.00898019	0	0.0107301	0	0.0531165	16.9066	0	20.2011	0	0.0169288
	MCHR2	0.0419705	0	0	0	0.204461	20.5274	0	0	0	0.0169743
	GAB1	0.0404455	0	0.0222152	0.0333983	0.266289	15.1886	0	8.34252	12.5421	0.0169826
	ZSCAN23	0.0595034	0	0.0505689	0	0.338628	17.5719	0	14.9335	0	0.0170095
	CNTRL	0.0373384	0	0.0221997	0	0.203313	18.365	0	10.919	0	0.017022
	TCEANC2	0.0139454	0	0.0164697	0	0.0828286	16.8365	0	19.884	0	0.0170489
	LIMS1	0.0340107	0.0186615	0	0	0.148771	22.8611	12.5438	0	0	0.0170565
	WRN	0.00521687	0	0.00656213	0.00257165	0.0342627	15.2261	0	19.1524	7.50567	0.0170668
	ANP32A	0.0148142	0	0.0126562	0	0.0838976	17.6575	0	15.0853	0	0.0170675
	PHKG2	0.00969533	0	0	0	0.0478249	20.2726	0	0	0	0.0170682
	CBR3.AS1	0.0281532	0	0.0228729	0	0.158527	17.7593	0	14.4284	0	0.017102
	TAF3	0.0594088	0	0.0524055	0	0.338493	17.551	0	15.482	0	0.0172132
	NPM3	0.0752568	0	0.0821054	0	0.442209	17.0184	0	18.5671	0	0.017218
	ZNF736	0.00855101	0	0	0	0.0443879	19.2643	0	0	0	0.017236
	ACAD10	0.0227789	0	0.0202969	0	0.130016	17.52	0	15.611	0	0.0172394
	OCIAD2	0.0235748	0	0.0118727	0	0.127092	18.5494	0	9.34182	0	0.0172484
	MCF2L2	0.0241731	0	0	0	0.125513	19.2594	0	0	0	0.0172498
	NDUFB1	0.0742601	0	0	0	0.385777	19.2495	0	0	0	0.0172822
	KMT2C	0.0438735	0	0.02637	0	0.24189	18.1378	0	10.9017	0	0.0172912
	SOS1.IT1	0.0824719	0	0.0552093	0	0.456001	18.0859	0	12.1073	0	0.0173105
	ZHX3	0.0304831	0	0.0190086	0	0.167448	18.2046	0	11.3519	0	0.0173229
	PPFIA1	0.0162522	0	0.0180392	0	0.0959165	16.9441	0	18.8072	0	0.0173402
	PPP1CA	0.0236578	0	0.0161431	0	0.131132	18.0412	0	12.3105	0	0.0173554
	ENSA	0.0421079	0	0	0	0.211146	19.9426	0	0	0	0.0173871
	NUP43	0.00992439	0	0	0	0.0516773	19.2045	0	0	0	0.0174465
	ATP6V1E1	0.0664189	0	0	0	0.354758	18.7223	0	0	0	0.0174948
	ZC3H7A	0.0103257	0	0.0107921	0	0.060513	17.0636	0	17.8344	0	0.0175321
	CRHBP	0.147497	0.0874154	0	0	0.872391	16.9073	10.0202	0	0	0.0175438
	LMAN1	0.0163837	0	0.00918725	0	0.0894533	18.3154	0	10.2704	0	0.0175652
	ASB8	0.00975525	0	0.00678033	0	0.0543866	17.9368	0	12.4669	0	0.0176336
	FHL2	0.0204252	0	0	0	0.10669	19.1444	0	0	0	0.0176446
	BTBD6	0.0295783	0	0.0160695	0	0.158157	18.7019	0	10.1605	0	0.0176515
	DPF3	0.0284376	0	0.0366928	0	0.172965	16.4413	0	21.214	0	0.017657
	DPYD	0.00976475	0	0	0	0.0494556	19.7445	0	0	0	0.0176929
	GPT2	0.0324299	0	0	0	0.169531	19.1292	0	0	0	0.0176957
	IPO5P1	0.0325724	0	0	0	0.170308	19.1256	0	0	0	0.017704
	MFSD5	0.0228219	0	0	0	0.117579	19.4097	0	0	0	0.0177351
	MAGI2	0.0239151	0	0	0	0.123704	19.3324	0	0	0	0.0177544
	C1orf228	0.0585182	0	0	0	0.306173	19.1128	0	0	0	0.0177585
	C9orf131	0.131599	0.13115	0	0	0.817317	16.1013	16.0464	0	0	0.0177682
	PTPN12	0.0303182	0	0	0	0.159231	19.0404	0	0	0	0.0178089
	MED31	0.0628477	0	0	0	0.309417	20.3117	0	0	0	0.0178248
	GTF3A	0.0339769	0	0	0	0.168139	20.2076	0	0	0	0.0178324
	MLLT11	0.0639203	0	0	0	0.33512	19.0739	0	0	0	0.0179118
	IFNAR1	0.0205682	0	0.0179088	0	0.115477	17.8115	0	15.5085	0	0.0179297
	LPIN3	0.133573	0	0	0	0.700728	19.062	0	0	0	0.0179539
	KSR1	0.0863803	0	0	0	0.436088	19.808	0	0	0	0.0179939
	CRH	0.271783	0	0.198738	0	1.53152	17.746	0	12.9765	0	0.0180498
	ATXN7	0.039228	0.0198113	0	0	0.213227	18.3973	9.29119	0	0	0.0180685
	FAM227B	0.0338434	0	0	0	0.194648	17.387	0	0	0	0.0181216
	CHST3	0.0731811	0	0	0	0.38484	19.016	0	0	0	0.0181265
	KIAA2012	0.102576	0	0	0	0.539531	19.012	0	0	0	0.0181361
	RBM6	0.0294365	0	0	0	0.146481	20.0957	0	0	0	0.0181382
	HOGA1	0.0427484	0	0	0	0.224899	19.0078	0	0	0	0.0181534
	NSD2	0.00819419	0	0.00509173	0	0.0455016	18.0086	0	11.1902	0	0.0181568
	SHD	0.0641034	0.0412449	0	0	0.299987	21.3687	13.7489	0	0	0.0181693
	RGS4	0.137224	0	0	0	0.689749	19.8947	0	0	0	0.018181
	EFCAB14	0.0316556	0	0.0413115	0	0.190663	16.6029	0	21.6673	0	0.0182031
	ADD1	0.00757786	0	0.0045956	0	0.0420233	18.0325	0	10.9358	0	0.0182217
	ZNF253	0.021862	0	0.0200658	0	0.126921	17.2249	0	15.8097	0	0.0182514
	CEP152	0.0611188	0	0.0466736	0	0.340946	17.9262	0	13.6894	0	0.0183501
	DNAH2	0.090106	0	0	0	0.447224	20.1479	0	0	0	0.0183632
	ZDHHC7	0.00697254	0	0	0	0.0368058	18.9442	0	0	0	0.0183743
	DNAH6	0.0324454	0	0	0	0.162163	20.0079	0	0	0	0.0183764
	GALNT15	0.0615507	0	0.0352373	0.0335928	0.357648	17.2098	0	9.85249	9.39269	0.0184261
	BPTF	0.0355564	0	0.0218118	0	0.195608	18.1774	0	11.1508	0	0.0184551
	NUFIP2	0.0212996	0	0.0118658	0	0.1165	18.2829	0	10.1852	0	0.0184937
	TARS2	0.0128685	0	0.00938815	0	0.07295	17.6401	0	12.8693	0	0.0185089
	LYRM4	0.0292943	0	0	0	0.148384	19.7423	0	0	0	0.0185766
	ZRSR2	0.0559134	0	0.0275772	0	0.306546	18.2398	0	8.99611	0	0.0185772
	ALAD	0.00694624	0	0.00554734	0	0.03982	17.4441	0	13.931	0	0.0186007
	MAGEF1	0.0226521	0	0	0	0.116222	19.4904	0	0	0	0.0186332
	GOLGB1	0.0203482	0	0.0155275	0	0.116101	17.5263	0	13.3741	0	0.0186373
	CNKSR3	0.0175544	0	0.0270091	0.0194166	0.129325	13.5739	0	20.8847	15.0138	0.0186539
	KCNJ13	0.0784761	0.0714996	0	0	0.471537	16.6426	15.1631	0	0	0.0186559
	ARG2	0.0650017	0	0.0383114	0	0.361788	17.9668	0	10.5895	0	0.0186704
	RECK	0.0253292	0	0	0	0.137314	18.4462	0	0	0	0.018696
	COX5A	0.0389547	0	0	0	0.198198	19.6545	0	0	0	0.0186994
	COX19	0.0141773	0	0	0	0.0752024	18.8523	0	0	0	0.0187001
	CNTNAP3	0.0199751	0	0.0178977	0	0.116329	17.1712	0	15.3854	0	0.0187201
	ATG16L1	0.0143357	0	0	0	0.0777487	18.4385	0	0	0	0.0187236
	GFRA1	0.043506	0	0.0761773	0	0.285724	15.2266	0	26.6611	0	0.018736
	SSH2	0.033423	0	0	0	0.185788	17.9898	0	0	0	0.0187609
	PCGF1	0.0262717	0	0	0	0.139471	18.8366	0	0	0	0.0187629
	RNF103	0.0221675	0	0.0216586	0	0.13073	16.9567	0	16.5674	0	0.018794
	SLC10A7	0.0161787	0	0	0	0.0859668	18.8197	0	0	0	0.0188327
	MAN2A1	0.0169095	0	0	0.0219214	0.141975	11.9101	0	0	15.4403	0.0188499
	PIR	0.0515336	0.0305417	0	0	0.223676	23.0393	13.6544	0	0	0.0188817
	METTL13	0.0124711	0	0	0	0.0668375	18.6589	0	0	0	0.0189003
	TGFBR3	0.0450267	0	0	0	0.239574	18.7945	0	0	0	0.0189245
	DCT	0.0438854	0	0.0233674	0	0.243168	18.0474	0	9.60957	0	0.0189404
	DIDO1	0.0206208	0	0.0130042	0	0.115896	17.7925	0	11.2206	0	0.0189438
	LRRC1	0.0320651	0	0	0	0.170682	18.7865	0	0	0	0.01895
	APRT	0.06495	0	0.0641605	0	0.384423	16.8955	0	16.6901	0	0.0189555
	TANC1	0.0326338	0	0.0242132	0	0.18472	17.6666	0	13.1081	0	0.0189583
	QSOX2	0.0165383	0	0	0	0.0880559	18.7816	0	0	0	0.0189673
	SLC30A1	0.0258944	0	0	0	0.13259	19.5297	0	0	0	0.0189776
	DMTF1	0.0138561	0	0.0114959	0	0.0802107	17.2746	0	14.3321	0	0.0190052
	ZNF221	0.0235733	0	0.0164663	0	0.133908	17.6042	0	12.2968	0	0.019008
	PCDH15	0.0443212	0	0.0224775	0	0.245135	18.0803	0	9.16941	0	0.0190881
	LIMK2	0.0628528	0	0	0	0.33521	18.7503	0	0	0	0.0190971
	IL10RB	0.0501708	0	0	0	0.267577	18.7501	0	0	0	0.0190977
	SSR1	0.0146955	0	0.00974146	0	0.0831359	17.6764	0	11.7175	0	0.0190984
	CASP7	0.0582745	0.0397242	0	0	0.305991	19.0445	12.9821	0	0	0.019144
	DZIP1L	0.0743788	0	0.0684489	0	0.437089	17.0169	0	15.6602	0	0.0191702
	DHPS	0.0173985	0	0	0	0.0911277	19.0925	0	0	0	0.0191909
	KLHDC3	0.0591853	0	0	0	0.300778	19.6774	0	0	0	0.0192531
	ZBTB37	0.0166377	0	0	0	0.0889339	18.7079	0	0	0	0.0192593
	NEDD1	0.0255468	0.0265871	0.0322647	0	0.146435	17.4458	18.1562	22.0334	0	0.0193801
	SDC2	0.0329211	0.0372784	0	0	0.183955	17.8963	20.265	0	0	0.019387
	NEDD9	0.0281757	0	0	0	0.150928	18.6683	0	0	0	0.0194408
	XKR7	0.0395741	0	0.025623	0	0.224283	17.6447	0	11.4244	0	0.0194408
	CERNA1	0.0522607	0.0279538	0	0	0.311925	16.7543	8.96169	0	0	0.0194498
	PDS5A	0.0140223	0	0.00928221	0	0.0796939	17.5952	0	11.6473	0	0.0194926
	PPA2	0.0157623	0	0.00943102	0	0.0888236	17.7456	0	10.6177	0	0.0195416
	ZC3H13	0.0208535	0.0129128	0.0138768	0	0.132924	15.6883	9.71444	10.4397	0	0.0195589
	ASXL2	0.040865	0	0.0264905	0	0.239599	17.0556	0	11.0562	0	0.0195665
	EIF2B4	0.0171178	0	0.0108789	0	0.0970154	17.6444	0	11.2136	0	0.0195755
	KCTD13.1	0.0655448	0	0	0	0.358352	18.2906	0	0	0	0.019601
	PSMB2	0.0191216	0	0	0	0.102063	18.735	0	0	0	0.0196155
	NBPF10..includes.others.	0.0397516	0.0727105	0	0	0.302585	13.1373	24.0298	0	0	0.0196203
	CALM1..includes.others.	0.0670216	0	0	0	0.360087	18.6126	0	0	0	0.0196452
	ALDH1L1	0.0684224	0	0	0	0.36783	18.6016	0	0	0	0.0196866
	SEC24A	0.0170728	0	0.0106481	0	0.0940508	18.1528	0	11.3217	0	0.0196907
	POC1B	0.0152821	0	0	0.0148374	0.117106	13.0498	0	0	12.67	0.0196907
	SPG11	0.0072184	0	0.00972239	0	0.0453381	15.9213	0	21.4442	0	0.0197059
	MIPOL1	0.0196732	0	0.0185988	0	0.116816	16.8411	0	15.9214	0	0.0197349
	DHRS7B	0.0312727	0	0	0	0.171181	18.2688	0	0	0	0.019757
	SRP14.AS1	0.0447396	0	0	0	0.240801	18.5795	0	0	0	0.0197736
	KIF22	0.0211843	0	0	0	0.124047	17.0776	0	0	0	0.0197832
	FLNB	0.0402474	0.0499637	0	0	0.277965	14.4793	17.9748	0	0	0.0197832
	KIAA1147	0.0112905	0	0.00620382	0	0.0633976	17.8091	0	9.78558	0	0.0198019
	SVIL.AS1	0.0205165	0	0.0136718	0	0.117241	17.4994	0	11.6613	0	0.0198633
	WNT2	0.0356352	0	0	0.0333842	0.213376	16.7006	0	0	15.6457	0.0199917
	B3GAT2	0.0254872	0	0	0.0136508	0.151704	16.8007	0	0	8.99835	0.0200932
	ITPA	0.0624332	0	0.0449563	0	0.360669	17.3104	0	12.4647	0	0.0201222
	ZNF706	0.0343117	0	0	0	0.197488	17.3741	0	0	0	0.0201256
	CYC1	0.0402794	0	0	0	0.228233	17.6483	0	0	0	0.0201312
	SMIM29	0.0362216	0	0	0	0.184087	19.6764	0	0	0	0.020145
	PPP4R1	0.0117202	0	0	0	0.0634034	18.4852	0	0	0	0.0201457
	CGREF1	0.0294566	0	0	0.0169346	0.185242	15.9017	0	0	9.14185	0.0201774
	WRAP53	0.0143755	0	0	0	0.0778145	18.4741	0	0	0	0.0201954
	HP1BP3	0.00415618	0	0	0	0.0225027	18.4697	0	0	0	0.0202112
	GRAMD1C	0.052541	0	0	0	0.284595	18.4617	0	0	0	0.0202402
	TGFB3	0.0538576	0	0	0	0.303239	17.7608	0	0	0	0.0202589
	MSN	0.0451509	0	0.0281403	0	0.257852	17.5104	0	10.9134	0	0.0203017
	C1QTNF6	0.0541508	0	0.0375606	0	0.312457	17.3307	0	12.0211	0	0.0203265
	OXA1L	0.0103316	0	0	0	0.0536928	19.2421	0	0	0	0.0204052
	ADIPOR2	0.0168256	0	0	0	0.0913827	18.4123	0	0	0	0.0204404
	POLH	0.011922	0	0.0125174	0	0.0724823	16.4482	0	17.2697	0	0.0204708
	ZNF649	0.0123203	0	0.00634637	0	0.0694609	17.737	0	9.13661	0	0.020497
	ENTPD1	0.00575264	0	0.00330851	0	0.0327091	17.5873	0	10.1149	0	0.0205005
	TERF1	0.0266874	0	0.0209654	0	0.152367	17.5152	0	13.7598	0	0.0205495
	KRT8P12	0.0297409	0	0	0	0.161891	18.371	0	0	0	0.020604
	TMEM183A	0.0595449	0	0	0	0.30587	19.4674	0	0	0	0.0206061
	VIM	0.0570213	0	0.0459417	0	0.335495	16.9962	0	13.6937	0	0.0206171
	TTC28.AS1	0.0137079	0	0	0	0.0746478	18.3634	0	0	0	0.0206296
	SLC25A15	0.0164479	0	0	0	0.0938107	17.5331	0	0	0	0.0206724
	THAP11	0.0215515	0	0	0	0.122416	17.6052	0	0	0	0.0206958
	ACSL5	0.103747	0	0	0	0.565577	18.3435	0	0	0	0.0207083
	TFCP2	0.0115415	0	0.0115016	0	0.0698553	16.522	0	16.4649	0	0.0207255
	TMEM170A	0.018419	0	0	0	0.0969314	19.0021	0	0	0	0.0207462
	ZNF701	0.0171366	0	0.00966216	0	0.0967959	17.7039	0	9.982	0	0.0207607
	ADAM1A	0.0555939	0	0	0	0.285197	19.4931	0	0	0	0.020827
	ZNF385D	0.0263533	0	0	0	0.143924	18.3106	0	0	0	0.0208477
	NDE1	0.0494062	0	0	0.0317199	0.30425	16.2387	0	0	10.4256	0.0208677
	INSIG1	0.0556253	0	0	0.0451725	0.34857	15.9581	0	0	12.9593	0.0208767
	DYNLT1	0.021957	0	0	0	0.118674	18.5019	0	0	0	0.0209154
	FAM216A	0.0525709	0	0	0	0.275849	19.0579	0	0	0	0.020952
	ZFX	0.00845839	0	0.0859264	0	0.123319	6.85895	0	69.6781	0	0.0209651
	MFSD14B	0.00910142	0.0088089	0.0108803	0	0.052399	17.3695	16.8112	20.7643	0	0.0209941
	TMLHE	0.00910206	0	0.00530695	0	0.0521446	17.4554	0	10.1774	0	0.0209996
	SLC44A3	0.0815135	0	0.0422507	0	0.462771	17.6142	0	9.12994	0	0.0210003
	MTUS2	0.0955884	0	0	0	0.517789	18.4609	0	0	0	0.0210017
	RPIA	0.0123007	0	0	0	0.0673589	18.2614	0	0	0	0.0210445
	SPECC1L	0.0185059	0.0147346	0	0	0.119007	15.5503	12.3813	0	0	0.0211093
	CACNA1F	0.0773335	0	0.0480411	0	0.440235	17.5664	0	10.9126	0	0.0211176
	CFH	0.0934877	0	0	0	0.512442	18.2435	0	0	0	0.0211245
	PLEKHH2	0.0321716	0	0.0671631	0	0.226494	14.2042	0	29.6534	0	0.0211459
	LYSMD4	0.0123492	0.00816339	0	0	0.0578381	21.3513	14.1142	0	0	0.0212143
	ALG9	0.00729305	0	0.0064441	0	0.0436939	16.6912	0	14.7483	0	0.0212177
	COL4A1	0.0544619	0	0	0	0.299009	18.2141	0	0	0	0.0212488
	C3orf70	0.0353929	0	0	0	0.182546	19.3885	0	0	0	0.0212619
	BAZ2B	0.0194338	0	0.0118829	0	0.112128	17.3318	0	10.5976	0	0.0212667
	TRAM2	0.062196	0	0	0	0.341704	18.2017	0	0	0	0.0212992
	ELK3	0.0575346	0	0	0	0.298127	19.2987	0	0	0	0.021304
	SUGT1	0.00971642	0	0	0	0.0505977	19.2033	0	0	0	0.0213095
	LEPROT	0.0329847	0	0	0	0.181289	18.1945	0	0	0	0.0213296
	HIBCH	0.028963	0	0	0	0.176335	16.4249	0	0	0	0.0213406
	PDPR	0.0679937	0	0	0	0.354796	19.1642	0	0	0	0.0213744
	ZSCAN16	0.0194902	0	0	0	0.10718	18.1845	0	0	0	0.0213744
	LBR	0.0209721	0	0	0	0.113066	18.5485	0	0	0	0.0213793
	LRIG2	0.0122755	0	0.00782828	0	0.0711941	17.2423	0	10.9957	0	0.0213834
	TCTEX1D2	0.0424947	0	0.0321462	0	0.250602	16.957	0	12.8276	0	0.0213841
	CCDC174	0.0111164	0	0.0187991	0	0.0745253	14.9163	0	25.2251	0	0.021391
	ZNF275	0.0420496	0	0.0267701	0	0.241624	17.4029	0	11.0792	0	0.0214186
	CXorf40A.CXorf40B.1	0.038768	0	0	0	0.213332	18.1726	0	0	0	0.0214186
	MRPS24	0.0458029	0	0.0303136	0	0.266706	17.1735	0	11.3659	0	0.0214324
	CCDC15	0.0301912	0	0.0342772	0	0.187858	16.0713	0	18.2463	0	0.0214448
	PKP4	0.0214476	0	0.0225	0	0.131871	16.2641	0	17.0622	0	0.0214462
	TMEM182	0.0465841	0	0.0245884	0	0.273815	17.013	0	8.97993	0	0.0214725
	CDK5RAP3	0.0218816	0	0	0	0.120532	18.1541	0	0	0	0.0215035
	DST	0.0257256	0.0182172	0.0151215	0	0.174442	14.7474	10.4432	8.66852	0	0.0215097
	PAPPA	0.0766041	0	0.0505645	0	0.446463	17.158	0	11.3256	0	0.0215277
	MYL6B	0.0540754	0	0.0358719	0.0426744	0.347617	15.556	0	10.3194	12.2763	0.0215325
	ARMC6	0.0211976	0	0	0	0.119435	17.7483	0	0	0	0.0215567
	SLC25A3	0.0192285	0	0	0	0.103283	18.6173	0	0	0	0.0215884
	HMGCR	0.067397	0	0	0	0.356068	18.9281	0	0	0	0.0215884
	ADAMTS2	0.117009	0.123198	0	0	0.794949	14.719	15.4976	0	0	0.0216147
	ZNF106	0.0103884	0	0.0151065	0	0.0676792	15.3495	0	22.3207	0	0.0216623
	MOB3B	0.0436505	0	0	0.0226915	0.287321	15.1922	0	0	7.89763	0.0216699
	UBR2	0.0071918	0	0.00387716	0	0.0413076	17.4104	0	9.38607	0	0.0217065
	PEAK1	0.0384169	0	0.0265895	0	0.219981	17.4637	0	12.0872	0	0.0217148
	GAREM1	0.0224822	0	0	0	0.126019	17.8404	0	0	0	0.0217458
	IFNAR2	0.0176835	0	0	0	0.092308	19.157	0	0	0	0.0217603
	DTWD1	0.0178569	0	0	0	0.0937339	19.0506	0	0	0	0.0217631
	TUG1	0.0643493	0	0.0471559	0	0.371862	17.3046	0	12.681	0	0.0217852
	ACAD8	0.00379177	0	0	0	0.0197636	19.1856	0	0	0	0.0217879
	ZNF343	0.0257982	0	0.0210648	0	0.154211	16.7291	0	13.6597	0	0.021801
	CLCC1	0.00600437	0	0	0	0.0332286	18.0699	0	0	0	0.0218501
	SOWAHB	0.0538424	0	0	0	0.321812	16.731	0	0	0	0.0218528
	COLCA1	0.0304288	0	0	0	0.168521	18.0563	0	0	0	0.021917
	NIPBL	0.0201806	0	0.0181084	0	0.119256	16.922	0	15.1845	0	0.0219253
	VWA5A	0.0131491	0	0.0127293	0.0093875	0.0907065	14.4963	0	14.0335	10.3493	0.0219515
	FAM184B	0.0179665	0.0109301	0.011476	0	0.120545	14.9043	9.06718	9.52006	0	0.0219847
	RABL3	0.00763008	0.0132679	0.00507145	0	0.0454871	16.7742	29.1685	11.1492	0	0.0219867
	RRP8	0.00589723	0	0	0	0.0327066	18.0307	0	0	0	0.0220192
	FERMT1	0.0534137	0	0.0322071	0	0.310698	17.1915	0	10.366	0	0.0220213
	HELZ	0.0149155	0	0.0103683	0	0.086267	17.2899	0	12.0188	0	0.0220392
	ZNF516	0.0286879	0	0	0	0.159267	18.0124	0	0	0	0.0220993
	CIITA	0.0681856	0	0	0	0.355576	19.1761	0	0	0	0.0221089
	SLC4A1AP	0.0262174	0	0	0	0.147027	17.8317	0	0	0	0.0221138
	ALDH1A2	0.062699	0	0	0	0.401094	15.632	0	0	0	0.0221179
	MRPL55	0.0397201	0	0	0	0.226075	17.5694	0	0	0	0.02212
	VWC2	0.0454392	0	0.0229682	0	0.261957	17.3461	0	8.76794	0	0.0221214
	ANXA6	0.0560535	0	0	0	0.311758	17.9798	0	0	0	0.0221669
	CCNDBP1	0.0350281	0	0	0	0.183549	19.0839	0	0	0	0.0221897
	PPP2R3A	0.0190931	0	0.0284173	0	0.123942	15.4049	0	22.9278	0	0.0221911
	DENND6A	0.00822884	0	0	0	0.043593	18.8765	0	0	0	0.0222056
	TUBB3	0.0678089	0	0	0	0.357868	18.948	0	0	0	0.0222415
	TRUB2	0.0393407	0	0	0	0.221031	17.7987	0	0	0	0.0222491
	EIF4EBP2	0.0293678	0	0.0260521	0	0.178201	16.4802	0	14.6195	0	0.0222601
	TRIM68	0.0108196	0	0.00785054	0	0.0642149	16.8491	0	12.2254	0	0.0222801
	ATL3	0.0201189	0	0	0	0.111985	17.9657	0	0	0	0.0222905
	COPS3	0.0683177	0	0	0	0.36671	18.6299	0	0	0	0.0222932
	GHR	0.0258417	0	0	0	0.143877	17.9609	0	0	0	0.022305
	TIMM17B	0.0591927	0	0	0	0.312673	18.9312	0	0	0	0.0223091
	KIF26B	0.0198467	0	0	0	0.110561	17.9509	0	0	0	0.0223443
	ANGPT2	0.0924856	0	0	0	0.515291	17.9482	0	0	0	0.022354
	PLEKHF2	0.0279494	0	0	0	0.155817	17.9373	0	0	0	0.0224016
	CDK13	0.00774197	0	0.00569128	0	0.0461084	16.7908	0	12.3433	0	0.0224424
	PUS7L	0.0219006	0	0	0	0.122748	17.842	0	0	0	0.0224679
	THTPA	0.0376219	0	0	0.0190583	0.238726	15.7594	0	0	7.98332	0.0224755
	ADAMTS8	0.0201191	0	0	0	0.11343	17.737	0	0	0	0.0225135
	WDR18	0.0331238	0	0	0	0.174004	19.0362	0	0	0	0.022568
	WWP2	0.0321889	0	0.0215068	0	0.190278	16.9168	0	11.3028	0	0.0226101
	LOC101929570	0.178735	0	0.123994	0	1.05973	16.8661	0	11.7005	0	0.0226957
	ALDH5A1	0.0127922	0	0.0136264	0	0.0799608	15.9981	0	17.0413	0	0.0226971
	ZFHX3	0.0523916	0	0	0	0.293285	17.8637	0	0	0	0.0228759
	FNDC3B	0.0153839	0	0	0	0.0862688	17.8325	0	0	0	0.0228924
	MOB3C	0.0335299	0	0	0	0.188092	17.8263	0	0	0	0.0229187
	PBX1	0.0230873	0	0.0250848	0	0.145062	15.9155	0	17.2925	0	0.0229214
	WDR74	0.02855	0	0.0162833	0	0.162792	17.5377	0	10.0026	0	0.0229753
	SNX17	0.0334703	0	0.0203923	0	0.191322	17.4942	0	10.6587	0	0.0229891
	COQ10A	0.020383	0	0	0	0.137234	14.8527	0	0	0	0.0230008
	CAMKV	0.0145655	0	0	0	0.0856039	17.015	0	0	0	0.0230215
	GREB1L	0.047589	0	0.0344901	0	0.277099	17.174	0	12.4468	0	0.0230547
	EIF2B3	0.0311365	0	0	0	0.164473	18.931	0	0	0	0.0231209
	TBC1D15	0.0209153	0	0	0	0.117299	17.8308	0	0	0	0.0231348
	CHSY1	0.0156453	0	0	0	0.0880202	17.7747	0	0	0	0.0231672
	PLEKHG1	0.0516332	0	0	0	0.274283	18.8248	0	0	0	0.023192
	CDKAL1	0.00447716	0	0	0	0.0251993	17.767	0	0	0	0.0232093
	LYST	0.0127351	0	0.00893569	0	0.0761312	16.7279	0	11.7372	0	0.0232197
	TMEM141	0.0319942	0	0.025818	0	0.194178	16.4767	0	13.296	0	0.0232866
	NDRG1	0.0244932	0	0	0.021165	0.159415	15.3644	0	0	13.2767	0.0233156
	THAP6	0.0145802	0	0.0114366	0	0.0864267	16.8701	0	13.2327	0	0.0234081
	C11orf54	0.0164141	0	0	0	0.0926817	17.7102	0	0	0	0.0234737
	HYPK	0.0630083	0.0348181	0	0	0.394505	15.9715	8.82578	0	0	0.0234889
	CSPG5	0.0398741	0	0	0	0.211673	18.8376	0	0	0	0.0234958
	C19orf53	0.0282298	0	0	0	0.150733	18.7284	0	0	0	0.0235282
	NPRL2	0.014676	0	0	0	0.0842501	17.4195	0	0	0	0.0235365
	PRSS35	0.136288	0.100399	0	0	0.760567	17.9193	13.2006	0	0	0.0235641
	F11R	0.0356197	0	0	0	0.201373	17.6884	0	0	0	0.02358
	FAM120C	0.0192948	0	0.0132586	0	0.112399	17.1663	0	11.796	0	0.0236049
	GMPR	0.0889107	0	0	0	0.50284	17.6817	0	0	0	0.0236111
	C9orf116	0.0761772	0	0	0	0.40752	18.6929	0	0	0	0.0236256
	CRKL	0.00842417	0	0.00759983	0	0.0520135	16.1961	0	14.6113	0	0.0236698
	CHMP3	0.0202917	0	0	0	0.107911	18.8041	0	0	0	0.0237195
	PARP16	0.0272799	0	0	0	0.154592	17.6464	0	0	0	0.0237857
	IQGAP1	0.0392399	0	0.0297492	0	0.233368	16.8146	0	12.7477	0	0.0237912
	USF1	0.0285788	0	0	0	0.155858	18.3364	0	0	0	0.0237961
	LIG3	0.0115154	0	0.0112554	0	0.0720039	15.9927	0	15.6317	0	0.0238976
	PRELP	0.214343	0	0.120608	0	1.26679	16.9202	0	9.52082	0	0.0239051
	MTAP	0.0126529	0	0	0	0.0716012	17.6713	0	0	0	0.0239086
	POLR2H	0.0129046	0	0	0	0.0816889	15.7973	0	0	0	0.0239093
	CEP290	0.0292245	0	0.0219812	0	0.177359	16.4776	0	12.3936	0	0.0239624
	KIF27	0.0168764	0	0.00980278	0	0.100076	16.8635	0	9.79532	0	0.0239749
	APOLD1	0.135903	0	0	0	0.771981	17.6045	0	0	0	0.0239749
	SFPQ	0.010848	0.01354	0	0	0.0780398	13.9007	17.3501	0	0	0.0240398
	MAB21L3	0.229764	0	0	0	1.42699	16.1014	0	0	0	0.024077
	PIGN	0.00920446	0	0	0	0.0508938	18.0856	0	0	0	0.0241709
	ZCCHC4	0.0103949	0	0	0	0.058425	17.7918	0	0	0	0.0241847
	METTL7A	0.0667007	0.038768	0	0	0.368202	18.1153	10.529	0	0	0.0242669
	MXD1	0.0203501	0	0	0	0.115983	17.5458	0	0	0	0.0242793
	ATP23	0.0310423	0	0	0	0.176935	17.5444	0	0	0	0.0242876
	SPATA6L	0.019084	0	0.0157374	0	0.117373	16.2593	0	13.408	0	0.0243055
	ZNF431	0.0172326	0	0.0138423	0	0.10288	16.7502	0	13.4548	0	0.0243325
	ZC3H11A	0.0212187	0	0.0161408	0	0.126361	16.7921	0	12.7735	0	0.0243677
	CARD6	0.0385728	0	0	0	0.220137	17.5222	0	0	0	0.0243994
	ZNF561	0.00442881	0	0	0	0.0246643	17.9563	0	0	0	0.0244077
	NDUFS8	0.0283558	0	0	0	0.172683	16.4207	0	0	0	0.024436
	YIPF1	0.0233458	0.0248201	0	0	0.163168	14.3079	15.2114	0	0	0.0244981
	GAD1	0.0742256	0	0	0	0.419479	17.6947	0	0	0	0.0245354
	SRSF1.1	0.0390418	0.0490399	0	0	0.282404	13.8248	17.3652	0	0	0.0245402
	HSPA8	0.0430691	0	0	0	0.236111	18.241	0	0	0	0.0245679
	KIAA1429	0.00689154	0	0.00404318	0	0.0411629	16.7421	0	9.8224	0	0.0245844
	SRSF6	0.0212592	0	0.0238546	0	0.133515	15.9227	0	17.8666	0	0.0246466
	TRIM4	0.0160949	0	0	0	0.0921741	17.4614	0	0	0	0.0246825
	TCHP	0.0124027	0	0.0166468	0	0.0821	15.1068	0	20.2763	0	0.0246921
	ABCC9	0.0394434	0	0	0	0.228233	17.2821	0	0	0	0.0247101
	CTTNBP2NL	0.0151293	0	0	0	0.086129	17.5659	0	0	0	0.0247108
	PTBP3	0.0144847	0	0	0	0.0800209	18.1011	0	0	0	0.0248033
	DCTN2	0.0201901	0	0	0	0.111607	18.0903	0	0	0	0.0248599
	BSCL2	0.0566737	0	0	0	0.336729	16.8307	0	0	0	0.0249089
	CYP51A1	0.0492223	0	0.0494535	0	0.312311	15.7607	0	15.8347	0	0.024922
	ASTE1	0.0121092	0	0.00702035	0	0.072573	16.6855	0	9.6735	0	0.0249462
	PPEF1	0.141642	0	0	0	0.764658	18.5236	0	0	0	0.0249745
	LINC00662	0.00592882	0	0.00661394	0	0.0382101	15.5164	0	17.3094	0	0.0249979
	ASB4	0.0788024	0.045678	0	0	0.438759	17.9603	10.4107	0	0	0.0250193
	ATP10D	0.0199623	0	0	0	0.114807	17.3877	0	0	0	0.0250193
	EOGT	0.0116882	0	0	0	0.0672322	17.3849	0	0	0	0.0250304
	C9orf85	0.00990899	0	0	0	0.0570235	17.377	0	0	0	0.0250621
	SKP2	0.0121401	0	0	0	0.0698683	17.3756	0	0	0	0.0250677
	CYP7B1	0.00962671	0	0.0271645	0.00520975	0.0810209	11.8818	0	33.5278	6.43013	0.0252741
	PPP1R12B	0.0149035	0	0.0133263	0	0.093528	15.9348	0	14.2485	0	0.0252768
	NOS2	0.0180529	0	0	0	0.104187	17.3274	0	0	0	0.0253044
	U2AF1.U2AF1L5	0.0257066	0.0453582	0	0	0.203254	12.6475	22.316	0	0	0.0253258
	SOX6	0.015928	0	0.0128774	0	0.0988762	16.109	0	13.0238	0	0.0253383
	CHST11	0.0192747	0	0	0	0.111287	17.3198	0	0	0	0.02535
	ANAPC7	0.0142528	0	0	0	0.0823176	17.3144	0	0	0	0.0253714
	ABCC12	0.0762637	0	0	0	0.419836	18.1651	0	0	0	0.0253997
	MFSD4B	0.0176543	0.0137451	0	0.00981153	0.127121	13.8878	10.8126	0	7.71826	0.0254038
	FNDC3A	0.00588673	0	0	0	0.033895	17.3675	0	0	0	0.0254736
	NDNF	0.0440987	0	0	0	0.255042	17.2907	0	0	0	0.025477
	GDAP1L1	0.0164891	0	0	0	0.0964364	17.0984	0	0	0	0.0255136
	SH3RF3	0.0400697	0	0	0	0.232175	17.2584	0	0	0	0.0256213
	TEP1	0.0438649	0	0	0	0.240573	18.2335	0	0	0	0.0257359
	ESYT2	0.00317335	0.00243936	0.00385437	0	0.0189615	16.7358	12.8648	20.3274	0	0.0258042
	SLFN11	0.0227451	0.0214783	0	0	0.133561	17.0297	16.0812	0	0	0.0258505
	GALNT16	0.0405098	0.0453122	0.0222361	0	0.308033	13.1511	14.7102	7.21872	0	0.0258546
	RPL26L1	0.0435493	0	0	0	0.253974	17.1472	0	0	0	0.0258677
	TNIP1	0.0251639	0	0.0298563	0	0.165284	15.2246	0	18.0636	0	0.0259085
	DAP	0.048836	0	0	0	0.273227	17.8738	0	0	0	0.0259306
	SNHG15	0.0529202	0	0.0344177	0	0.323863	16.3403	0	10.6272	0	0.0259568
	RBBP6	0.0428085	0	0.0298509	0	0.263662	16.2361	0	11.3216	0	0.0259671
	WNT7A	0.02542	0	0	0	0.147984	17.1775	0	0	0	0.02603
	TTC9B	0.0672313	0	0.0441023	0	0.407321	16.5057	0	10.8274	0	0.0260465
	PSMC1P1	0.0787368	0	0	0	0.430921	18.2717	0	0	0	0.0260548
	WHAMM	0.00805529	0	0	0	0.046918	17.1689	0	0	0	0.0260755
	LINC01609	0.181825	0	0	0	1.10065	16.5198	0	0	0	0.0260976
	RAI2	0.0378055	0	0.0316561	0	0.237706	15.9043	0	13.3173	0	0.0261839
	TTC23	0.0211496	0	0.0129608	0	0.1291	16.3824	0	10.0394	0	0.0262115
	MAP4K4	0.0454439	0	0.0256716	0	0.275708	16.4826	0	9.31115	0	0.0262336
	CPEB4	0.0228785	0	0.0156997	0	0.137133	16.6834	0	11.4485	0	0.0263047
	HTRA2	0.0179688	0	0	0	0.0986767	18.2097	0	0	0	0.0264027
	EIF3A	0.00723638	0	0.00593311	0	0.0455008	15.9039	0	13.0396	0	0.02642
	EIF6	0.0380259	0	0	0	0.220586	17.2386	0	0	0	0.0264642
	OR2L13	0.0706674	0	0	0	0.413309	17.0979	0	0	0	0.0264669
	SERTAD2	0.0391894	0	0	0	0.232322	16.8686	0	0	0	0.0264731
	MYADML2	0.0471994	0	0	0	0.260739	18.1022	0	0	0	0.0264745
	FER	0.0097195	0	0.0126773	0	0.0651871	14.9102	0	19.4476	0	0.0264945
	ADCY3	0.0243186	0	0.0177318	0	0.151248	16.0786	0	11.7237	0	0.026527
	PHF11	0.00938524	0	0	0	0.0549334	17.0848	0	0	0	0.0265325
	RAP1GDS1	0.0307288	0	0	0	0.17989	17.082	0	0	0	0.026547
	RBM43	0.0257379	0	0.0269711	0	0.171293	15.0257	0	15.7456	0	0.0265698
	ZNF577	0.0225006	0.0146344	0	0	0.14822	15.1806	9.87344	0	0	0.0265808
	AMER1	0.0301227	0	0.0291396	0	0.193504	15.567	0	15.0589	0	0.0265877
	ITSN1	0.0136098	0	0.0195341	0	0.0929505	14.642	0	21.0156	0	0.0266188
	ERLIN1	0.00834696	0	0.00775106	0	0.0520529	16.0355	0	14.8907	0	0.0267203
	CYBRD1	0.0651622	0	0	0	0.382363	17.042	0	0	0	0.0267286
	ROCK1	0.0180939	0	0	0	0.100449	18.0131	0	0	0	0.0267534
	ATP5G1	0.0431172	0	0	0	0.253132	17.0335	0	0	0	0.0267741
	ZNF594	0.0240789	0	0	0	0.141374	17.032	0	0	0	0.0267838
	PARD3	0.0342491	0	0	0	0.201096	17.0312	0	0	0	0.0267886
	ANKRD36BP1	0.0698004	0	0	0	0.404961	17.2363	0	0	0	0.0268328
	RPP40	0.0342476	0	0	0	0.201228	17.0193	0	0	0	0.0268514
	MTERF2	0.0131838	0	0	0.0141582	0.0914881	14.4104	0	0	15.4754	0.0268597
	KHNYN	0.0197751	0	0	0	0.116225	17.0146	0	0	0	0.0268735
	PLSCR4	0.0625019	0	0	0	0.36736	17.0138	0	0	0	0.0268777
	ZNF160	0.0115601	0	0	0	0.0679982	17.0006	0	0	0	0.0269446
	NDUFB10	0.0380368	0	0	0	0.230186	16.5244	0	0	0	0.0269488
	ATP9B	0.0207431	0	0	0	0.116171	17.8557	0	0	0	0.0269612
	KPNA2	0.0211503	0	0	0	0.12443	16.9977	0	0	0	0.0269612
	ZNF519	0.0316718	0	0	0	0.177809	17.8123	0	0	0	0.0269798
	TBC1D2	0.0437778	0.0650148	0	0	0.335898	13.0331	19.3555	0	0	0.0270116
	BZW2	0.0200688	0.0197039	0	0	0.141411	14.1919	13.9339	0	0	0.027015
	LOC100133091	0.0452426	0	0.0327673	0	0.282723	16.0024	0	11.5899	0	0.0270275
	EDEM1	0.0189944	0.0120754	0	0	0.125297	15.1596	9.63741	0	0	0.027042
	MPV17L2	0.0339371	0	0	0	0.199847	16.9815	0	0	0	0.0270592
	SVIL	0.0615987	0	0	0	0.362888	16.9746	0	0	0	0.0271006
	LATS1	0.0380464	0	0	0	0.230138	16.532	0	0	0	0.0271027
	SLC25A11	0.0191732	0	0	0	0.116811	16.4138	0	0	0	0.0271186
	HYDIN	0.0711469	0	0	0	0.410887	17.3154	0	0	0	0.0271766
	MRPL14	0.0337386	0	0.0450506	0	0.223837	15.0728	0	20.1265	0	0.0271862
	PGM3	0.00578882	0	0	0	0.0341356	16.9583	0	0	0	0.0271938
	ANKRD31	0.0346711	0	0	0	0.19224	18.0353	0	0	0	0.0272049
	TCF20	0.0140178	0	0.0149409	0	0.0917736	15.2743	0	16.2801	0	0.0272111
	ASPA	0.0356708	0	0.0410415	0.0807332	0.333575	10.6935	0	12.3035	24.2024	0.0272415
	CELF1	0.0126511	0	0.0107379	0	0.0805436	15.7071	0	13.3318	0	0.0272546
	ABHD16A	0.0236499	0	0.0335686	0	0.163558	14.4597	0	20.524	0	0.0272546
	BEND7	0.0391038	0	0.0625691	0	0.27437	14.2522	0	22.8046	0	0.0272732
	CXorf23	0.0137415	0	0	0	0.0855864	16.0557	0	0	0	0.0273167
	ZNF260	0.0148932	0	0.0166535	0	0.106016	14.0481	0	15.7085	0	0.0273561
	DUSP12	0.0254723	0	0	0	0.141257	18.0326	0	0	0	0.0273664
	ITGA8	0.0267716	0	0.0185147	0	0.167185	16.0131	0	11.0744	0	0.0273913
	SMYD4	0.00811841	0	0	0	0.0479934	16.9157	0	0	0	0.0274113
	MCM3AP.AS1	0.0560885	0.0605108	0	0	0.403453	13.9021	14.9982	0	0	0.0274244
	LAMA3	0.0427312	0	0	0	0.252897	16.8967	0	0	0	0.0275135
	ZNF790	0.00827268	0	0	0	0.0489761	16.8912	0	0	0	0.0275397
	SLC31A1	0.008508	0	0	0	0.0499374	17.0373	0	0	0	0.0275701
	YTHDC1	0.0120545	0	0.00895066	0	0.0759338	15.875	0	11.7875	0	0.0275742
	MEA1	0.0485257	0	0	0.0271799	0.304379	15.9425	0	0	8.9296	0.0276246
	TAF8	0.0147385	0	0	0	0.0873431	16.8742	0	0	0	0.0276287
	PRPF38B	0.024923	0	0	0	0.147775	16.8655	0	0	0	0.0276778
	NDUFS5	0.0304616	0	0.0275257	0	0.19364	15.731	0	14.2148	0	0.027753
	SASH1	0.0274417	0	0	0	0.162861	16.8497	0	0	0	0.0277565
	ACCS	0.0483078	0	0	0	0.316578	15.2593	0	0	0	0.0277578
	UBE2T	0.117078	0	0	0	0.653723	17.9094	0	0	0	0.0278559
	EWSR1	0.0168502	0	0	0	0.100163	16.8228	0	0	0	0.0278862
	CHD1	0.0102962	0	0.00753937	0	0.0649862	15.8437	0	11.6015	0	0.0278883
	KTN1.AS1	0.0411404	0	0.0684668	0	0.292702	14.0554	0	23.3913	0	0.0278959
	TSHZ1	0.058191	0	0.0408169	0	0.365971	15.9004	0	11.153	0	0.027938
	ERCC4	0.0113446	0	0.00708892	0	0.0706552	16.0562	0	10.0331	0	0.027958
	ALKBH2	0.0341971	0	0	0	0.192589	17.7565	0	0	0	0.0279587
	CFLAR	0.0219366	0	0	0	0.12598	17.4128	0	0	0	0.0279753
	SLC24A4	0.0383569	0	0	0	0.227884	16.8318	0	0	0	0.0279753
	MSMO1	0.0511713	0	0	0	0.304566	16.8014	0	0	0	0.0279994
	SLC35G1	0.0313548	0	0	0	0.186701	16.7941	0	0	0	0.0280409
	RFT1	0.0241717	0	0	0	0.135411	17.8506	0	0	0	0.0280443
	PET100	0.0391025	0	0.0243116	0	0.24367	16.0473	0	9.97726	0	0.028045
	MYH15	0.0300843	0	0.0304394	0	0.197352	15.2439	0	15.4239	0	0.0280913
	OTULIN	0.0198578	0.0124884	0	0	0.121386	16.3592	10.2882	0	0	0.0281637
	RCOR1	0.0139594	0	0.0109724	0	0.0885185	15.77	0	12.3956	0	0.0283025
	CNOT4	0.0230907	0	0.0210982	0	0.149982	15.3957	0	14.0672	0	0.0284171
	PRKAR2A	0.00749694	0	0.0107629	0	0.0510508	14.6853	0	21.0828	0	0.0284219
	RPP25	0.0252822	0	0	0	0.167569	15.0876	0	0	0	0.028435
	C14orf37	0.0119718	0	0.0134959	0	0.079994	14.9658	0	16.8712	0	0.0284447
	GBA2	0.0116771	0	0	0	0.0685789	17.0273	0	0	0	0.0284765
	LPCAT1	0.00833533	0	0.00870632	0	0.0551258	15.1206	0	15.7935	0	0.0284813
	MFSD9	0.00946895	0.00795482	0.0109257	0	0.0579855	16.3299	13.7186	18.8421	0	0.0285241
	LOC101927359	0.0131656	0	0	0	0.0740734	17.7738	0	0	0	0.028551
	NDUFB7	0.0463358	0	0.0442592	0	0.30312	15.2863	0	14.6012	0	0.0285517
	CLMN	0.0566767	0.0694015	0	0.0381835	0.433461	13.0754	16.011	0	8.80898	0.0285883
	RORA	0.0209813	0	0	0	0.125711	16.69	0	0	0	0.0286007
	PIN1	0.036504	0	0.0287122	0	0.228662	15.9642	0	12.5566	0	0.0286787
	DDX6	0.0119828	0	0.00709272	0	0.0748702	16.0048	0	9.47334	0	0.0286836
	CLIC5	0.0300991	0	0.0358423	0	0.203256	14.8085	0	17.6341	0	0.0287077
	NR3C2	0.0158927	0	0.0255286	0	0.113103	14.0516	0	22.5712	0	0.0287208
	SESN3	0.0153693	0	0	0	0.0886161	17.3437	0	0	0	0.0287547
	ABCB1	0.0368814	0	0.0258516	0	0.233929	15.7661	0	11.0511	0	0.0287664
	NEK3	0.0399943	0	0	0	0.240086	16.6583	0	0	0	0.0287712
	AUNIP	0.0485777	0.0474941	0	0	0.336154	14.4511	14.1287	0	0	0.0288292
	GSN.AS1	0.0967679	0.268624	0	0	0.881052	10.9832	30.489	0	0	0.0288955
	NDUFS2	0.0340935	0	0	0	0.204847	16.6434	0	0	0	0.0289107
	USMG5	0.0772904	0	0	0	0.464882	16.6258	0	0	0	0.0289397
	TMEM165	0.0202334	0	0	0.0158273	0.130147	15.5466	0	0	12.1611	0.0289528
	PIGB	0.00920898	0	0.00947091	0	0.0610766	15.0778	0	15.5066	0	0.028979
	DFFB	0.0155656	0.0184479	0.0117874	0	0.121167	12.8464	15.2252	9.72819	0	0.0289845
	BASP1	0.0235839	0	0	0	0.147991	15.9361	0	0	0	0.0289873
	TMEM266	0.0121462	0	0	0	0.0731571	16.6029	0	0	0	0.0290011
	NIPSNAP1	0.0317953	0	0	0	0.200922	15.8247	0	0	0	0.0290073
	SCARB1	0.0370278	0	0	0	0.223053	16.6004	0	0	0	0.0290805
	COX7B	0.0402636	0	0	0	0.231781	17.3714	0	0	0	0.0290922
	CCNJ	0.0255528	0	0	0	0.151648	16.85	0	0	0	0.0291488
	PLPP5	0.0107672	0	0	0	0.0649254	16.5839	0	0	0	0.0291668
	FKBP1B	0.0557281	0	0	0	0.33608	16.5818	0	0	0	0.0291813
	TRAF3IP2	0.0583702	0	0	0	0.352073	16.579	0	0	0	0.0291999
	LOC100499484	0.0852248	0	0	0	0.502034	16.9759	0	0	0	0.0292172
	SLC30A7	0.0102472	0	0	0	0.0618242	16.5747	0	0	0	0.0292241
	NKTR	0.0360338	0.0434536	0	0	0.251692	14.3166	17.2646	0	0	0.0292413
	ITPKB	0.0420012	0	0.0293511	0	0.267709	15.6891	0	10.9638	0	0.0292689
	RIC1	0.0101657	0	0.0142826	0	0.0709529	14.3274	0	20.1297	0	0.0293345
	ZFP62	0.0147598	0	0	0	0.0891866	16.5494	0	0	0	0.0293739
	TRAF3IP3	0.0316126	0	0	0	0.185581	17.0344	0	0	0	0.0293746
	MBTPS1	0.0107084	0	0.0157714	0	0.0754065	14.2009	0	20.9151	0	0.0293794
	ARHGAP6	0.025983	0	0	0	0.151398	17.162	0	0	0	0.0294339
	RBM41	0.0180461	0	0.0160755	0	0.118088	15.2818	0	13.6131	0	0.0294395
	LCMT2	0.0136363	0	0	0	0.0858514	15.8836	0	0	0	0.0294512
	ACYP2	0.0315019	0	0	0	0.190512	16.5354	0	0	0	0.0294629
	AGAP6..includes.others..1	0.118547	0.134077	0	0	0.875733	13.5369	15.3103	0	0	0.0295126
	FAM196A	0.014615	0	0	0	0.0884415	16.525	0	0	0	0.029523
	MRPS23	0.0462328	0	0	0	0.279838	16.5213	0	0	0	0.0295396
	ZNF528	0.0210537	0.0352741	0	0	0.169673	12.4084	20.7895	0	0	0.0295444
	TMEM245	0.012702	0	0.00966196	0	0.081831	15.5222	0	11.8072	0	0.0295603
	HAT1	0.0137307	0	0	0	0.0831368	16.5158	0	0	0	0.0295727
	DIRC3	0.031346	0	0	0	0.189842	16.5116	0	0	0	0.0296058
	CHPT1	0.008052	0	0	0	0.0487795	16.5069	0	0	0	0.0296286
	NCOA2	0.0189118	0	0.0139743	0	0.121626	15.5491	0	11.4895	0	0.0296783
	DCLRE1C	0.0126105	0	0.010539	0	0.0821343	15.3535	0	12.8314	0	0.0296942
	PSMB5	0.0514063	0	0	0	0.292598	17.5689	0	0	0	0.029719
	DSE	0.0273262	0	0	0	0.16573	16.4884	0	0	0	0.0297287
	ALDH7A1	0.0397637	0	0	0	0.241188	16.4866	0	0	0	0.0297418
	POLR2C	0.0186961	0	0	0	0.107968	17.3163	0	0	0	0.0298398
	AK4	0.0251116	0	0.020838	0	0.163693	15.3406	0	12.7299	0	0.0298585
	ZC3H18	0.0386496	0	0	0	0.23494	16.4508	0	0	0	0.0299406
	BEX1	0.114423	0	0	0	0.653033	17.5218	0	0	0	0.0299537
	OAT	0.0597437	0	0	0	0.349541	17.0921	0	0	0	0.0299634
	C15orf40	0.00800047	0	0	0	0.0486601	16.4415	0	0	0	0.0299959
	CARD8	0.0262929	0	0	0	0.155719	16.8848	0	0	0	0.0300021
	VPS13C	0.01301	0	0.0103867	0	0.0822873	15.8105	0	12.6225	0	0.0300621
	PMS2	0.0139399	0	0	0	0.0874075	15.9482	0	0	0	0.0301346
	NRP2	0.0217407	0	0	0	0.132537	16.4035	0	0	0	0.0302057
	HINT1	0.0669706	0	0	0	0.388603	17.2337	0	0	0	0.0302326
	UBN1	0.0152256	0	0.0154224	0	0.102014	14.925	0	15.118	0	0.0302761
	GAP43	0.0677092	0	0	0	0.391282	17.3045	0	0	0	0.0303051
	FIBP	0.0220233	0	0	0	0.140716	15.6508	0	0	0	0.0303348
	SOX5	0.0240894	0	0.0334764	0	0.169367	14.2232	0	19.7656	0	0.0303534
	GID4	0.00704966	0	0	0	0.0412253	17.1003	0	0	0	0.0303638
	CPS1	0.020902	0	0.0220661	0	0.141065	14.8173	0	15.6425	0	0.0304749
	HUS1	0.0494719	0	0	0	0.295171	16.7604	0	0	0	0.0305716
	LMO4	0.0614588	0	0	0	0.371894	16.5259	0	0	0	0.0305992
	GOLPH3L	0.0199874	0	0.0242423	0	0.137753	14.5096	0	17.5984	0	0.030602
	RND1	0.0134964	0	0	0	0.0826162	16.3363	0	0	0	0.030602
	APEH	0.0215002	0	0	0	0.125553	17.1245	0	0	0	0.0306075
	HSPB1	0.217325	0	0	0	1.33142	16.3228	0	0	0	0.0306917
	GOLIM4	0.0366892	0	0.0269911	0	0.238207	15.4022	0	11.3309	0	0.0306938
	PI16	0.079376	0	0	0	0.486348	16.3208	0	0	0	0.0306993
	PRMT1	0.0222045	0	0	0	0.138892	15.9869	0	0	0	0.0307103
	CD302	0.0260754	0	0	0	0.159869	16.3105	0	0	0	0.030769
	LRPAP1	0.0156441	0	0	0	0.09935	15.7464	0	0	0	0.0307842
	STAT5B	0.00476689	0	0.00506947	0	0.0323099	14.7537	0	15.6902	0	0.0308553
	NUP160	0.00902209	0.00838575	0	0	0.0650875	13.8615	12.8838	0	0	0.0309147
	TRAF6	0.0318596	0	0.028544	0	0.211583	15.0577	0	13.4907	0	0.0309416
	CDH7	0.0223642	0	0	0	0.148305	15.0798	0	0	0	0.0309478
	NEK9	0.0168728	0.0267859	0	0	0.1356	12.4431	19.7537	0	0	0.0309796
	ANKRD13A	0.00435492	0	0.00414825	0.00298832	0.0318342	13.68	0	13.0308	9.38713	0.0309809
	SLC16A4	0.0169081	0	0.0272437	0	0.12292	13.7554	0	22.1638	0	0.0311107
	KCNIP3	0.0316945	0	0	0	0.194977	16.2555	0	0	0	0.0311156
	TTN	0.0626048	0.0726556	0	0	0.471024	13.2912	15.425	0	0	0.0312226
	CMC2	0.0100913	0	0	0	0.0621538	16.236	0	0	0	0.0312315
	CALML4	0.0316714	0	0	0	0.200018	15.8343	0	0	0	0.0312488
	ZNF767P	0.0143521	0	0.00991767	0	0.0931521	15.4071	0	10.6467	0	0.0312785
	KRT8P46	0.0466299	0	0	0	0.287337	16.2283	0	0	0	0.0312785
	SCARA5	0.0874696	0	0	0	0.505936	17.2887	0	0	0	0.0312799
	TBRG1	0.0155422	0	0	0	0.0941195	16.5132	0	0	0	0.0312909
	KLHL36	0.00845457	0	0	0	0.0521194	16.2216	0	0	0	0.0313164
	LPIN1	0.0156249	0	0.0209075	0	0.110102	14.1913	0	18.9892	0	0.0313724
	SNX18	0.00875403	0	0.0074469	0.00525637	0.0627811	13.9437	0	11.8617	8.37254	0.0313979
	FAM13C	0.00695559	0	0.0110902	0.0106976	0.0603591	11.5237	0	18.3738	17.7233	0.03142
	ZNF677	0.0133318	0	0	0	0.0776251	17.1746	0	0	0	0.0314345
	LINC00622	0.0836018	0	0.0482688	0	0.53273	15.6931	0	9.06066	0	0.0315056
	SERPINB6	0.0142609	0.0155374	0.0182658	0	0.0926229	15.3967	16.7749	19.7206	0	0.0315429
	UBC	0.0279109	0	0	0	0.168074	16.6064	0	0	0	0.0315429
	ZNF334	0.0292238	0	0.0334019	0	0.196808	14.8489	0	16.9718	0	0.0315429
	PCBP3	0.0202733	0	0.0122026	0	0.130469	15.5388	0	9.35292	0	0.031556
	WDR59	0.0257905	0	0	0	0.15878	16.2429	0	0	0	0.0316319
	ZNF765	0.0166184	0	0	0	0.102867	16.1552	0	0	0	0.0317306
	ATAD2	0.00709059	0	0.0100086	0	0.0505751	14.0199	0	19.7896	0	0.031741
	MAP10	0.0272059	0	0	0	0.159045	17.1058	0	0	0	0.0317748
	SNCG	0.0928537	0	0	0	0.57594	16.1221	0	0	0	0.0318231
	STN1	0.0230085	0	0	0	0.142573	16.1381	0	0	0	0.0318245
	RBM25	0.0277106	0	0	0	0.174755	15.8569	0	0	0	0.0318632
	CYP2R1	0.00544567	0	0.0100252	0	0.0409795	13.2888	0	24.464	0	0.0319467
	ITGA10	0.0823489	0	0	0	0.511038	16.114	0	0	0	0.0319667
	PRKCZ	0.0247332	0	0	0	0.164586	15.0275	0	0	0	0.0319792
	RRAS2	0.0106996	0	0	0	0.0664439	16.1032	0	0	0	0.032022
	PIGF	0.0210148	0	0	0	0.130546	16.0976	0	0	0	0.0320634
	RGS6	0.0139851	0	0	0	0.0859945	16.2628	0	0	0	0.0320675
	TNFSF10	0.128037	0	0	0	0.795657	16.092	0	0	0	0.0320993
	EBLN2	0.0533867	0	0	0	0.331799	16.0901	0	0	0	0.0321089
	NCBP1	0.00504039	0	0.00726962	0	0.0362089	13.9203	0	20.0769	0	0.0321165
	SP4	0.0117944	0	0.0073323	0	0.0749218	15.7422	0	9.7866	0	0.0321345
	TMEM97	0.0251747	0	0	0	0.162099	15.5304	0	0	0	0.0321718
	WWTR1	0.0487883	0	0.0369951	0	0.322184	15.143	0	11.4826	0	0.0322235
	RASA3	0.0126732	0	0	0	0.0788744	16.0676	0	0	0	0.0322608
	GALNT10	0.0317606	0	0	0	0.197705	16.0646	0	0	0	0.0322808
	INSM2	0.0159122	0.0233985	0	0	0.119582	13.3065	19.5669	0	0	0.032325
	X10.Sep	0.0159791	0	0	0.0236711	0.131078	12.1905	0	0	18.0587	0.0323347
	NDRG3	0.0380387	0	0	0	0.230249	16.5207	0	0	0	0.0323457
	PSMA5	0.057707	0	0	0	0.34289	16.8296	0	0	0	0.0325176
	RIT1	0.00808946	0	0	0	0.0504731	16.0273	0	0	0	0.0325245
	ZNF486	0.0177563	0.0225446	0.0351329	0	0.126443	14.0429	17.8298	27.7855	0	0.0325887
	NABP2	0.0458081	0	0	0	0.276593	16.5615	0	0	0	0.0325956
	TBCB	0.0263288	0	0	0	0.161188	16.3342	0	0	0	0.032637
	AMOT	0.0263722	0	0.020735	0	0.175562	15.0215	0	11.8106	0	0.032742
	SOAT1	0.0223342	0	0.0159427	0	0.14737	15.1552	0	10.8181	0	0.0327654
	REPS1	0.0127812	0	0	0	0.0799495	15.9866	0	0	0	0.0327993
	PAIP2B	0.0573301	0.0482587	0	0	0.413465	13.8658	11.6718	0	0	0.0328766
	PHTF2	0.0192629	0	0.0147028	0	0.130632	14.746	0	11.2551	0	0.0329242
	C1QTNF4	0.0600434	0	0	0	0.437956	13.7099	0	0	0	0.0329711
	FAR2	0.0278133	0	0	0	0.174298	15.9574	0	0	0	0.0329836
	SAT2	0.027257	0	0.0176081	0	0.178713	15.2518	0	9.85274	0	0.0329946
	BTBD9	0.00938538	0	0	0	0.058837	15.9515	0	0	0	0.0330291
	CCDC90B	0.00507631	0	0	0	0.0345266	14.7026	0	0	0	0.0330298
	ACO1	0.0101294	0	0	0	0.06351	15.9493	0	0	0	0.0330381
	SLC25A25	0.0155846	0	0.0117235	0	0.103636	15.0379	0	11.3122	0	0.0331016
	P3H2	0.0228171	0	0	0	0.143181	15.9359	0	0	0	0.0331272
	ATG101	0.0541526	0	0	0	0.336314	16.1018	0	0	0	0.0331272
	PGAP1	0.0182921	0	0	0	0.126242	14.4897	0	0	0	0.0331458
	LOC102724094	0.153335	0	0.140653	0	1.04163	14.7208	0	13.5032	0	0.0331693
	TRANK1	0.0578651	0.0512636	0	0	0.421704	13.7217	12.1563	0	0	0.0331872
	STMN2	0.115655	0	0	0	0.690095	16.7594	0	0	0	0.0331893
	SIAH3	0.0232878	0	0.022157	0	0.15891	14.6547	0	13.9431	0	0.0331976
	PDCD2L	0.0361469	0	0	0	0.213871	16.9013	0	0	0	0.0332141
	LINC02192	0.342039	0	0	0	2.14853	15.9197	0	0	0	0.0332162
	OXTR	0.100815	0	0	0	0.633326	15.9183	0	0	0	0.0332245
	ARHGAP42	0.0270149	0	0	0	0.169726	15.9167	0	0	0	0.033239
	ATP5I	0.06171	0	0.0429132	0	0.408133	15.1201	0	10.5145	0	0.0332749
	USP24	0.00727749	0	0.00657095	0	0.0493898	14.7348	0	13.3043	0	0.0332763
	CYP46A1	0.0502062	0	0	0	0.297288	16.8881	0	0	0	0.0332832
	NIN	0.0237469	0.0195089	0	0	0.171202	13.8707	11.3952	0	0	0.0332908
	NID2	0.00582331	0	0	0	0.0366014	15.9101	0	0	0	0.0332928
	TMEM208	0.0168858	0	0.012662	0	0.112477	15.0127	0	11.2574	0	0.0333156
	UCHL1	0.0408396	0	0	0	0.245479	16.6367	0	0	0	0.0333225
	HMG20A	0.013235	0	0.00886007	0	0.0873046	15.1596	0	10.1485	0	0.0333481
	TLDC1	0.0291404	0	0	0	0.183249	15.902	0	0	0	0.0333481
	MRPL3	0.0406747	0	0	0	0.240034	16.9454	0	0	0	0.0333757
	CCDC158	0.0223984	0	0	0	0.140889	15.8979	0	0	0	0.0333819
	DNAJC3.AS1	0.0137415	0	0	0	0.0865257	15.8815	0	0	0	0.0335172
	SNAP29	0.016423	0	0.0241268	0	0.117731	13.9496	0	20.4932	0	0.0335434
	ELMOD1	0.0326046	0	0	0	0.194453	16.7674	0	0	0	0.033569
	ENGASE	0.0329638	0	0	0	0.207822	15.8616	0	0	0	0.0336339
	BEX2	0.102421	0	0	0	0.605954	16.9024	0	0	0	0.0336484
	PBXIP1	0.0484084	0	0	0	0.305341	15.8539	0	0	0	0.033678
	MPP1	0.0247511	0	0	0	0.163563	15.1325	0	0	0	0.0337174
	TPI1	0.0947594	0	0	0	0.576593	16.4344	0	0	0	0.0337388
	BHLHE41	0.0392063	0	0.0369235	0	0.261808	14.9752	0	14.1033	0	0.0337968
	NAA16	0.0128311	0	0	0	0.0860187	14.9166	0	0	0	0.0338334
	DOCK9	0.0281743	0	0	0	0.171127	16.464	0	0	0	0.0338354
	ZFP64	0.0325669	0	0.0371928	0	0.228761	14.2362	0	16.2583	0	0.0338548
	USP30	0.00816827	0	0.0139781	0	0.061446	13.2934	0	22.7485	0	0.0338561
	NDUFA2	0.0552916	0	0.0693248	0	0.393807	14.0403	0	17.6038	0	0.0338706
	SPAG7	0.0368441	0	0	0	0.2311	15.9429	0	0	0	0.03389
	EMSY	0.0334353	0	0	0	0.220502	15.1633	0	0	0	0.0339003
	ZBTB16	0.038412	0.0580469	0	0	0.311509	12.3309	18.6341	0	0	0.0339038
	RBM33	0.0288144	0.023424	0	0	0.20126	14.317	11.6386	0	0	0.0340066
	SLC26A2	0.0488164	0	0	0	0.309018	15.7972	0	0	0	0.0340149
	IL18BP	0.0928393	0	0	0	0.580359	15.9969	0	0	0	0.0340563
	CHMP7	0.00588317	0	0	0.00522535	0.0458106	12.8424	0	0	11.4064	0.0340791
	PARP11	0.00983865	0	0.00951449	0	0.0677876	14.5139	0	14.0357	0	0.0340964
	MYH7	0.0270759	0	0	0	0.171531	15.7848	0	0	0	0.0341026
	TMEM55B	0.0101312	0	0	0	0.0642376	15.7715	0	0	0	0.0341896
	ANKRD12	0.014336	0	0.0131083	0	0.0982412	14.5926	0	13.343	0	0.0342144
	NFE2L3	0.0453844	0.0917486	0	0	0.381613	11.8928	24.0423	0	0	0.0342255
	GALNT11	0.0268479	0	0	0	0.170478	15.7487	0	0	0	0.0342296
	PNMA3	0.0196955	0	0	0	0.128941	15.2748	0	0	0	0.0343829
	NEU1	0.026044	0	0	0	0.165202	15.7649	0	0	0	0.0343911
	MED17	0.00804201	0	0.0053576	0	0.0531002	15.145	0	10.0896	0	0.034396
	HSPB8	0.0189872	0	0.0141808	0	0.127724	14.8658	0	11.1027	0	0.0344574
	ASB13	0.0222333	0	0	0	0.140016	15.879	0	0	0	0.0344767
	CEP250	0.0231629	0.0213353	0	0	0.17155	13.5021	12.4368	0	0	0.0344899
	RFXAP	0.0396069	0.0302135	0	0	0.26306	15.0562	11.4854	0	0	0.0345023
	RIMKLA	0.0443413	0	0	0	0.282006	15.7235	0	0	0	0.0345037
	LOC440300	0.0756641	0.108192	0	0	0.609066	12.423	17.7636	0	0	0.034601
	PRKAB1	0.0137091	0	0	0	0.0872724	15.7084	0	0	0	0.0346031
	COL4A4	0.0460878	0	0	0	0.293544	15.7005	0	0	0	0.0346541
	PRKCH	0.0442101	0	0	0	0.281595	15.6999	0	0	0	0.0346569
	LOC105372321	0.142266	0	0	0	0.918816	15.4836	0	0	0	0.0346721
	BRCA1	0.0186595	0	0	0	0.117532	15.8761	0	0	0	0.0346804
	TMEM44	0.0679818	0	0	0	0.433179	15.6937	0	0	0	0.0346969
	MOAP1	0.0753441	0	0	0	0.456795	16.4941	0	0	0	0.0347618
	PRKRA	0.0238837	0	0	0	0.144149	16.5688	0	0	0	0.0347681
	PCTP	0.0128225	0	0	0	0.0817641	15.6823	0	0	0	0.0347743
	BTN3A1	0.0232217	0	0.0149286	0	0.154688	15.012	0	9.65074	0	0.0347839
	MKNK2	0.0570287	0	0	0	0.36379	15.6763	0	0	0	0.0348171
	NDUFAF3	0.0223868	0	0.0157792	0	0.147488	15.1787	0	10.6986	0	0.0348481
	PPIH	0.0231942	0	0	0	0.152095	15.2498	0	0	0	0.0348557
	NUP50.AS1	0.0326579	0	0	0	0.202551	16.1233	0	0	0	0.0348709
	UQCRFS1	0.0430453	0	0	0	0.274827	15.6627	0	0	0	0.0348999
	STYK1	0.0455091	0	0	0	0.293609	15.4999	0	0	0	0.034904
	GPX4	0.0393961	0	0	0	0.254976	15.4509	0	0	0	0.0349551
	HSDL2	0.0191789	0.0139262	0	0	0.120012	15.9808	11.604	0	0	0.0350007
	OBSCN	0.0672174	0	0	0	0.429685	15.6434	0	0	0	0.0350345
	LDLRAP1	0.0499081	0	0.0322904	0.0864865	0.41588	12.0006	0	7.76435	20.796	0.0351457
	RASL11B	0.061506	0	0	0	0.393634	15.6252	0	0	0	0.0351595
	RPUSD2	0.0251602	0	0	0	0.159701	15.7546	0	0	0	0.0351954
	RXRA	0.0313547	0	0	0	0.200818	15.6135	0	0	0	0.0352409
	HIP1	0.0344036	0	0	0	0.206681	16.6457	0	0	0	0.0352492
	TCF12	0.0217146	0	0	0	0.1391	15.6109	0	0	0	0.0352589
	WIPF1	0.0499938	0	0	0	0.333239	15.0024	0	0	0	0.0353383
	PHB2	0.0199572	0	0	0	0.128037	15.5871	0	0	0	0.0353831
	ZNF70	0.0661345	0	0	0	0.400108	16.5292	0	0	0	0.0354004
	BMS1P5	0.106408	0.115419	0	0	0.789556	13.477	14.6182	0	0	0.0354066
	DRAM1	0.0338444	0	0.023611	0	0.228264	14.8269	0	10.3437	0	0.0354163
	MGEA5	0.00992975	0	0.00626443	0	0.0664367	14.9462	0	9.42917	0	0.0354266
	ROBO4	0.061353	0	0	0	0.39389	15.5762	0	0	0	0.0354687
	MRPS6	0.023151	0	0	0	0.17068	13.564	0	0	0	0.0354701
	ACER2.1	0.0592972	0.0450459	0	0	0.405722	14.6152	11.1026	0	0	0.035535
	TYRP1	0.0889597	0	0	0	0.546756	16.2704	0	0	0	0.0355488
	UQCR10	0.0432681	0	0.0405096	0	0.300916	14.3788	0	13.4621	0	0.0355757
	CLDN12	0.0212408	0	0.0146424	0	0.138981	15.2832	0	10.5355	0	0.0355909
	ICMT	0.00891034	0	0	0	0.0572819	15.5552	0	0	0	0.0355923
	ZNF490	0.0165649	0	0	0	0.100442	16.4919	0	0	0	0.0356413
	MTM1	0.0129151	0	0	0	0.0831222	15.5375	0	0	0	0.0357069
	JRK	0.0341525	0	0	0	0.219855	15.5341	0	0	0	0.0357331
	ANKZF1	0.0112314	0.00834303	0	0	0.0814051	13.7969	10.2488	0	0	0.035738
	PAPD7	0.0225126	0.0287798	0	0	0.178519	12.6108	16.1215	0	0	0.0357435
	PUM1	0.00927253	0	0.00974042	0	0.0655029	14.1559	0	14.8702	0	0.0357718
	EBNA1BP2	0.0581976	0	0	0	0.37842	15.3791	0	0	0	0.0358498
	TRIM52	0.0214327	0	0	0	0.138141	15.5151	0	0	0	0.0358595
	CEP95	0.0213126	0	0	0	0.137373	15.5144	0	0	0	0.0358608
	CLK3	0.0210329	0	0	0	0.13558	15.5133	0	0	0	0.0358643
	SERPINA3	0.679921	0	0	0	4.12621	16.4781	0	0	0	0.0358953
	BCAR3	0.0245494	0	0	0	0.158299	15.5083	0	0	0	0.0359009
	MTUS1	0.0154564	0	0.0132629	0.0162967	0.121871	12.6826	0	10.8828	13.3721	0.0359064
	NSD1	0.00909495	0	0.00938298	0	0.0642164	14.163	0	14.6115	0	0.0359775
	MR1	0.0279035	0	0	0	0.180068	15.4961	0	0	0	0.0359823
	CFAP44	0.0177108	0.02392	0	0.0225707	0.16353	10.8303	14.6273	0	13.8021	0.0359851
	MCEE	0.0244146	0	0	0	0.157562	15.4953	0	0	0	0.0359892
	ITIH2	0.247856	0	0	0	1.60001	15.4908	0	0	0	0.0360203
	CAST	0.013293	0	0.0286092	0	0.107003	12.4231	0	26.7369	0	0.0360293
	WSB2	0.0208557	0	0	0	0.134647	15.4891	0	0	0	0.0360313
	PDPN	0.0361605	0	0	0	0.2337	15.473	0	0	0	0.0361356
	BLOC1S5	0.00706301	0	0	0.00507732	0.0506637	13.941	0	0	10.0216	0.0361411
	KIAA1328	0.0708459	0	0	0	0.451831	15.6797	0	0	0	0.0361584
	NHS	0.0334688	0	0	0	0.216455	15.4623	0	0	0	0.0362246
	MSL3	0.0113695	0	0	0	0.0731023	15.5529	0	0	0	0.0363137
	DOCK7	0.0106104	0	0.00713326	0	0.0719376	14.7494	0	9.91589	0	0.0363247
	COX6C	0.0834079	0	0.0756734	0	0.581852	14.3349	0	13.0056	0	0.0363365
	ALS2CR12	0.0525245	0	0.0518169	0	0.370076	14.1929	0	14.0017	0	0.0363813
	FAM214A	0.0238254	0	0.0176028	0	0.16413	14.5162	0	10.7249	0	0.0364276
	METTL12	0.0141071	0	0	0	0.088731	15.8988	0	0	0	0.0364345
	SPATS2	0.00932464	0	0	0	0.0587599	15.8691	0	0	0	0.0365021
	ALDH6A1	0.0230645	0	0	0	0.149586	15.4188	0	0	0	0.0365049
	PNN	0.0380521	0	0	0	0.232555	16.3626	0	0	0	0.0365373
	RAB11FIP1	0.0129204	0	0	0.0103959	0.0941102	13.729	0	0	11.0466	0.036547
	NPM2	0.0270464	0	0.0207535	0.0190502	0.201014	13.455	0	10.3244	9.47707	0.036585
	TIMP4	0.0285156	0	0	0	0.185121	15.4038	0	0	0	0.0366022
	MDH1	0.0928192	0	0	0	0.589626	15.742	0	0	0	0.0366664
	CLEC2L	0.0233227	0	0	0	0.152289	15.3147	0	0	0	0.0367727
	GLB1L2	0.0563004	0	0	0	0.366032	15.3813	0	0	0	0.0367783
	SCG5	0.082379	0	0	0	0.503015	16.377	0	0	0	0.0368066
	NMNAT3	0.00549301	0	0.00878034	0	0.0417854	13.1458	0	21.0129	0	0.0368832
	PPFIBP2	0.0207223	0	0.0189343	0	0.145373	14.2546	0	13.0247	0	0.0368998
	PRKCSH	0.0387283	0	0	0	0.252146	15.3595	0	0	0	0.0369212
	COBLL1	0.0377911	0	0.0489379	0	0.277568	13.6151	0	17.631	0	0.0369377
	CXorf38	0.0112273	0	0.0109314	0	0.0794145	14.1376	0	13.765	0	0.0370254
	JUP	0.0820615	0	0	0	0.534903	15.3414	0	0	0	0.0370523
	MAP2K4	0.0397448	0	0	0	0.243524	16.3207	0	0	0	0.0370585
	GNL2	0.0214749	0	0	0	0.140617	15.2719	0	0	0	0.0370751
	RBM26	0.0169146	0	0.0119402	0	0.112458	15.0408	0	10.6174	0	0.0371414
	ANAPC13	0.0163194	0	0	0	0.106491	15.3247	0	0	0	0.0371428
	C20orf196	0.036779	0	0	0	0.227542	16.1636	0	0	0	0.0371559
	ATOH8	0.101986	0	0	0	0.665598	15.3225	0	0	0	0.0371573
	YJEFN3	0.0361907	0	0.0303219	0	0.245575	14.7371	0	12.3473	0	0.037169
	ESYT3	0.0549484	0.0454987	0.0416973	0	0.441913	12.4342	10.2958	9.43564	0	0.0372104
	GABARAPL1	0.0786096	0	0	0	0.483553	16.2566	0	0	0	0.0372242
	YDJC	0.026063	0	0	0	0.164193	15.8734	0	0	0	0.0372325
	ANAPC15	0.0247786	0	0	0	0.155353	15.9498	0	0	0	0.0372332
	ATP2B4	0.0310292	0	0.031496	0	0.221022	14.0389	0	14.2501	0	0.0372394
	LRRC32	0.100946	0	0	0	0.659311	15.3109	0	0	0	0.0372394
	TSC1	0.016125	0.0107656	0.0148387	0	0.128419	12.5566	8.3832	11.5549	0	0.0372394
	RPPH1	0.74371	0	0	0	4.85823	15.3082	0	0	0	0.0372615
	PAPOLA	0.0156219	0	0	0	0.100835	15.4926	0	0	0	0.0372753
	SPTBN5	0.0265228	0.0311087	0	0	0.209228	12.6765	14.8683	0	0	0.0373188
	PTPA	0.0194765	0	0	0	0.123037	15.8297	0	0	0	0.0373291
	PTPRD.AS1	0.0499531	0	0	0	0.334678	14.9257	0	0	0	0.0373561
	MYH9	0.0386454	0	0	0	0.252699	15.293	0	0	0	0.0373706
	NCAPD2	0.0174836	0	0.0169574	0	0.124024	14.0969	0	13.6726	0	0.0374023
	MAMLD1	0.124964	0	0	0	0.817735	15.2818	0	0	0	0.0374638
	TTC7A	0.0366422	0	0	0	0.22812	16.0627	0	0	0	0.0374707
	IFT57	0.030181	0	0	0	0.185407	16.2782	0	0	0	0.0375121
	SVOP	0.0388851	0	0	0	0.248304	15.6603	0	0	0	0.03753
	CTH	0.0162546	0	0	0	0.106445	15.2703	0	0	0	0.0375307
	TOMM40	0.0100348	0	0	0	0.0718496	13.9664	0	0	0	0.0375563
	LPCAT3	0.00999002	0	0	0	0.0654449	15.2648	0	0	0	0.0375811
	MRPL54	0.0485331	0	0.0451061	0	0.343206	14.1411	0	13.1426	0	0.0376163
	HPCA	0.0186824	0.0309818	0	0	0.158831	11.7624	19.5061	0	0	0.0376218
	LMAN2L	0.0210422	0	0	0	0.137925	15.2562	0	0	0	0.0376398
	PGK1	0.0325593	0	0	0	0.208196	15.6388	0	0	0	0.0376757
	CCNB1	0.0335756	0	0	0	0.206633	16.2489	0	0	0	0.0376998
	ERI1	0.00899874	0	0.0086866	0	0.0629349	14.2985	0	13.8025	0	0.0378766
	ZNF48	0.0157955	0	0	0	0.110071	14.3503	0	0	0	0.0379076
	TRIM7	0.0398952	0	0	0	0.262282	15.2108	0	0	0	0.0379332
	BDNF	0.110905	0	0	0	0.729304	15.2069	0	0	0	0.0379573
	MSL3P1	0.0248018	0	0	0	0.163149	15.2019	0	0	0	0.0379939
	MDH2	0.01367	0	0	0	0.0877315	15.5816	0	0	0	0.0380029
	LOC100287934	0.0652088	0	0	0	0.403707	16.1525	0	0	0	0.0380057
	ZFYVE1	0.0106891	0	0.0140864	0	0.0794282	13.4576	0	17.7347	0	0.0380091
	TRERF1	0.041202	0	0.0311599	0	0.286664	14.3729	0	10.8698	0	0.0380333
	IL4R	0.17448	0	0	0	1.14864	15.1901	0	0	0	0.0380719
	NDUFB3	0.0462718	0	0	0	0.304615	15.1903	0	0	0	0.0380719
	ABLIM1	0.0195424	0	0.0298962	0	0.148922	13.1226	0	20.0751	0	0.0380747
	PDZRN3	0.0109693	0.0180778	0.00738751	0	0.0748291	14.6592	24.1587	9.8725	0	0.0380754
	ACOT8	0.0131556	0	0	0	0.0921353	14.2786	0	0	0	0.0380878
	AK6	0.0385292	0	0	0	0.246153	15.6526	0	0	0	0.0381203
	IKZF5	0.061232	0	0	0	0.422161	14.5044	0	0	0	0.0381479
	GLRX3	0.022682	0	0	0	0.149435	15.1785	0	0	0	0.0381486
	JAG1	0.0151096	0	0	0	0.0995541	15.1773	0	0	0	0.0381555
	CRISPLD2	0.0774736	0	0	0	0.510895	15.1643	0	0	0	0.0382569
	ARSJ	0.0214066	0	0.0327843	0	0.163395	13.1012	0	20.0645	0	0.0382618
	SETD7	0.0044898	0	0.00453142	0	0.032269	13.9137	0	14.0426	0	0.0383853
	AASS	0.0210391	0	0	0	0.139025	15.1333	0	0	0	0.0384923
	PSMD8	0.0425632	0	0	0	0.284824	14.9437	0	0	0	0.038511
	POU2F1	0.0209319	0	0	0	0.131421	15.9273	0	0	0	0.0385206
	RNF187	0.0343434	0	0	0	0.239888	14.3164	0	0	0	0.0385234
	DKFZP434H168	0.0924608	0	0	0	0.611521	15.1198	0	0	0	0.0385966
	RHEBL1	0.0733592	0	0.0516113	0	0.509321	14.4033	0	10.1334	0	0.0385986
	ADAMTS16	0.0544467	0	0.117567	0	0.4471	12.1777	0	26.2955	0	0.0386221
	LIFR	0.0271881	0	0	0	0.169518	16.0385	0	0	0	0.0386449
	YARS2	0.0117755	0	0	0	0.0735055	16.0199	0	0	0	0.0386615
	ZNRD1ASP	0.0529128	0	0	0	0.332075	15.934	0	0	0	0.0386649
	SYP	0.0836186	0	0	0	0.523042	15.987	0	0	0	0.0386849
	CLHC1	0.00952238	0	0.0085562	0	0.0722771	13.1748	0	11.838	0	0.038696
	AMMECR1	0.0185259	0	0.026025	0	0.138493	13.3767	0	18.7915	0	0.0387443
	REL	0.0207852	0	0	0	0.13601	15.2821	0	0	0	0.0387567
	RYR3	0.0548806	0	0.0528778	0	0.393499	13.9468	0	13.4378	0	0.0387567
	NFIB	0.0220394	0	0.0212217	0	0.167549	13.154	0	12.666	0	0.0387657
	UBE2E3	0.00959792	0	0	0	0.0635858	15.0944	0	0	0	0.0387671
	TMEM205	0.0213086	0	0	0	0.1416	15.0484	0	0	0	0.0388258
	SPTSSA	0.0286029	0	0	0	0.18122	15.7835	0	0	0	0.0388299
	NDUFS4	0.0533689	0	0.036472	0	0.370415	14.4079	0	9.84627	0	0.0388313
	TIMP3	0.0330853	0	0	0	0.219377	15.0815	0	0	0	0.0388644
	SP110	0.0438708	0	0	0	0.290919	15.0801	0	0	0	0.0388796
	IL34	0.0252228	0	0.0180755	0.0246349	0.190999	13.2057	0	9.46366	12.8979	0.0389058
	PSMB7	0.0227222	0	0	0	0.147378	15.4176	0	0	0	0.0389141
	LINC01007	0.0403263	0	0	0	0.267858	15.0551	0	0	0	0.0390833
	BFSP1	0.0453043	0	0	0	0.322042	14.0678	0	0	0	0.0390984
	PTGES2	0.0266566	0	0	0	0.183849	14.4991	0	0	0	0.0391088
	SRGAP1	0.0603485	0	0.0426091	0	0.410556	14.6992	0	10.3784	0	0.0391371
	TAPT1.AS1	0.0274107	0.042829	0	0	0.232417	11.7938	18.4276	0	0	0.0392924
	IDI1	0.0426034	0	0	0	0.283532	15.026	0	0	0	0.0393048
	SARS	0.0426856	0	0	0	0.293838	14.5269	0	0	0	0.0393573
	MAP3K21	0.0136358	0.0132762	0.00886735	0	0.112581	12.1121	11.7926	7.87644	0	0.0393725
	BCAS3	0.00547664	0	0.0147215	0	0.0478476	11.446	0	30.7674	0	0.0394284
	ZNF273	0.0144156	0	0.011731	0	0.0996921	14.4601	0	11.7673	0	0.0394595
	NFATC3	0.0158327	0	0.0179233	0	0.116461	13.5949	0	15.3899	0	0.0394871
	LINC00663	0.0219539	0	0	0	0.146402	14.9956	0	0	0	0.0395182
	CNTN3	0.0296354	0	0	0	0.190991	15.5166	0	0	0	0.0395361
	PRPF3	0.00954515	0	0	0	0.0637109	14.982	0	0	0	0.0396196
	ANAPC16	0.00844013	0	0	0.00634483	0.062614	13.4796	0	0	10.1332	0.0396445
	YTHDF1	0.0123482	0	0.0240711	0	0.099925	12.3574	0	24.0892	0	0.0397977
	C18orf21	0.0154153	0	0	0	0.0994685	15.4977	0	0	0	0.0398095
	BCKDHB	0.0102987	0	0	0	0.0688688	14.9541	0	0	0	0.0398219
	NAA15	0.0200696	0	0	0	0.142375	14.0963	0	0	0	0.0399103
	LARP6	0.0293726	0	0	0	0.19279	15.2356	0	0	0	0.0399945
	MPPED1	0.013816	0	0	0	0.0900824	15.3371	0	0	0	0.0400159
	TNIK	0.0169398	0	0	0	0.113488	14.9266	0	0	0	0.0400331
	ATP6V0E2	0.0168767	0	0	0	0.127665	13.2195	0	0	0	0.0400428
	PSMD7	0.0280973	0	0	0	0.180352	15.5792	0	0	0	0.0401422
	DALRD3	0.0116194	0	0	0	0.0857884	13.5442	0	0	0	0.0401484
	EBF1	0.0381003	0	0	0	0.255531	14.9102	0	0	0	0.0401595
	CKS1B	0.009307	0	0.0149638	0	0.0727035	12.8013	0	20.5819	0	0.0401885
	FBXW4	0.0182472	0	0	0	0.122434	14.9038	0	0	0	0.040205
	TMEM14EP	0.0871065	0.108859	0	0	0.709606	12.2753	15.3408	0	0	0.0402154
	XPNPEP1	0.009112	0	0	0	0.066594	13.6829	0	0	0	0.0402382
	HHIPL1	0.0164412	0	0	0	0.11042	14.8897	0	0	0	0.0403155
	LONRF3	0.0258271	0	0	0	0.173488	14.8869	0	0	0	0.0403355
	NOP10	0.0483429	0	0.0323792	0	0.339325	14.2468	0	9.54224	0	0.0403983
	ATP6V0B	0.0539896	0	0.056222	0	0.388952	13.8808	0	14.4547	0	0.0404328
	RUVBL2	0.0216113	0	0	0	0.144325	14.974	0	0	0	0.0404722
	IDH3B	0.0559706	0	0	0	0.36984	15.1337	0	0	0	0.0405101
	ACTR1B	0.0296149	0	0.0211092	0	0.204344	14.4926	0	10.3302	0	0.0405122
	MYO6	0.0256572	0	0	0	0.180369	14.2248	0	0	0	0.0405129
	PAXBP1	0.0120434	0.00984579	0.0102558	0	0.0999595	12.0483	9.84978	10.2599	0	0.0405288
	XPO4	0.00442921	0	0	0	0.0298088	14.8588	0	0	0	0.0405467
	FAM87A	0.0579951	0	0	0	0.390353	14.8571	0	0	0	0.0405599
	ATXN1L	0.0153364	0	0	0	0.10323	14.8565	0	0	0	0.0405633
	PPP2R2B	0.0154083	0	0	0	0.104161	14.7928	0	0	0	0.0406013
	B4GALT4	0.00852497	0	0.00619817	0	0.0603517	14.1255	0	10.2701	0	0.0406151
	C5	0.0155083	0	0	0	0.0985648	15.7342	0	0	0	0.0406413
	AP3M1	0.0247726	0	0.0226757	0	0.179368	13.811	0	12.642	0	0.0406634
	ZBTB10	0.0116129	0	0	0	0.0766343	15.1537	0	0	0	0.0406965
	ACTR3B	0.011381	0.0118107	0	0	0.0900103	12.6442	13.1215	0	0	0.0407207
	AKR1C3	0.052803	0	0	0	0.356036	14.8308	0	0	0	0.0407566
	MANBAL	0.0137822	0	0	0.0104827	0.101181	13.6214	0	0	10.3603	0.0407994
	DTNA	0.0202397	0	0.01859	0	0.146759	13.7911	0	12.667	0	0.0408063
	TUBA1A	0.05384	0.058714	0	0	0.430006	12.5208	13.6542	0	0	0.0409257
	ARL8A	0.00923913	0	0	0	0.0636554	14.5143	0	0	0	0.0410935
	TNXB	0.0698307	0	0	0	0.472317	14.7847	0	0	0	0.0411059
	SCG2	0.109083	0	0	0	0.738003	14.7809	0	0	0	0.0411349
	EIF2AK2	0.0126416	0	0.0150725	0	0.0948787	13.324	0	15.8861	0	0.041157
	KIAA1551	0.0217124	0	0.0196433	0	0.157625	13.7747	0	12.462	0	0.0411577
	C5orf42	0.00872743	0	0.00996869	0	0.0651318	13.3997	0	15.3054	0	0.0411715
	HDAC1	0.0247342	0	0	0	0.16741	14.7746	0	0	0	0.0411894
	TUSC2	0.0225646	0	0	0	0.151104	14.9332	0	0	0	0.0412302
	TXLNG	0.00891103	0	0.0150228	0	0.0707887	12.5882	0	21.2221	0	0.041273
	CYP26A1	0.0591779	0.0517283	0	0	0.457573	12.933	11.3049	0	0	0.0413137
	C15orf61	0.0183288	0	0	0	0.140281	13.0658	0	0	0	0.0413378
	MPHOSPH8	0.0116892	0.0213983	0	0	0.104328	11.2042	20.5106	0	0	0.0414718
	TBC1D20	0.0100609	0	0	0	0.0682925	14.7321	0	0	0	0.0414911
	SMPX	0.295706	0	0	0	2.00742	14.7306	0	0	0	0.0415021
	RALGPS2	0.0150806	0	0.0105072	0	0.103936	14.5095	0	10.1093	0	0.0415311
	ASS1	0.0298452	0	0	0	0.193048	15.46	0	0	0	0.0415836
	MIR7.3HG	0.0798555	0	0	0.10026	0.644582	12.3887	0	0	15.5543	0.0416437
	RPS6KA2	0.0178719	0	0	0	0.121523	14.7066	0	0	0	0.0417134
	CRYZL1	0.00889584	0	0.00930078	0	0.064127	13.8722	0	14.5037	0	0.0417251
	AKNA	0.0541986	0	0	0	0.353964	15.3119	0	0	0	0.0417293
	TIMP2	0.0290473	0.0268408	0	0	0.227177	12.7862	11.8149	0	0	0.0417693
	NTN4	0.0194071	0	0	0	0.123821	15.6735	0	0	0	0.0417845
	GOLGA4	0.0195796	0	0.0163787	0	0.141731	13.8146	0	11.5562	0	0.0417893
	SERTAD4	0.0497083	0	0	0	0.338472	14.6861	0	0	0	0.0418873
	STON2	0.0364473	0	0	0	0.248186	14.6854	0	0	0	0.0418887
	POLE	0.0971801	0	0	0	0.730188	13.3089	0	0	0	0.0418963
	CHCHD2	0.0480386	0	0.0656347	0	0.369884	12.9875	0	17.7447	0	0.0419101
	NEB	0.0635884	0	0	0	0.443023	14.3533	0	0	0	0.0420185
	ZNF585B	0.0106316	0	0	0	0.0740205	14.3631	0	0	0	0.042062
	TAS2R20	0.0531285	0.0977913	0	0	0.476697	11.1451	20.5144	0	0	0.0421359
	DONSON	0.00670153	0	0.00788828	0	0.0498937	13.4316	0	15.8102	0	0.0421559
	GPCPD1	0.0172151	0	0	0	0.117568	14.6427	0	0	0	0.0422173
	SYS1	0.00849032	0	0.00583534	0	0.0606377	14.0017	0	9.6233	0	0.042256
	BLCAP	0.00945846	0	0	0	0.0668002	14.1593	0	0	0	0.0423146
	PPP1R1C	0.0352256	0	0.0278234	0	0.254696	13.8305	0	10.9242	0	0.0423153
	EID2B	0.0421078	0	0	0	0.295584	14.2456	0	0	0	0.0423167
	IGSF8	0.0140575	0	0	0	0.0902673	15.5732	0	0	0	0.0423416
	DIAPH2	0.0161518	0	0.0112964	0	0.115625	13.9691	0	9.76988	0	0.0423574
	DCHS2	0.0212588	0	0.0492492	0	0.182289	11.6621	0	27.017	0	0.0424154
	ACOT7	0.0154599	0	0	0	0.0999287	15.4709	0	0	0	0.042452
	LOC730102	0.0234516	0.0404767	0	0	0.207608	11.2961	19.4967	0	0	0.0424534
	PRELID2	0.0216988	0	0	0	0.148553	14.6068	0	0	0	0.042499
	CMTM3	0.0700624	0	0	0	0.479848	14.6009	0	0	0	0.0425404
	FKBPL	0.0587348	0	0	0	0.384107	15.2913	0	0	0	0.0425583
	TBCK	0.00453632	0	0.00445143	0	0.0328562	13.8066	0	13.5482	0	0.0425687
	CHCHD1	0.0348286	0	0.0468418	0	0.268995	12.9477	0	17.4136	0	0.0426336
	ATRNL1	0.0338386	0	0	0	0.231946	14.589	0	0	0	0.042635
	PAFAH2	0.0130331	0	0.0087779	0	0.0932352	13.9788	0	9.4148	0	0.0426453
	DYNLL1	0.0357693	0	0	0	0.230004	15.5516	0	0	0	0.0426633
	MAGI2.AS3	0.0263896	0	0	0	0.180945	14.5844	0	0	0	0.0426778
	FGD5	0.0315064	0	0	0	0.216164	14.5752	0	0	0	0.042762
	MLEC	0.00414228	0	0	0.00385038	0.0322348	12.8503	0	0	11.9448	0.0427813
	HNRNPM	0.0098717	0.0164662	0	0	0.0868804	11.3624	18.9527	0	0	0.0428027
	FDPS	0.0325503	0	0	0	0.224445	14.5026	0	0	0	0.0428904
	TTF2	0.0232584	0	0	0	0.151641	15.3378	0	0	0	0.042956
	PROX1	0.0369548	0	0	0	0.273237	13.5248	0	0	0	0.0429608
	ZNF785	0.0190034	0	0	0	0.130644	14.5459	0	0	0	0.0429829
	PTCHD1	0.0147572	0	0.025041	0	0.118872	12.4144	0	21.0656	0	0.0430264
	SNRPN	0.00796421	0	0	0	0.0592126	13.4502	0	0	0	0.0430657
	PEG10	0.0275593	0	0.0276703	0	0.205482	13.412	0	13.466	0	0.0430885
	LARP4B	0.0160549	0	0.0173618	0	0.120816	13.2888	0	14.3705	0	0.0431486
	NELFCD	0.0109935	0	0	0	0.0757366	14.5155	0	0	0	0.0432424
	RPS19BP1	0.0221307	0	0.0176143	0	0.157278	14.0711	0	11.1995	0	0.0432846
	ZNF451	0.00827564	0	0	0	0.0570435	14.5076	0	0	0	0.0433032
	TOB2	0.0471574	0	0	0	0.325367	14.4936	0	0	0	0.0434199
	HMGN2	0.0178474	0	0	0	0.123142	14.4934	0	0	0	0.0434212
	MED28	0.00536644	0	0	0	0.0370411	14.4878	0	0	0	0.0434647
	BMPR1B	0.0580702	0	0	0	0.400843	14.487	0	0	0	0.0434723
	EFCAB13	0.0403463	0	0	0	0.264574	15.2495	0	0	0	0.0435027
	P4HA1	0.0190764	0	0	0	0.131729	14.4816	0	0	0	0.0435124
	PAXIP1	0.0171263	0	0.0185075	0	0.129285	13.2469	0	14.3152	0	0.0435793
	MICU1	0.0152021	0	0	0	0.106098	14.3284	0	0	0	0.0436456
	MRPL28	0.0410208	0	0	0	0.279288	14.6876	0	0	0	0.0437374
	PLSCR1	0.0459699	0	0	0	0.318101	14.4514	0	0	0	0.0437512
	ENC1	0.0408709	0	0	0	0.283098	14.437	0	0	0	0.0438658
	OFD1	0.0092781	0	0.00926769	0	0.0716791	12.9439	0	12.9294	0	0.0439355
	SLC13A3	0.0363355	0	0	0.0388517	0.273933	13.2644	0	0	14.1829	0.0439652
	GLIPR1	0.0426717	0	0	0	0.295855	14.4232	0	0	0	0.0439818
	KLF7	0.0243009	0	0.0234597	0	0.181642	13.3784	0	12.9153	0	0.0439928
	NCOA3	0.00929953	0	0	0	0.0618334	15.0397	0	0	0	0.0440018
	EXOSC5	0.0425141	0	0	0	0.27864	15.2577	0	0	0	0.0440377
	LSM4	0.0289465	0	0	0	0.188188	15.3817	0	0	0	0.0440446
	MPZL1	0.00765897	0.0109582	0	0	0.055791	13.728	19.6415	0	0	0.0440964
	MIER1	0.0232998	0	0	0	0.15381	15.1484	0	0	0	0.0441185
	DUSP2	0.0309232	0	0.029341	0	0.230928	13.3908	0	12.7057	0	0.0441219
	CD55	0.0122359	0	0	0.0126559	0.0975307	12.5457	0	0	12.9763	0.0442199
	DPH6.AS1	0.042503	0	0	0	0.279397	15.2124	0	0	0	0.0442282
	GSPT1	0.0124598	0	0.0122526	0	0.0908841	13.7095	0	13.4815	0	0.0442296
	RANBP1	0.0267589	0	0	0	0.190841	14.0216	0	0	0	0.0442593
	EPS8	0.0157251	0	0	0	0.109284	14.3892	0	0	0	0.0442593
	ARF4	0.0114419	0	0	0	0.0795323	14.3865	0	0	0	0.0442834
	LATS2	0.0518941	0	0	0	0.361012	14.3746	0	0	0	0.0443835
	CLTA	0.0316634	0	0	0	0.23665	13.3799	0	0	0	0.0444001
	GAN	0.0148157	0	0	0	0.101212	14.6384	0	0	0	0.0444043
	PARD6G	0.0549355	0.0644608	0	0	0.455047	12.0725	14.1657	0	0	0.0444484
	PTOV1.AS1	0.0368935	0.0470704	0	0	0.310415	11.8852	15.1637	0	0	0.0444843
	NCOR1	0.0189047	0	0	0	0.131705	14.3538	0	0	0	0.044523
	CFAP20	0.042531	0	0	0	0.281058	15.1324	0	0	0	0.0445292
	OLFM3	0.0659243	0	0	0	0.459327	14.3524	0	0	0	0.0445375
	ALDH3A2	0.0116223	0	0	0.00913102	0.0900122	12.9119	0	0	10.1442	0.0445541
	UBN2	0.0375055	0.0517266	0	0	0.316496	11.8502	16.3435	0	0	0.0445844
	MMAA	0.0341864	0	0	0	0.236586	14.4499	0	0	0	0.0445948
	TRAK1	0.0170822	0	0.0178375	0	0.129516	13.1893	0	13.7725	0	0.044659
	ISLR2	0.056237	0	0	0	0.380942	14.7626	0	0	0	0.0446776
	SLC7A11.AS1	0.0871614	0	0.0846359	0	0.655599	13.2949	0	12.9097	0	0.0446935
	LDB2	0.03029	0	0	0	0.21159	14.3154	0	0	0	0.0448516
	TMEM240	0.0228526	0	0.0186294	0	0.169108	13.5135	0	11.0162	0	0.0448744
	NECAP1	0.0729284	0	0	0	0.482105	15.1271	0	0	0	0.0448889
	PPP1R3D	0.0188204	0	0	0	0.13156	14.3055	0	0	0	0.0449248
	ELAVL1	0.0262681	0	0	0	0.184347	14.2492	0	0	0	0.0449323
	USP40	0.0146168	0.0163812	0	0	0.12052	12.1281	13.5921	0	0	0.0449386
	FBXW7	0.0452051	0	0	0	0.316049	14.3032	0	0	0	0.0449413
	AGO1	0.0194286	0.0165681	0.0156752	0	0.165864	11.7136	9.98896	9.45062	0	0.044942
	LRRN3	0.0214241	0.0205806	0	0	0.17234	12.4313	11.9419	0	0	0.0449655
	MTERF1	0.0115478	0	0	0	0.0807631	14.2984	0	0	0	0.0449793
	TSTD2	0.00689805	0.014408	0	0	0.0650208	10.609	22.1591	0	0	0.0449876
	FDX1L	0.0360165	0	0	0	0.261787	13.7579	0	0	0	0.0449924
	PLOD1	0.0263596	0	0	0	0.18439	14.2956	0	0	0	0.0450076
	VWDE	0.0387591	0	0.0425493	0	0.296586	13.0684	0	14.3463	0	0.0450932
	AMMECR1L	0.00582026	0	0.00470097	0	0.0431219	13.4972	0	10.9016	0	0.0451332
	PRDX5	0.0503474	0	0	0	0.332316	15.1504	0	0	0	0.0451816
	GEMIN4	0.0213961	0	0	0	0.1499	14.2736	0	0	0	0.0451898
	SUGCT	0.0183457	0.0135996	0	0	0.125452	14.6237	10.8405	0	0	0.0451961
	LOC103611081	0.0239387	0	0.0237561	0	0.18133	13.2017	0	13.1011	0	0.0453072
	CCPG1	0.01128	0	0	0	0.0791145	14.2578	0	0	0	0.0453169
	TXNDC17	0.00846098	0	0.00599012	0	0.0620959	13.6257	0	9.64657	0	0.0453541
	BBS7	0.0246265	0	0	0	0.172869	14.2458	0	0	0	0.0454211
	KIAA1107	0.0341573	0	0	0	0.239853	14.2409	0	0	0	0.0454653
	AP1G2	0.101174	0	0	0	0.710539	14.2391	0	0	0	0.0454832
	CCDC136	0.0110524	0	0	0	0.0737863	14.9789	0	0	0	0.0455046
	HCCS	0.0285364	0	0	0	0.193901	14.717	0	0	0	0.0455074
	CROCC	0.0481302	0	0	0	0.338173	14.2324	0	0	0	0.0455433
	ZBTB5	0.0155131	0	0.02043	0	0.122045	12.711	0	16.7397	0	0.0455447
	NCOA1	0.018923	0	0.0239873	0	0.148081	12.7788	0	16.1987	0	0.0455661
	UQCRH	0.0586174	0	0.0427219	0	0.432255	13.5608	0	9.88348	0	0.0456779
	C1orf64	0.0837732	0	0	0	0.589314	14.2154	0	0	0	0.0456903
	NFIA	0.0485481	0	0.0557113	0	0.365671	13.2764	0	15.2354	0	0.0457414
	LCMT1.AS2	0.0943967	0.210721	0	0	0.910464	10.368	23.1444	0	0	0.0458884
	ZNF254	0.0104138	0	0.0193397	0	0.0871075	11.9551	0	22.2021	0	0.045905
	CCDC18	0.0214143	0	0.0169973	0	0.156868	13.6511	0	10.8354	0	0.0459243
	DOCK4	0.00801246	0	0	0	0.0556318	14.4027	0	0	0	0.045934
	SLC24A1	0.0180963	0	0.0411096	0	0.15817	11.441	0	25.9908	0	0.0459637
	PPFIBP1	0.0142874	0.0126697	0.0116994	0	0.123703	11.5497	10.242	9.45759	0	0.0460168
	DHX30	0.00540792	0	0	0	0.0392531	13.7771	0	0	0	0.0460348
	ANKH	0.00555452	0	0.0136708	0	0.0495456	11.2109	0	27.5924	0	0.0461066
	AIMP2	0.020518	0.0145725	0	0	0.159049	12.9004	9.16228	0	0	0.0461087
	STARD10	0.00789966	0	0	0	0.0595216	13.2719	0	0	0	0.0461204
	NAMPT	0.0106468	0.0210926	0.0101371	0	0.0808945	13.1614	26.0741	12.5313	0	0.0461232
	SMAD2	0.00589771	0	0.0056211	0	0.0447761	13.1716	0	12.5538	0	0.0461604
	PIGM	0.00923981	0	0.00670895	0	0.0684161	13.5053	0	9.80609	0	0.0462143
	FAM20A	0.0357523	0.0444427	0	0	0.302875	11.8043	14.6736	0	0	0.0462674
	BACE1	0.0219524	0	0.0315758	0	0.171668	12.7877	0	18.3936	0	0.0462799
	FMN2	0.0233413	0	0.0167622	0	0.167353	13.9473	0	10.0161	0	0.0463793
	HYAL1	0.0421644	0	0	0	0.298386	14.1308	0	0	0	0.0463827
	HSP90B2P	0.0593221	0.0484049	0	0	0.441301	13.4425	10.9687	0	0	0.0463889
	AKAP5	0.0573825	0	0	0	0.406168	14.1278	0	0	0	0.0464014
	GFAP	0.0543023	0	0	0	0.40376	13.4491	0	0	0	0.0464421
	KAT5	0.00904378	0	0	0	0.0698201	12.953	0	0	0	0.0464849
	YEATS2	0.00999616	0	0.0184632	0	0.0838827	11.9168	0	22.0107	0	0.0465111
	RBM34	0.0144496	0	0	0	0.102387	14.1126	0	0	0	0.0465291
	CECR2	0.0587603	0	0	0	0.42804	13.7278	0	0	0	0.0465836
	PRPS2	0.0536597	0	0	0	0.375059	14.307	0	0	0	0.0466154
	ERCC5	0.0150444	0	0	0	0.106719	14.0971	0	0	0	0.0466381
	ARMC9	0.0109018	0	0.00983149	0	0.0826049	13.1975	0	11.9018	0	0.0466395
	SETD1B	0.0881811	0	0	0	0.629686	14.004	0	0	0	0.0467051
	SLC25A12	0.0341494	0	0	0	0.227417	15.0162	0	0	0	0.0467065
	AP2S1	0.0384009	0	0	0	0.269688	14.239	0	0	0	0.0467148
	PAK1	0.0329696	0	0	0	0.234026	14.088	0	0	0	0.0467148
	RRP36	0.0223224	0	0	0	0.163931	13.617	0	0	0	0.0467154
	IPO8	0.00428287	0	0.00544254	0	0.0338351	12.658	0	16.0855	0	0.0467596
	ZBED4	0.0426102	0	0	0	0.297009	14.3464	0	0	0	0.0468183
	ANKHD1.ANKHD1.EIF4EBP3	0.017375	0.0791604	0	0	0.214928	8.0841	36.8311	0	0	0.0468287
	GJA1	0.084848	0	0	0	0.602924	14.0728	0	0	0	0.0468418
	GALE	0.0224224	0	0	0	0.150277	14.9207	0	0	0	0.0468528
	LOC101928464	0.0552349	0	0	0	0.412226	13.3992	0	0	0	0.0468749
	LHFPL2	0.0303023	0	0	0	0.215412	14.0672	0	0	0	0.0468853
	EPAS1	0.0400078	0	0.0472717	0	0.313376	12.7667	0	15.0846	0	0.0469177
	FBLN7	0.0292405	0	0	0	0.208077	14.0527	0	0	0	0.047004
	TCTN3	0.00340993	0.0111493	0.00582707	0	0.0304601	11.1948	36.6031	19.1302	0	0.047042
	HSPB3	0.0887897	0	0	0	0.592519	14.9851	0	0	0	0.0470585
	MALSU1	0.013582	0	0	0	0.098688	13.7626	0	0	0	0.0471069
	ZNF783	0.0244298	0	0	0	0.174069	14.0345	0	0	0	0.0471648
	STK3	0.0136489	0	0.0103989	0	0.102269	13.346	0	10.1682	0	0.0472021
	TPGS2	0.00881655	0	0	0	0.063098	13.9728	0	0	0	0.0472898
	LINC00900	0.024168	0	0	0	0.172403	14.0183	0	0	0	0.0473133
	FGF17	0.100667	0	0	0	0.718353	14.0136	0	0	0	0.0473478
	LCOR	0.0187237	0	0	0	0.126177	14.8392	0	0	0	0.0473533
	CDC73	0.0204071	0	0	0	0.151995	13.4261	0	0	0	0.0473616
	FAP	0.00785679	0	0.0307337	0	0.0811218	9.68518	0	37.8858	0	0.0474106
	APOC1	0.150531	0	0.175217	0	1.1815	12.7407	0	14.8301	0	0.0474631
	DSC2	0.0234711	0	0	0	0.167687	13.997	0	0	0	0.0474886
	ZNF638	0.00807944	0	0.00581642	0	0.0604067	13.3751	0	9.62877	0	0.0475293
	RNF169	0.0114237	0	0.00909727	0	0.0861939	13.2535	0	10.5544	0	0.0476163
	EMILIN2	0.0534132	0	0	0	0.382234	13.9739	0	0	0	0.0476895
	CFI	0.0918128	0	0	0	0.657102	13.9724	0	0	0	0.0477005
	POLA1	0.00814239	0	0.0146502	0	0.067294	12.0997	0	21.7705	0	0.0477758
	ZMAT4	0.0233413	0	0	0	0.159108	14.6701	0	0	0	0.0477965
	NAGK	0.00945337	0	0	0	0.0677237	13.9587	0	0	0	0.0478262
	PPIL3	0.0332836	0	0	0	0.229164	14.5239	0	0	0	0.0478462
	SNORD3A	0.240426	0	0	0	1.72298	13.9541	0	0	0	0.0478669
	ATL1	0.0523233	0	0	0	0.35216	14.8578	0	0	0	0.0479442
	CUBN	0.0391861	0	0.0792961	0	0.338354	11.5814	0	23.4358	0	0.0479649
	RASD2	0.0979508	0	0	0	0.660059	14.8397	0	0	0	0.0480139
	INTS2	0.00404089	0	0.00344171	0	0.030772	13.1317	0	11.1846	0	0.0480195
	SNU13	0.0221972	0	0	0	0.153539	14.457	0	0	0	0.0480312
	ANKRD36	0.0370686	0	0	0	0.269709	13.7439	0	0	0	0.0480312
	MGC16275	0.046282	0	0	0	0.332137	13.9346	0	0	0	0.0480319
	SLC25A5	0.0241984	0	0	0	0.163133	14.8336	0	0	0	0.0481513
	EBP	0.0342749	0	0	0	0.240156	14.2719	0	0	0	0.0482514
	SESN2	0.0373952	0	0	0	0.26884	13.9098	0	0	0	0.0482687
	TNFSF9	0.0591345	0	0	0	0.42521	13.9071	0	0	0	0.0482873
	MRPL48	0.0248883	0	0	0	0.179004	13.9038	0	0	0	0.048317
	UBE2D2	0.00831121	0.0105123	0	0	0.0715805	11.611	14.686	0	0	0.0483336
	B4GALNT3	0.0409088	0	0	0	0.29428	13.9013	0	0	0	0.0483412
	PSMB4	0.0303418	0	0	0	0.213283	14.2261	0	0	0	0.0484281
	ABHD14B	0.0289061	0	0	0	0.208132	13.8884	0	0	0	0.0484689
	VDAC1	0.0483279	0	0	0	0.327932	14.7371	0	0	0	0.0485558
	ECM2	0.0273344	0	0	0	0.197029	13.8733	0	0	0	0.0486056
	ZDHHC8P1	0.0973645	0	0	0	0.701897	13.8716	0	0	0	0.0486138
	SNAP23	0.0175535	0	0	0	0.118629	14.7969	0	0	0	0.0486767
	FBXO32	0.0166908	0	0	0	0.120382	13.8649	0	0	0	0.048678
	ADTRP	0.0375895	0	0	0	0.27112	13.8646	0	0	0	0.0486842
	ENTPD3	0.0224609	0	0	0	0.152742	14.7051	0	0	0	0.0487036
	ELP5	0.00943004	0	0	0	0.0644108	14.6405	0	0	0	0.0487112
	GRIK1	0.0186467	0	0	0	0.13454	13.8596	0	0	0	0.0487305
	MRPS7	0.03335	0	0	0	0.228591	14.5894	0	0	0	0.0487553
	CLEC11A	0.0365367	0	0	0	0.269849	13.5397	0	0	0	0.0488389
	BAZ1B	0.00647469	0	0.00967647	0	0.05318	12.1751	0	18.1957	0	0.0488423
	BTBD7	0.00479385	0	0	0.00670775	0.0412819	11.6125	0	0	16.2487	0.0488879
	RIC8A	0.00838502	0	0	0	0.0583553	14.3689	0	0	0	0.0488893
	HAGHL	0.0259443	0	0	0	0.187515	13.8358	0	0	0	0.0489348
	PLS3	0.028359	0	0	0	0.205006	13.8332	0	0	0	0.0489569
	AEBP2	0.0150618	0	0	0	0.107212	14.0487	0	0	0	0.0489666
	KLB	0.0491058	0	0	0	0.355052	13.8306	0	0	0	0.0489804
	VCL	0.0149377	0	0	0	0.10801	13.8299	0	0	0	0.0489852
	SPPL3	0.0163912	0	0.0153809	0	0.126909	12.9157	0	12.1196	0	0.0489921
	ITPR3	0.0323513	0	0	0	0.234021	13.8241	0	0	0	0.0490301
	PSRC1	0.011218	0	0	0	0.0811813	13.8184	0	0	0	0.0490763
	DRC3	0.0327187	0	0	0	0.237124	13.7981	0	0	0	0.049242
	X8.Mar	0.00843469	0	0.00701217	0	0.0646893	13.0388	0	10.8398	0	0.0492662
[truncated: 27 more rows]
